# Supplementary material for: The structural flexibility of MAD1 facilitates the assembly of the Mitotic Checkpoint Complex
Source: Nat Commun. 2023 Mar 18;14:1529. doi: 10.1038/s41467-023-37235-z (PMC10024682; doi:10.1038/s41467-023-37235-z)
Supplement: Supplementary file 3 — Source Data [file 41467_2023_37235_MOESM3_ESM.xlsx]

## Sheet: Figure 1
Figure 1C - Intensity-weighted mNG Lifetime (ns)				FRET Efficiency					Figure 1F (Right) - Intensity-weighted mNG Lifetime (ns)						Figure 1F (Right) - Intensity-weighted mNG Lifetime (ns)
	Mad1-mNG	Mad1-mNG Mad2^mScarlet-I			Mean	Std. dev.				Mad1-mNG	pMAD1-mNG+MAD2^mScarlet-I	MAD1(ΔL)-mNG+MAD2^mScarlet-I				Mad1-mNG	pMAD1-mNG+MAD2^mScarlet-I	MAD1(Lmut)-mNG+MAD2^mScarlet-I
Trial 1	2.82767	2.63232		Trial 1	0.034867	0.0249518			Trial 1	2.79797	2.71645	2.76189			Trial 1	2.82004	2.80685	2.76059
	2.77975	2.63674		Trial 2	0.0282244	0.0114917				2.82261	2.7227	2.74637				2.80393	2.68532	2.75358
	2.79635	2.6037		Trial 3	0.038187	0.0143721				2.74474	2.75985	2.76927				2.81889	2.65207	2.84398
	2.81299	2.61679		Trial 4	0.0319684	0.00909156				2.7751	2.76767	2.74536				2.82076	2.67408	2.82361
	2.86994	2.64152								2.7812	2.77853					2.86914	2.77346	2.78102
	2.81137	2.61046								2.8256	2.7546					2.8135	2.75935	2.73818
	2.77553	2.57512								2.8322	2.71626					2.83434	2.75108	2.77442
	2.83496	2.66124								2.7925						2.86849	2.77059
	2.79287	2.70778								2.7915
	2.77308	2.73959								2.8228					Trial 2		2.7408	2.707
	2.80825	2.65678								2.8207							2.763	2.7148
	2.77656	2.74168															2.6779	2.7712
	2.7694	2.68941							Trial 2		2.73093	2.77555					2.7402	2.6937
	2.70144	2.67991									2.74018	2.7554					2.6598	2.7852
	2.77387	2.72508									2.78703	2.87877					2.7783	2.72741
	2.7349	2.71312									2.74806	2.80225					2.7315	2.7386
	2.76843	2.70313									2.53719	2.79246					2.6825
		2.75878									2.75742	2.7893
		2.69991													Trial 3	2.82544	2.67011
		2.72033							Trial 3		2.67821	2.72183				2.84121	2.67945
		2.70787									2.67992	2.79377				2.90333	2.8397
		2.7777									2.62292	2.75507				2.82457	2.7502
		2.62513									2.67225	2.77313				2.86296	2.77471
		2.75329									2.67924	2.74916				2.8638	2.7352
		2.7126									2.72929	2.73739				2.85363	2.76434
		2.78649									2.65221
		2.67447
		2.77213													Trial 4	2.73313	2.75595
		2.73821														2.77327	2.77371
																2.74272	2.73461
																2.76201	2.71488
Trial 2	2.8333	2.73584														2.72132	2.68073
	2.79644	2.70851														2.74188	2.76805
	2.80221	2.71499														2.76937	2.76057
	2.78983	2.74917															2.7642
	2.79756	2.70228
	2.81821	2.75699													Trial 5	2.79727		2.78149
	2.80461	2.72679														2.7428		2.76193
	2.75756	2.72377														2.81075		2.72459
	2.79218	2.70893														2.77172		2.73181
		2.70234														2.77461		2.71296
																2.8004		2.73392
Trial 3	2.7744	2.7093																2.69185
	2.8382	2.7223																2.61788
	2.8272	2.6955																2.63299
	2.8002	2.6301																2.70102
	2.791	2.6924																2.75922
	2.7679	2.7218																2.78152
	2.8142	2.6915																2.70755
																		2.73613
Trial 4	2.77323	2.68829																2.80674
	2.7606	2.66565																2.76318
	2.77602	2.68906																2.75336
	2.77291	2.70349																2.74708
	2.8099	2.70214
	2.79685	2.71937
	2.80111

## Sheet: Figure 2
Figure 2B - Kinetics of MCC formation (all values normalized to the average of the maximal values (plateau) of fluoresence signal of the control with catalysts)					Figure 2C						Figure 2D							Figure 2E								Figure 2F uncropped images of immunoblots
							w/o BUB1					catalysts	ctrl no catalysts		catalysts
Time (min)	WT	dLOOP	ctrl no catalysts		Tme (min)	WT	WT	dLOOP	ctrl no catalysts		Time (min)	WT	CDC20 BOX1	CDC20 WT	CDC20 BOX1 MAD1 dL	CDC20 BOX1 MAD1 WT		Time (Min)	catalysts WT	MAD1 AL11	MAD1 dL	ctrl no catalysts
0	0	0	-0.0533538		0	3e-06	0	-0.18001	-0.1472		0	0	-0.0439	0	-0.1393	-0.1909		0	0	0	0	-0.106415
1	0.241578	-0.022951	-0.0220658		1	0.2981	0.052401	0	0		1	0.1294	0.0297	-0.0105	0	0		1	0.188828	0.308347	0.0837037	0
2	0.460766	0.066395	-0.0305412		2	0.5757	0.117255	0.102939	0.0273		2	0.4687	0.0026	-0.0289	0.0172	0.0648		2	0.458091	0.45052	0.138933	-0.00209331
3	0.648161	0.131738	0		3	0.7474	0.119049	0.161826	0.0496		3	0.6559	0	-0.0144	0.0775	0.1225		3	0.572334	0.574226	0.214493	0.0319732
4	0.762002	0.181359	0.0287864		4	0.8842	0.137816	0.188664	0.0559		4	0.7827	0.0167	-0.0008	0.0929	0.1643		4	0.654346	0.676254	0.258337	0.0321739
5	0.834222	0.229927	0.0423022		5	0.9503	0.119084	0.195564	0.0541		5	0.8702	0.0169	0.006	0.1132	0.1854		5	0.71531	0.737333	0.299974	0.0339518
6	0.884896	0.282636	0.0499188		6	0.9897	0.152649	0.226404	0.0565		6	0.9308	0.0224	0.0105	0.1403	0.2165		6	0.766954	0.789608	0.331575	0.0328621
7	0.915497	0.327274	0.0613438		7	1.0246	0.170691	0.242997	0.0636		7	0.9656	0.0262	0.0145	0.1528	0.2364		7	0.804175	0.813208	0.35592	0.0345826
8	0.939921	0.377807	0.0653761		8	1.0409	0.189113	0.272699	0.0639		8	0.9944	0.0322	0.0237	0.1764	0.2536		8	0.830471	0.848479	0.37562	0.0425831
9	0.963925	0.428902	0.0670563		9	1.0484	0.198323	0.309162	0.0662		9	1.0116	0.0288	0.0201	0.1896	0.2653		9	0.856537	0.870014	0.400969	0.0473719
10	0.988209	0.472979	0.0678403		10	1.0586	0.199151	0.315441	0.0701		10	1.0264	0.0315	0.0247	0.2045	0.2781		10	0.875606	0.889399	0.419809	0.0483755
11	0.985472	0.504632	0.087442		11	1.0609	0.209156	0.30899	0.0735		11	1.0358	0.0351	0.0233	0.2158	0.2931		11	0.889915	0.901987	0.435265	0.0539673
12	0.995789	0.544006	0.0743742		12	1.0646	0.21226	0.322271	0.0762		12	1.0428	0.0314	0.0272	0.2339	0.3057		12	0.898919	0.91601	0.452843	0.0552576
13	1.00077	0.574607	0.0707899		13	1.0581	0.22806	0.34359	0.0753		13	1.0417	0.0324	0.0213	0.2318	0.3099		13	0.91254	0.923838	0.472801	0.0572936
14	1.00772	0.611946	0.0697445		14	1.0588	0.23934	0.374155	0.08		14	1.0437	0.0304	0.0198	0.2412	0.3213		14	0.921372	0.936312	0.48516	0.0594443
15	1.01151	0.64009	0.0742995		15	1.0567	0.255209	0.38271	0.0858		15	1.048	0.0353	0.025	0.2555	0.3307		15	0.926419	0.942506	0.503169	0.0635735
16	1.02204	0.680587	0.0753823		16	1.056	0.250138	0.38578	0.0892		16	1.0444	0.0365	0.0274	0.2655	0.3423		16	0.932985	0.94371	0.520575	0.0623405
17	1.02106	0.705924	0.0785186		17	1.0469	0.256485	0.393784	0.091		17	1.0485	0.0381	0.0298	0.2773	0.3531		17	0.934792	0.951969	0.532188	0.0658963
18	1.01635	0.744526	0.0803854		18	1.0485	0.270388	0.405547	0.0972		18	1.0448	0.0411	0.0298	0.2869	0.3594		18	0.945459	0.966278	0.544805	0.0659536
19	1.01327	0.756668	0.0814308		19	1.0435	0.278874	0.424279	0.0999		19	1.0473	0.0406	0.0314	0.2947	0.3668		19	0.946119	0.966622	0.559803	0.066269
20	1.02099	0.767967	0.0838203		20	1.0368	0.288637	0.435732	0.1043		20	1.0509	0.043	0.031	0.3069	0.3728		20	0.950822	0.968142	0.57285	0.06733			Bub1
21	1.01923	0.793936	0.0868446		21	1.0379	0.288878	0.438664	0.1089		21	1.0467	0.0455	0.0359	0.3127	0.3833		21	0.955238	0.973676	0.58584	0.0699682
22	1.01986	0.808675	0.0875167		22	1.035	0.305264	0.459604	0.1123		22	1.0423	0.0483	0.0397	0.3248	0.3883		22	0.954521	0.972988	0.596966	0.0765062
23	1.01797	0.835415	0.0906529		23	1.0364	0.299089	0.449013	0.1182		23	1.0407	0.0504	0.0387	0.3289	0.3962		23	0.958277	0.9803	0.607891	0.0764202
24	1.01249	0.831976	0.0946853		24	1.0324	0.322996	0.47668	0.1232		24	1.0449	0.052	0.0517	0.3409	0.4024		24	0.964184	0.981189	0.623118	0.0803774
25	1.01123	0.855348	0.0982696		25	1.0282	0.338312	0.474748	0.1257		25	1.0385	0.0544	0.0428	0.3559	0.4097		25	0.96298	0.981504	0.638288	0.0806928
26	1.01748	0.858085	0.100099		26	1.0225	0.337657	0.474472	0.1281		26	1.0352	0.0561	0.0453	0.3562	0.4171		26	0.963381	0.980185	0.643162	0.0806354
27	1.00877	0.871982	0.100435		27	1.0256	0.341452	0.48734	0.1323		27	1.0369	0.0588	0.047	0.3606	0.4245		27	0.965503	0.986236	0.652826	0.0863992
28	1.00961	0.88637	0.100846		28	1.0209	0.34911	0.49417	0.1343		28	1.0342	0.0617	0.0582	0.3648	0.4318		28	0.965045	0.986723	0.663952	0.0864279			CDC20
29	1.00575	0.895845	0.106969		29	1.0174	0.356975	0.502277	0.1417		29	1.0317	0.0635	0.0517	0.3721	0.436		29	0.968486	0.986322	0.676168	0.0875176
30	1.00744	0.915637	0.106148		30	1.0139	0.36384	0.514972	0.1409		30	1.0277	0.0664	0.0575	0.38	0.4438		30	0.96926	0.988845	0.686634	0.090041
31	1.00632	0.91662	0.107753		31	1.0162	0.387954	0.515558	0.1503		31	1.0315	0.0654	0.0531	0.3861	0.4491		31	0.968944	0.987067	0.693172	0.0923637
32	1.00821	0.918445	0.112196		32	1.0162	0.37381	0.528322	0.1505		32	1.0267	0.0695	0.0583	0.3955	0.4536		32	0.971755	0.989734	0.703496	0.0952886
33	1.00821	0.925463	0.111001		33	1.0075	0.384228	0.539534	0.1563		33	1.0281	0.0688	0.0581	0.4023	0.4594		33	0.97207	0.990308	0.711009	0.0950019
34	1.00604	0.942518	0.112345		34	1.0069	0.396129	0.53736	0.1602		34	1.0313	0.072	0.0596	0.4105	0.4586		34	0.968142	0.991082	0.718608	0.0955467
35	1.00582	0.948765	0.114698		35	1.0785	0.391334	0.539568	0.1647		35	1.0246	0.0742	0.0625	0.4192	0.4682		35	0.973991	0.989849	0.730881	0.0985576
36	1.00884	0.955853	0.115706		36	1.0015	0.412516	0.545916	0.1724		36	1.0215	0.0775	0.061	0.4226	0.4757		36	0.969346	0.986178	0.731053	0.100278
37	1.00575	0.95452	0.114399		37	0.9976	0.416207	0.549641	0.1689		37	1.0209	0.0794	0.0638	0.4231	0.4797		37	0.976974	0.989992	0.741347	0.105927
38	0.991016	0.962661	0.11705		38	0.9984	0.416138	0.555816	0.174		38	1.0193	0.0765	0.0671	0.4244	0.4844		38	0.97207	0.991053	0.750753	0.106443
39	0.985401	0.965469	0.122986		39	0.9962	0.447668	0.567304	0.1756		39	1.019	0.0825	0.0694	0.4319	0.4888		39	0.971554	0.985576	0.762223	0.106214
40	1.00961	0.983506	0.124032		40	0.9958	0.451773	0.561129	0.1789		40	1.0201	0.0842	0.0681	0.4354	0.493		40	0.969403	0.990394	0.765004	0.111949
41	0.996701	0.975505	0.122762		41	0.992	0.454567	0.572892	0.1821		41	1.0194	0.0834	0.0752	0.4409	0.498		41	0.969231	0.991569	0.770166	0.112265
42	1.00182	0.989332	0.130155		42	0.996	0.457776	0.57441	0.1844		42	1.0143	0.0872	0.0763	0.4509	0.5026		42	0.973705	0.992086	0.774754	0.112465
43	0.999017	0.98498	0.13135		43	1.0751	0.464744	0.583172	0.1926		43	1.0151	0.0909	0.0769	0.4554	0.5073		43	0.973475	0.997104	0.785278	0.116279
44	0.992069	0.986946	0.130043		44	0.9932	0.465641	0.584621	0.1942		44	1.0109	0.0893	0.0779	0.4619	0.5122		44	0.975138	0.991655	0.788748	0.117598
45	0.993262	0.988069	0.133478		45	0.9912	0.477853	0.593349	0.1952		45	1.0128	0.0914	0.0803	0.4562	0.5132		45	0.975511	0.996272	0.795831	0.119806
46	0.993403	0.997403	0.130267		46	0.9869	0.47637	0.596902	0.1973		46	1.0088	0.0964	0.0801	0.4673	0.5164		46	0.971038	0.992659	0.800304	0.11995
47	0.988349	1.00225	0.14158		47	0.9858	0.485753	0.600455	0.2019		47	1.0127	0.0961	0.0823	0.4706	0.5211		47	0.973418	0.992	0.804118	0.124681
48	1.00463	0.997824	0.13415		48	0.9867	0.479716	0.603319	0.2052		48	1.006	0.0992	0.0865	0.4804	0.5246		48	0.97445	0.992286	0.809824	0.123018
49	0.995578	1.00077	0.144492		49	0.9848	0.5	0.607527	0.2096		49	1.0072	0.1037	0.0893	0.4784	0.5313		49	0.974909	0.993175	0.815502	0.127921
50	0.986244	1.00477	0.146956		50	0.9904	0.48489	0.612184	0.212		50	1.0118	0.105	0.0915	0.4839	0.538		50	0.974565	0.9961	0.82161	0.129527
51	0.980348	1.00716	0.143857		51	0.987	0.504002	0.618601	0.2163		51	1.007	0.108	0.092	0.4867	0.5401		51	0.976171	0.996014	0.827603	0.132825
52	0.986103	1.01228	0.144679		52	0.9802	0.531944	0.61491	0.2169		52	1.0075	0.1111	0.094	0.4897	0.5423		52	0.972299	0.990824	0.831904	0.132509
53	0.993122	1.01446	0.146695		53	0.9843	0.531668	0.631537	0.2208		53	1.0046	0.1073	0.0935	0.4964	0.5488		53	0.973332	0.99567	0.828807	0.134803
54	0.986805	1.01116	0.149458		54	0.9832	0.528357	0.627674	0.2247		54	1.006	0.1127	0.095	0.5011	0.5495		54	0.978465	0.99524	0.839417	0.137097
55	0.986033	1.02976	0.153528		55	0.9853	0.564889	0.630709	0.2291		55	1.0064	0.1141	0.0948	0.5039	0.5531		55	0.973504	0.990967	0.842514	0.141255
56	0.986244	1.02085	0.152743		56	0.9885	0.560197	0.636263	0.2317		56	1.0091	0.1171	0.0988	0.5053	0.5584		56	0.974163	0.993204	0.875405	0.141427
57	0.98491	1.02372	0.154274		57	0.9839	0.544156	0.638161	0.2379		57	1.0059	0.1204	0.1024	0.5142	0.5605		57	0.971066	0.994064	0.84736	0.144983
58	0.987998	1.01867	0.155469		58	0.9759	0.572133	0.641369	0.2384		58	1.0024	0.1217	0.1011	0.5153	0.5663		58	0.97706	0.994724	0.854472	0.149457
59	0.990876	1.0226	0.155768		59	0.988	0.56582	0.651097	0.2396		59	1.0026	0.1206	0.1045	0.5163	0.5707		59	0.971095	0.990824	0.858859	0.149112
60	0.997544	1.02	0.156402		60	0.9823	0.565406	0.65058	0.2432		60	1.0006	0.1241	0.1037	0.5224	0.5732		60	0.971411	0.990967	0.863361	0.150546
61	0.995368	1.03095	0.162376		61	0.9836	0.569925	0.647923	0.2474		61	1.0067	0.1251	0.1085	0.5274	0.5778		61	0.977719	0.991627	0.865885	0.150518
62	0.995649	1.02969	0.164392		62	0.9798	0.575928	0.658652	0.2508		62	1.0043	0.1292	0.1118	0.5325	0.5797		62	0.969862	0.994265	0.868666	0.152554
63	0.987437	1.02267	0.166334		63	0.9764	0.590693	0.662343	0.2526		63	1.0019	0.1316	0.1129	0.5392	0.5798		63	0.971812	0.992487	0.871477	0.155306
64	0.99235	1.02702	0.164168		64	0.9806	0.60525	0.657099	0.2513		64	1.0001	0.1316	0.1134	0.5339	0.5838		64	0.97316	0.992917	0.873426	0.156625
65	0.994455	1.02969	0.167715		65	0.9833	0.590279	0.664171	0.2556		65	0.9994	0.1339	0.1167	0.5338	0.5882		65	0.974737	0.998193	0.878359	0.158231
66	0.997263	1.03902	0.171524		66	0.9796	0.602698	0.659825	0.2555		66	0.999	0.1345	0.1169	0.5415	0.5935		66	0.97012	0.993634	0.88157	0.161873
67	0.994245	1.02821	0.172718		67	0.9797	0.596592	0.667725	0.2627		67	0.9959	0.1396	0.1259	0.5553	0.5914		67	0.973389	0.991914	0.881111	0.164884
68	0.991227	1.02962	0.17817		68	0.9801	0.589347	0.671899	0.2649		68	0.9998	0.1434	0.1192	0.5515	0.5949		68	0.974794	0.993319	0.880395	0.165142
69	0.991157	1.03235	0.175817		69	0.9782	0.590969	0.676728	0.2685		69	1.0019	0.143	0.1203	0.558	0.5935		69	0.977404	0.995985	0.889169	0.173057
70	0.994947	1.0292	0.180895		70	0.9751	0.612426	0.675521	0.2674		70	0.9986	0.1456	0.1231	0.5578	0.5989		70	0.970952	0.996215	0.891005	0.172512
71	0.98877	1.03109	0.181156		71	0.9799	0.607182	0.682903	0.274		71	1.0049	0.1492	0.1262	0.561	0.6075		71	0.977088	0.996416	0.897055	0.173745
72	0.98863	1.04801	0.181231		72	0.9781	0.610046	0.681109	0.2736		72	0.9973	0.1494	0.1355	0.5645	0.609		72	0.975282	0.995096	0.896166	0.176412
73	0.986384	1.05467	0.186346		73	0.9815	0.66155	0.680902	0.2801		73	1.0004	0.1531	0.13	0.5708	0.6121		73	0.976629	0.998251	0.902131	0.181057
74	0.993332	1.03046	0.186197		74	0.9835	0.631296	0.686111	0.2799		74	1.0023	0.155	0.1306	0.5656	0.6126		74	0.973791	0.992659	0.899779	0.178706
75	0.985121	1.03446	0.190341		75	0.9767	0.648544	0.694529	0.2804		75	1.0028	0.1567	0.131	0.5733	0.6223		75	0.975196	0.99438	0.899865	0.182433
76	0.986946	1.04351	0.189632		76	0.976	0.644474	0.692597	0.2855		76	0.9976	0.1577	0.1338	0.5723	0.6181		76	0.972242	0.996444	0.904138	0.182433
77	0.992701	1.03846	0.193366		77	0.9754	0.649407	0.69684	0.2876		77	0.9999	0.159	0.135	0.5759	0.6293		77	0.971554	0.992802	0.908353	0.18619
78	0.996701	1.03474	0.196838		78	0.9782	0.674245	0.701359	0.2884		78	1.0017	0.1609	0.1366	0.5809	0.6275		78	0.971095	0.99653	0.910533	0.19029
79	0.987367	1.03411	0.195718		79	0.9754	0.677522	0.699427	0.2936		79	1.0003	0.1644	0.1348	0.5798	0.6276		79	0.97273	0.996215	0.909299	0.19009
80	0.991437	1.03334	0.201841		80	0.9759	0.649234	0.703119	0.2938		80	1.0008	0.1652	0.1423	0.5869	0.6351		80	0.972213	0.997792	0.915063	0.1929
81	0.995578	1.03762	0.202252		81	0.9809	0.682524	0.707051	0.2955		81	1.0026	0.168	0.1449	0.592	0.6342		81	0.97336	0.993204	0.916153	0.198692
82	0.990736	1.0339	0.201841		82	0.9797	0.666483	0.710949	0.2984		82	0.9986	0.1701	0.144	0.5925	0.6405		82	0.973934	0.996043	0.922089	0.198148
83	0.992209	1.04632	0.203372		83	0.9781	0.676314	0.704395	0.3021		83	0.9972	0.1715	0.1462	0.5995	0.6391		83	0.972299	0.993892	0.923695	0.202678
84	0.992701	1.03572	0.204417		84	0.9804	0.70029	0.710915	0.3002		84	1.0032	0.1739	0.1483	0.5953	0.641		84	0.97336	0.996301	0.921142	0.207152
85	0.988279	1.0473	0.212818		85	0.9879	0.68932	0.713916	0.3059		85	1.0052	0.1759	0.1517	0.5992	0.6464		85	0.975626	0.995154	0.919508	0.207066
86	0.990314	1.04625	0.208001		86	0.9809	0.681868	0.71602	0.3094		86	1.0021	0.1767	0.1512	0.6041	0.6459		86	0.974163	0.996846	0.926333	0.209732
87	0.998105	1.03797	0.211996		87	0.9814	0.701601	0.722333	0.3099		87	1.0057	0.1785	0.1558	0.6115	0.6509		87	0.97488	0.995871	0.929516	0.213546
88	0.998035	1.0426	0.217522		88	0.9805	0.695253	0.717711	0.3115		88	1.0037	0.1828	0.1556	0.6176	0.6571		88	0.974278	0.991741	0.931121	0.21326
89	1.00077	1.03678	0.216551		89	0.9869	0.686767	0.724541	0.3148		89	1.0041	0.1856	0.1597	0.6077	0.6564		89	0.974708	0.996731	0.930577	0.219712
90	0.994526	1.02983	0.221368		90	0.9839	0.719332	0.726783	0.3193		90	1.0037	0.1876	0.1602	0.6103	0.661		90	0.974106	0.992286	0.92943	0.221547
91	0.99635	1.04134	0.222936		91	0.9808	0.722057	0.729405	0.3195		91	1.0035	0.1936	0.1623	0.6132	0.6595		91	0.970264	0.990795	0.935853	0.224472
92	0.996561	1.03664	0.222376		92	0.9867	0.71778	0.731648	0.3222		92	1.0064	0.1926	0.1647	0.6155	0.663		92	0.97359	0.991225	0.940384	0.227282
93	0.995368	1.03579	0.226184		93	0.985	0.723092	0.731372	0.322		93	1.0073	0.1928	0.169	0.6219	0.6668		93	0.972156	0.992114	0.934218	0.229203
94	0.999017	1.04625	0.230665		94	0.9878	0.753346	0.731268	0.3275		94	1.0057	0.1925	0.1713	0.6184	0.669		94	0.976285	0.992888	0.941244	0.234193
95	0.995789	1.03923	0.232643		95	0.9823	0.731717	0.734476	0.3287		95	0.9985	0.1971	0.1726	0.6268	0.6706		95	0.971812	0.992258	0.939609	0.234336
96	1.00751	1.04029	0.2282		96	0.9781	0.739133	0.742169	0.3274		96	0.9991	0.1986	0.1697	0.628	0.672		96	0.971066	0.994609	0.956757	0.240214
97	1.00611	1.04029	0.23451		97	0.9845	0.723644	0.74724	0.3339		97	1.0052	0.2045	0.1863	0.6267	0.6755		97	0.973188	0.987727	0.944542	0.241562
98	0.996701	1.03685	0.235593		98	0.9768	0.755037	0.745067	0.3338		98	1.0074	0.2054	0.1766	0.6349	0.6705		98	0.976171	0.994007	0.945144	0.246839
99	1.01039	1.04394	0.239103		99	0.9789	0.773044	0.747309	0.3338		99	1.0061	0.209	0.1789	0.6375	0.6788		99	0.976429	0.994437	0.949187	0.249706
100	1.01025	1.03699	0.24321		100	0.9842	0.747861	0.744998	0.3382		100	1.003	0.2111	0.1796	0.6363	0.6821		100	0.974049	0.993347	0.945746	0.251427
101	0.99235	1.03579	0.244031		101	0.9814	0.734821	0.746274	0.3355		101	1.0035	0.2121	0.1805	0.6321	0.6796		101	0.970665	0.990766	0.94609	0.256015
102	1.00498	1.03692	0.249893		102	0.9909	0.741928	0.747068	0.3442		102	1.0072	0.2147	0.1863	0.6389	0.6869		102	0.972787	0.994724	0.949015	0.262123
103	1.00751	1.03053	0.251685		103	0.9809	0.788188	0.752898	0.344		103	1.0054	0.2169	0.1842	0.6379	0.6901		103	0.972472	0.991971	0.953402	0.262467
104	1.00582	1.03215	0.253104		104	0.9858	0.773734	0.756554	0.3452		104	1.0035	0.2172	0.1874	0.6459	0.689		104	0.974192	0.994122	0.952599	0.266137
105	1.00716	1.04309	0.255717		105	0.9876	0.778046	0.756416	0.3467		105	1.0076	0.2226	0.191	0.6505	0.6955		105	0.973188	0.993376	0.954005	0.266739
106	1.00709	1.02814	0.260272		106	0.9833	0.77401	0.760591	0.3508		106	1.007	0.2275	0.195	0.6499	0.695		106	0.971152	0.993147	0.953374	0.268087
107	1.00386	1.03797	0.261094		107	0.9881	0.772354	0.759521	0.3519		107	1.0129	0.2261	0.1968	0.6506	0.6981		107	0.975396	0.996616	0.954607	0.274367
108	1.00463	1.03032	0.263147		108	0.9806	0.768111	0.758693	0.3536		108	1.0065	0.2285	0.1972	0.6544	0.6955		108	0.971468	0.995584	0.959367	0.278181
109	1.0099	1.03572	0.265985		109	0.9898	0.767697	0.763488	0.3516		109	1.0091	0.2315	0.196	0.6715	0.6992		109	0.977375	0.995555	0.956872	0.282855
110	1.00779	1.04548	0.269569		110	0.9887	0.794501	0.767249	0.3578		110	1.0066	0.2339	0.1972	0.6546	0.7026		110	0.972386	0.992344	0.961116	0.286124
111	1.01621	1.03327	0.272033		111	0.9919	0.788361	0.766455	0.3584		111	1.01	0.2351	0.1992	0.6527	0.7032		111	0.975655	0.997018	0.960457	0.289594
112	1.01369	1.02807	0.272108		112	0.9922	0.771181	0.771319	0.3583		112	1.0073	0.2364	0.2035	0.6573	0.7027		112	0.973418	0.997046	0.95908	0.293006
113	1.01439	1.03179	0.275543		113	0.9907	0.787119	0.766559	0.3622		113	1.0104	0.2423	0.2074	0.6629	0.7101		113	0.970751	0.996731	0.964528	0.299085
114	1.0139	1.0339	0.277709		114	0.9898	0.772561	0.774562	0.366		114	1.0107	0.2424	0.2116	0.6621	0.7089		114	0.977949	0.995326	0.965905	0.297135
115	1.01481	1.02835	0.281928		115	0.9869	0.801642	0.769974	0.3651		115	1.0067	0.2438	0.2103	0.6608	0.7062		115	0.975396	0.991914	0.965131	0.304878
116	1.02063	1.02751	0.280621		116	0.9928	0.769594	0.777322	0.3625		116	1.0083	0.2475	0.2112	0.6627	0.713		116	0.975568	0.992258	0.965503	0.304075
117	1.01748	1.0212	0.287416		117	0.989	0.806989	0.776321	0.3666		117	1.0116	0.2504	0.2168	0.6582	0.7064		117	0.974479	0.994093	0.969833	0.31305
118	1.02035	1.02541	0.291411		118	0.9937	0.787809	0.775976	0.3728		118	1.0144	0.2529	0.2177	0.6693	0.716		118	0.974737	0.997677	0.968858	0.314111
119	1.01692	1.02892	0.292718		119	0.9931	0.797261	0.779909	0.3704		119	1.0073	0.2527	0.2196	0.6682	0.7117		119	0.973762	0.99286	0.967109	0.314943

## Sheet: Figure 3
	Figure 3A - Time in mitosis (min)						Figure 3C - Time in mitosis (min.)
	MAD1-mNG-CRISPR HeLa A12	MAD1-mNG-CRISPR HeLa A12 + siMAD1	MAD1-mNG-rescued HeLa A12 + siMAD1	MAD1(ΔL)-mNG-rescued HeLa A12 + siMAD1			MAD1-mNG-CRISPR HeLa A12 + siCtrl	MAD1-mNG-CRISPR HeLa A12 + siMAD1	MAD1(AL11)-mNG-rescued HeLa A12 + siMAD1	MAD1(Lmut)-mNG-rescued HeLa A12 + siMAD1
	360	1050	500	540			1020	510	500	540
	530	320	460	260			510	580	1050	310
	380	290	410	290			340	440	370	780
	600	380	470	70			360	500	420	550
	320	350	580	200			840	650	330	870
	550	410	520	140			350	640	470	420
	400	390	760	600			340	300	500	300
	600	530	410	110			680	410	210	300
	550	240	500	260			810	380	380	600
	350	350	540	160			530	70	540	610
	700	630	340	250			550	510	380	570
	400	400	750	200			530	540	530	660
	580	330	370	220			730	360	540	1020
	880	280	340	300			480	430	410	630
	800	320	590	70			460	540	610	480
	730	270	540	200			550	230	340	510
	490	300	930	270			270	300	160	560
	390	440	390	50			470	420	310	290
	360	770	540	450			600	270	330	350
	480	450	310	50			450	800	460	380
	520	370	610	270			400	320	230	1260
	1210	340	550	330			490	790	310	720
	250	350	520	220			900	880	530	320
	520	430	620	250			880	470	540	570
	550	500	710	180			440	450	460	390
	450	310	820	200			840	420	450	430
	570	370	530	70			520	240	260	870
	350	410	670	310			410	850	940	560
	430	240	360	700			510	630	270	640
	270	410	440	210			500	690	370	200
	720	560	450	70			560	990	190	840
	500	340	800	190			250	760	590	470
	1000	230	440	470			370	400	630	230
	540	390	1060	40			620	570	360	510
	410	500	520	320			330	350	400	650
	730	620	620	260			480	520	400	630
	620	560	550	290			440	330	670	510
	510	620	1250	320			990	230	1040	610
	450	350	450	920			450	390	500	570
	210	410	430	50			480	280	630	380
	800	510	290	280			480	250	900	460
	700	460	730	340			410	550	620	390
	450	150	510	320			370	500	490	1330
	520	450	590	310			750	330	380	410
	450	440	430	210			650	340	630	750
	450	480	620	190			750	420	620	600
	500	440	520	480			550	480	550	400
	680	330	770	170			370	470	400	430
	590	490	380	320			620	710	320	430
	320	330	560	230			440	640	280	470
	410	420	590				470	680	530	670
	510	730	400				480	730	330	620
	730	310	440				480	880	470	390
	740	310	460				470	240	460	510
	570	680	380				570	820	350	540
	690	370					230	570	290	530
	760	410					1010	420	340	380
	450	390					590	480	340	620
	540	200					410	370	410	360
	800	540					320	570	300	520
	390	340					390	530	460	350
	580	460					360	390	180	660
	560	270					320	220	540	350
	900	780					580	510	540	520
	410	370					580	600	390	660
	300	360					380	390	270	590
	590	520					480	420	260	650
	830	670					250	460	330	340
	480	710					290	500	320	460
	500	280					470	510	380	460
	580	380					470	530	380	590
	450	510					300	580	410	460
	660	330					280	680	310	630
	630	400					270	700	650	460
	500	370					480	410	440	700
	950	570					420	480	330	430
	470	380					620	620	640	380
	1040	490					290	720	590	500
	300	580					640	460	800
	420	370					600	420	220
	640	330					410	520
	300	460					810	470
	450	450					290	1020
	450	590					640	480
	450	370					230	440
	580	350					680	690
		630					420	240
		370					620	580
		730					620	160
							450	200
							250	500
							490	280
							1010	410
							650	230
							700	240
							440	560
							500	410
							540	290
							260	540
							900	330
							310	330
							650	350
							530	360
							280	670
							350	420
							660	850
							460
							280
							290
							340	380
							410	260
							300	520
							640	570
							500	630
							290	660
							580
							400	580
							300	400
							1260	410
							480	790
							320	530
							460	750
							330	850
							710
							510	360
							330	320
							530	550
							600	140
							800	320
							510	730
							340	240
							670	350
							340	380
							760	430
							530	470
							330	490
							530	730
							710
							350	190
							340	660
							530	300
							510	350
							380	660
							360	390
							390	470
							360	300
							350	300
							370	360
							720	320
							490	230
							380	520
							440	210
							570	440
							720	450
							650	200
							380	300
							640	470
							390	260
							370	190
							430	220
							380	540
							390	340
							440	340
							390	470
							530	250
							700	440
							610	480
							560	560
							400	350
							410	400
							540	400
							860	520
							460	460
							540	710
							410	240
							1060	520
							430	480
							520	590
							410	150
							420	440
							660	630
							410	430
							420	390
							430	470
							470	330
							470	400
							470	450
							580	490
							700	570
							410	440
							440	230
							450	250
							430	390
							740	250
							500	470
							440	420
							440	570
							600	320
							600	350
							450	370
							890	590
							950	590
							460	540
							460	610
							920	610
							480	650
							480
							730	450
							500	170
							500	290
							490	430
							800	510
							1120	520
							500	530
							1010	680
							700
							690	500
							520	280
							660	560
							560	620
							530	350
							530	620
							520	280
							540	440
							520	480
							550	550
							540	630
							620
							690
							530
							550
							550
							540
							540
							800
							830
							570
							570
							560
							580
							560
							580
							590
							600
							720
							610
							610
							610
							610
							620
							640
							960
							670
							670
							750
							760
							760
							760
							800
							780
							1120
							1080
							1010
							860
							960

## Sheet: Supplementary Fig. 2
Supplementary Figure 2B - Flow cytometry for DNA content of yeast cells																																									Supplementary Figure 2E - Time in mitosis (min)
	Mad2^GFP, DMSO						Mad2^GFP, nocodazole						mad2delete, DMSO						mad2delete, nocodazole					Mad2^GFP treated with nocodazole									mad2delete treated with nocodazole								HeLa A12 + siCtrl	HeLa A12 + siMAD2	MAD2^mScarlet-I-CRISPR HeLa A12 #14 + siCtrl	MAD2^mScarlet-I-CRISPR HeLa A12 #14 + siMAD2
	0h	1h	2h	3h	4h		1h	2h	3h	4h			0h	1h	2h	3h	4h		1h	2h	3h	4h		0h				4h				0h				4h					340	10	290	110
610/20 Area	cell count	cell count	cell count	cell count	cell count		cell count	cell count	cell count	cell count		610/20 Area	cell count	cell count	cell count	cell count	cell count		cell count	cell count	cell count	cell count																			500	10	530	110
0	0	0	0	0	0		0	0	0	0		0	0	0	0	0	0		0	0	0	0																			90	10	70	250
48.8281	0	0	0	0	0		0	0	0	0		48.8281	0	0	0	0	0		0	0	0	0																			150	10	90	100
97.6562	0	0	0	0	0		0	0	0	0		97.6562	0	0	0	0	0		0	0	0	0																			330	10	70	90
146.484	0	0	0	0	0		0	0	0	0		146.484	0	0	0	0	0		0	0	0	0																			460	10	240	290
195.312	0	0	0	0	0		0	0	0	0		195.312	0	0	0	0	0		0	0	0	0																			220	10	350	120
244.141	0	0	0	0	0		0	0	0	0		244.141	0	0	0	0	0		0	0	0	0																			110	10	110	120
292.969	0	0	0	0	0		0	0	0	0		292.969	0	0	0	0	0		0	0	0	0																			110	10	360	270
341.797	0	0	0	0	0		0	0	0	0		341.797	0	0	0	0	0		0	0	0	0																			120	10	120	260
390.625	0	0	0	0	0		0	0	0	0		390.625	0	0	0	0	0		0	0	0	0																			140	10	120	240
439.453	0	0	0	0	0		0	0	0	0		439.453	0	0	0	0	0		0	0	0	0																			180	10	430	140
488.281	0	0	0	0	0		0	0	0	0		488.281	0	0	0	0	0		0	0	0	0																			170	10	170	210
537.109	0	0	0	0	0		0	0	0	0		537.109	0	0	0	0	0		0	0	0	0																			180	10	320	120
585.938	0	0	0	0	0		0	0	0	0		585.938	0	0	0	0	0		0	0	0	0																			180	10	170	20
634.766	0	0	0	0	0		0	0	0	0		634.766	0	0	0	0	0		0	0	0	0																			180	10	200	130
683.594	0	0	0	0	0		0	0	0	0		683.594	0	0	0	0	0		0	0	0	0																			180	10	300	130
732.422	0	0	0	0	0		0	0	0	0		732.422	0	0	0	0	0		0	0	0	0																			200	10	220	170
781.25	0	0	0	0	0		0	0	0	0		781.25	0	0	0	0	0		0	0	0	0																			220	10	360	170
830.078	0	0	0	0	0		0	0	0	0		830.078	0	0	0	0	0		0	0	0	0																			230	80	220	180
878.906	0	0	0	0	0		0	0	0	0		878.906	0	0	0	0	0		0	0	0	0																			210	10	200	170
927.734	0	0	0	0	0		0	0	0	0		927.734	0	0	0	0	0		0	0	0	0																			240	10	250	160
976.562	0	0	0	0	0		0	0	0	0		976.562	0	0	0	0	0		0	0	0	0																			220	10	250	170
1025.39	0	0	0	0	0		0	0	0	0		1025.39	0	0	0	0	0		0	0	0	0																			230	10	240	180
1074.22	0	0	0	0	0		0	0	0	0		1074.22	0	0	0	0	0		0	0	0	0																			250	10	270	180
1123.05	0	0	0	0	0		0	0	0	0		1123.05	0	0	0	0	0		0	0	0	0																			240	20	250	190
1171.88	0	0	0	0	0		0	0	0	0		1171.88	0	0	0	0	0		0	0	0	0																			240	10	300	150
1220.7	0	0	0	0	0		0	0	0	0		1220.7	0	0	0	0	0		0	0	0	0																			250	70	310	190
1269.53	0	0	0	0	0		0	0	0	0		1269.53	0	0	0	0	0		0	0	0	0																			240	160	280	180
1318.36	0	0	0	0	0		0	0	0	0		1318.36	0	0	0	0	0		0	0	0	0																			260	70	320	210
1367.19	0	0	0	0	0		0	0	0	0		1367.19	0	0	0	0	0		0	0	0	0																			310	20	350	190
1416.02	0	0	0	0	0		0	0	0	0		1416.02	0	0	0	0	0		0	0	0	0																			300	10	350	230
1464.84	0	0	0	0	0		0	0	0	0		1464.84	0	0	0	0	0		0	0	0	0																			310	100	340	660
1513.67	0	0	0	0	0		0	0	0	0		1513.67	0	0	0	0	0		0	0	0	0																			320	110	400	160
1562.5	0	0	0	0	0		0	0	0	0		1562.5	0	0	0	0	0		0	0	0	0																			350	20	380	230
1611.33	0	0	0	0	0		0	0	0	0		1611.33	0	0	0	0	0		0	0	0	0																			350	100	400	230
1660.16	0	0	0	0	0		0	0	0	0		1660.16	0	0	0	0	0		0	0	0	0																			360	250		220
1708.98	0	0	0	0	0		0	0	0	0		1708.98	0	0	0	0	0		0	0	0	0																			490	130	150	260
1757.81	0	0	0	0	0		0	0	0	0		1757.81	0	0	0	0	0		0	0	0	0																			400	150	280	240
1806.64	0	0	0	0	0		0	0	0	0		1806.64	0	0	0	0	0		0	0	0	0																			390	10		260
1855.47	0	0	0	0	0		0	0	0	0		1855.47	0	0	0	0	0		0	0	0	0																			410	10	720	280
1904.3	0	0	0	0	0		0	0	0	0		1904.3	0	0	0	0	0		0	0	0	0																			500		150	270
1953.12	0	0	0	0	0		0	0	0	0		1953.12	0	0	0	0	0		0	0	0	0																			480	10	120	290
2001.95	0	0	0	0	0		0	0	0	0		2001.95	0	0	0	0	0		0	0	0	0																			580	10	80	10
2050.78	0	0	0	0	0		0	0	0	0		2050.78	0	0	0	0	0		0	0	0	0																			610	10	220	310
2099.61	0	0	0	0	0		0	0	0	0		2099.61	0	0	0	0	0		0	0	0	0																			690	10	400	380
2148.44	0	0	0	0	0		0	0	0	0		2148.44	0	0	0	0	0		0	0	0	0																			680	10	330	230
2197.27	0	0	0	0	0		0	0	0	0		2197.27	0	0	0	0	0		0	0	0	0																			840	10	90	390
2246.09	0	0	0	0	0		0	0	0	0		2246.09	0	0	0	0	0		0	0	0	0																			870	10	730	360
2294.92	0	0	0	0	0		0	0	0	0		2294.92	0	0	0	0	0		0	0	0	0																			960	10	80	530
2343.75	0	0	0	0	0		0	0	0	0		2343.75	0	0	0	0	0		0	0	0	0																				10	320
2392.58	0	0	0	0	0		0	0	0	0		2392.58	0	0	0	0	0		0	0	0	0																			480	10	150	10
2441.41	0	0	0	0	0		0	0	0	0		2441.41	0	0	0	0	0		0	0	0	0																			460	10	160	10
2490.23	0	0	0	0	0		0	0	0	0		2490.23	0	0	0	0	0		0	0	0	0																			590	10	150	20
2539.06	0	0	0	0	0		0	0	0	0		2539.06	0	0	0	0	0		0	0	0	0																			460	10	170	30
2587.89	0	0	0	0	0		0	0	0	0		2587.89	0	0	0	0	0		0	0	0	0																			470	10	180	10
2636.72	0	0	0	0	0		0	0	0	0		2636.72	0	0	0	0	0		0	0	0	0																			490	10	270	10
2685.55	0	0	0	0	0		0	0	0	0		2685.55	0	0	0	0	0		0	0	0	0																			490	10	190	150
2734.38	0	0	0	0	0		0	0	0	0		2734.38	0	0	0	0	0		0	0	0	0																			490	10	190	10
2783.2	0	0	0	0	0		0	0	0	0		2783.2	0	0	0	0	0		0	0	0	0																			520	10	400	10
2832.03	0	0	0	0	0		0	0	0	0		2832.03	0	0	0	0	0		0	0	0	0																			530	10	210	10
2880.86	0	0	0	0	0		0	0	0	0		2880.86	0	0	0	0	0		0	0	0	0																			510	10	240	10
2929.69	0	0	0	0	0		0	0	0	0		2929.69	0	0	0	0	0		0	0	0	0																			540	10	230	10
2978.52	0	0	0	0	0		0	0	0	0		2978.52	0	0	0	0	0		0	0	0	0																			530	10	190	230
3027.34	0	0	0	0	0		0	0	0	0		3027.34	0	0	0	0	0		0	0	0	0																			540	10	230	10
3076.17	0	0	0	0	0		0	0	0	0		3076.17	0	0	0	0	0		0	0	0	0																			820	10	250	10
3125	0	0	0	0	0		0	0	0	0		3125	0	0	0	0	0		0	0	0	0																			670	10	240	10
3173.83	0	0	0	0	0		0	0	0	0		3173.83	0	0	0	0	0		0	0	0	0																			650	10	240	410
3222.66	0	0	0	0	0		0	0	0	0		3222.66	0	0	0	0	0		0	0	0	0																			700	10	250	310
3271.48	0	0	0	0	0		0	0	0	0		3271.48	0	0	0	0	0		0	0	0	0																			730	10	250	10
3320.31	0	0	0	0	0		0	0	0	0		3320.31	0	0	0	0	0		0	0	0	0																			730		260	10
3369.14	0	0	0	0	0		0	0	0	0		3369.14	0	0	0	0	0		0	0	0	0																			790	40	260	10
3417.97	0	0	0	0	0		0	0	0	0		3417.97	0	0	0	0	0		0	0	0	0																				10	320	10
3466.8	0	0	0	0	0		0	0	0	0		3466.8	0	0	0	0	0		0	0	0	0																				10	340	10
3515.62	0	0	0	0	0		0	0	0	0		3515.62	0	0	0	0	0		0	0	0	0																			280	10	350	10
3564.45	0	0	0	0	0		0	0	0	0		3564.45	0	0	0	0	0		0	0	0	0																			260	10	150	10
3613.28	0	0	0	0	0		0	0	0	0		3613.28	0	0	0	0	0		0	0	0	0																			270	10	390	10
3662.11	0	0	0	0	0		0	0	0	0		3662.11	0	0	0	0	0		0	0	0	0																			290	10	370	10
3710.94	0	0	0	0	0		0	0	0	0		3710.94	0	0	0	0	0		0	0	0	0																			260	10	420	20
3759.77	0	0	0	0	0		0	0	0	0		3759.77	0	0	0	0	0		0	0	0	0																			280	10	450	30
3808.59	0	0	0	0	0		0	0	0	0		3808.59	0	0	0	0	0		0	0	0	0																			280	10	490	30
3857.42	0	0	0	0	0		0	0	0	0		3857.42	0	0	0	0	0		0	0	0	0																			270	10	510	10
3906.25	0	0	0	0	0		0	0	0	0		3906.25	0	0	0	0	0		0	0	0	0																			310	50		20
3955.08	0	0	0	0	0		0	0	0	0		3955.08	0	0	0	0	0		0	0	0	0																			270	10	330	120
4003.91	0	0	0	0	0		0	0	0	0		4003.91	0	0	0	0	0		0	0	0	0																			270	10		10
4052.73	0	0	0	0	0		0	0	0	0		4052.73	0	0	0	0	0		0	0	0	0																			290	10	100	40
4101.56	0	0	0	0	0		0	0	0	0		4101.56	0	0	0	0	0		0	0	0	0																			380	10	230	90
4150.39	0	0	0	0	0		0	0	0	0		4150.39	0	0	0	0	0		0	0	0	0																			300	20	500	10
4199.22	0	0	0	0	0		0	0	0	0		4199.22	0	0	0	0	0		0	0	0	0																			320	130	160	220
4248.05	0	0	0	0	0		0	0	0	0		4248.05	0	0	0	0	0		0	0	0	0																			310	10	420	240
4296.88	0	0	0	0	0		0	0	0	0		4296.88	0	0	0	0	0		0	0	0	0																			300	30	320	50
4345.7	0	0	0	0	0		0	0	0	0		4345.7	0	0	0	0	0		0	0	0	0																			310	10	280	20
4394.53	0	0	0	0	0		0	0	0	0		4394.53	0	0	0	0	0		0	0	0	0																			310	20	310	10
4443.36	0	0	0	0	0		0	0	0	0		4443.36	0	0	0	0	0		0	0	0	0																			340	30	430	120
4492.19	0	0	0	0	0		0	0	0	0		4492.19	0	0	0	0	0		0	0	0	0																			340	10		10
4541.02	0	0	0	0	0		0	0	0	0		4541.02	0	0	0	0	0		0	0	0	0																			350	50	120	220
4589.84	0	0	0	0	0		0	0	0	0		4589.84	0	0	0	0	0		0	0	0	0																			490	10	200	10
4638.67	0	0	0	0	0		0	0	0	0		4638.67	0	0	0	0	0		0	0	0	0																			340	50	50	30
4687.5	0	0	0	0	0		0	0	0	0		4687.5	0	0	0	0	0		0	0	0	0																			350	10	80	40
4736.33	0	0	0	0	0		0	0	0	0		4736.33	0	0	0	0	0		0	0	0	0																			340	30	60	60
4785.16	0	0	0	0	0		0	0	0	0		4785.16	0	0	0	0	0		0	0	0	0																			360	60	80	70
4833.98	0	0	0	0	0		0	0	0	0		4833.98	0	0	0	0	0		0	0	0	0																			370	80	80	90
4882.81	0	0	0	0	0		0	0	0	0		4882.81	0	0	0	0	0		0	0	0	0																			420	10	80	60
4931.64	0	0	0	0	0		0	0	0	0		4931.64	0	0	0	0	0		0	0	0	0																			360	100	110	70
4980.47	0	0	0	0	0		0	0	0	0		4980.47	0	0	0	0	0		0	0	0	0																			410	110	110	90
5029.3	0	0	0	0	0		0	0	0	0		5029.3	0	0	0	0	0		0	0	0	0																			360	110	140	70
5078.12	0	0	0	0	0		0	0	0	0		5078.12	0	0	0	0	0		0	0	0	0																			380	150	130	80
5126.95	0	0	0	0	0		0	0	0	0		5126.95	0	0	0	0	0		0	0	0	0																			380	370	130	10
5175.78	0	0	0	0	0		0	0	0	0		5175.78	0	0	0	0	0		0	0	0	0																			400	170	120	180
5224.61	0	0	0	0	0		0	0	0	0		5224.61	0	0	0	0	0		0	0	0	0																			390	10	240	60
5273.44	0	0	0	0	0		0	0	0	0		5273.44	0	0	0	0	0		0	0	0	0																			400	220	140	80
5322.27	0	0	0	0	0		0	0	0	0		5322.27	0	0	0	0	0		0	0	0	0																			390	220	170	70
5371.09	0	0	0	0	0		0	0	0	0		5371.09	0	0	0	0	0		0	0	0	0																			410	250	160	200
5419.92	0	0	0	0	0		0	0	0	0		5419.92	0	0	0	0	0		0	0	0	0																			370	260	160	270
5468.75	0	0	0	0	0		0	0	0	0		5468.75	0	0	0	0	0		0	0	0	0																			420	20	170	110
5517.58	0	0	0	0	0		0	0	0	0		5517.58	0	0	0	0	0		0	0	0	0																			420	10	160
5566.41	0	0	0	0	0		0	0	0	0		5566.41	0	0	0	0	0		0	0	0	0																			430	10	170	40
5615.23	0	0	0	0	0		0	0	0	0		5615.23	0	0	0	0	0		0	0	0	0																			440		220	10
5664.06	0	0	0	0	0		0	0	0	0		5664.06	0	0	0	0	0		0	0	0	0																			450	10	250	10
5712.89	0	0	0	0	0		0	0	0	0		5712.89	0	0	0	0	0		0	0	0	0																			450	10	230	10
5761.72	0	0	0	0	0		0	0	0	0		5761.72	0	0	0	0	0		0	0	0	0																			460	170	240	10
5810.55	0	0	0	0	0		0	0	0	0		5810.55	0	0	0	0	0		0	0	0	0																			450	10	270	10
5859.38	0	0	0	0	0		0	0	0	0		5859.38	0	0	0	0	0		0	0	0	0																			430	10	280	20
5908.2	0	0	0	0	0		0	0	0	0		5908.2	0	0	0	0	0		0	0	0	0																			460	10	280	10
5957.03	0	0	0	0	0		0	0	0	0		5957.03	0	0	0	0	0		0	0	0	0																				10	500	30
6005.86	0	0	0	0	0		0	0	0	0		6005.86	0	0	0	0	0		0	0	0	0																			180	20	340	10
6054.69	0	0	0	0	0		0	0	0	0		6054.69	0	0	0	0	0		0	0	0	0																			300	10	190	10
6103.52	0	0	0	0	0		0	0	0	0		6103.52	0	0	0	0	0		0	0	0	0																			80	10	470	30
6152.34	0	0	0	0	0		0	0	0	0		6152.34	0	0	0	0	0		0	0	0	0																			400	20	540	10
6201.17	0	0	0	0	0		0	0	0	0		6201.17	0	0	0	0	0		0	0	0	0																			110	40		10
6250	0	0	0	0	0		0	0	0	0		6250	0	0	0	0	0		0	0	0	0																			140	10	200	10
6298.83	0	0	0	0	0		0	0	0	0		6298.83	0	0	0	0	0		0	0	0	0																			130	10	130	40
6347.66	0	0	0	0	0		0	0	0	0		6347.66	0	0	0	0	0		0	0	0	0																			330	10	40	20
6396.48	0	0	0	0	0		0	0	0	0		6396.48	0	0	0	0	0		0	0	0	0																			150	30	180	50
6445.31	0	0	0	0	0		0	0	0	0		6445.31	0	0	0	0	0		0	0	0	0																			150	10	240	50
6494.14	0	0	0	0	0		0	0	0	0		6494.14	0	0	0	0	0		0	0	0	0																			150	10	70	40
6542.97	0	0	0	0	0		0	0	0	0		6542.97	0	0	0	0	0		0	0	0	0																			160	10	100	10
6591.8	0	0	0	0	0		0	0	0	0		6591.8	0	0	0	0	0		0	0	0	0																			180	10	90	50
6640.62	0	0	0	0	0		0	0	0	0		6640.62	0	0	0	0	0		0	0	0	0																			200	10	150	60
6689.45	0	0	0	0	0		0	0	0	0		6689.45	0	0	0	0	0		0	0	0	0																			160	10	170	70
6738.28	0	0	0	0	0		0	0	0	0		6738.28	0	0	0	0	0		0	0	0	0																			690	10	320	50
6787.11	0	0	0	0	0		0	0	0	0		6787.11	0	0	0	0	0		0	0	0	0																			190	10	270	80
6835.94	0	0	0	0	0		0	0	0	0		6835.94	0	0	0	0	0		0	0	0	0																			160	10	300	90
6884.77	0	0	0	0	0		0	0	0	0		6884.77	0	0	0	0	0		0	0	0	0																			180	10	320	110
6933.59	0	0	0	0	0		0	0	0	0		6933.59	0	0	0	0	0		0	0	0	0																			180	10	330	110
6982.42	0	0	0	0	0		0	0	0	0		6982.42	0	0	0	0	0		0	0	0	0																			190	10	190	120
7031.25	0	0	0	0	0		0	0	0	0		7031.25	0	0	0	0	0		0	0	0	0																			190		410	150
7080.08	0	0	0	0	0		0	0	0	0		7080.08	0	0	0	0	0		0	0	0	0																			200		470	140
7128.91	0	0	0	0	0		0	0	0	0		7128.91	0	0	0	0	0		0	0	0	0																			200		570	150
7177.73	0	0	0	0	0		0	0	0	0		7177.73	0	0	0	0	0		0	0	0	0																			190			150
7226.56	0	0	0	0	0		0	0	0	0		7226.56	0	0	0	0	0		0	0	0	0																			220			170
7275.39	0	0	0	0	0		0	0	0	0		7275.39	0	0	0	0	0		0	0	0	0																			200			180
7324.22	0	0	0	0	0		0	0	0	0		7324.22	0	0	0	0	0		0	0	0	0																			220			150
7373.05	0	0	0	0	0		0	0	0	0		7373.05	0	0	0	0	0		0	0	0	0																			200			180
7421.88	0	0	0	0	0		0	0	0	0		7421.88	0	0	0	0	0		0	0	0	0																			210			190
7470.7	0	0	0	0	0		0	0	0	0		7470.7	0	0	0	0	0		0	0	0	0																			210			170
7519.53	0	0	0	0	0		0	0	0	0		7519.53	0	0	0	0	0		0	0	0	0																			200			190
7568.36	0	0	0	0	0		0	0	0	0		7568.36	0	0	0	0	0		0	0	0	0																			200			200
7617.19	0	0	0	0	0		0	0	0	0		7617.19	0	0	0	0	0		0	0	0	0																			190			200
7666.02	0	0	0	0	0		0	0	0	0		7666.02	0	0	0	0	0		0	0	0	0																			200			310
7714.84	0	0	0	0	0		0	0	0	0		7714.84	0	0	0	0	0		0	0	0	0																			220
7763.67	0	0	0	0	0		0	0	0	0		7763.67	0	0	0	0	0		0	0	0	0																			220
7812.5	0	0	0	0	0		0	0	0	0		7812.5	0	0	0	0	0		0	0	0	0																			240
7861.33	0	0	0	0	0		0	0	0	0		7861.33	0	0	0	0	0		0	0	0	0																			210
7910.16	0	0	0	0	0		0	0	0	0		7910.16	0	0	0	0	0		0	0	0	0																			220
7958.98	0	0	0	0	0		0	0	0	0		7958.98	0	0	0	0	0		0	0	0	0																			190
8007.81	0	0	0	0	0		0	0	0	0		8007.81	0	0	0	0	0		0	0	0	0																			220
8056.64	0	0	0	0	0		0	0	0	0		8056.64	0	0	0	0	0		0	0	0	0																			220
8105.47	0	0	0	0	0		0	0	0	0		8105.47	0	0	0	0	0		0	0	0	0																			180
8154.3	0	0	0	0	0		0	0	0	0		8154.3	0	0	0	0	0		0	0	0	0																			240
8203.12	0	0	0	0	0		0	0	0	0		8203.12	0	0	0	0	0		0	0	0	0																			220
8251.95	0	0	0	0	0		0	0	0	0		8251.95	0	0	0	0	0		0	0	0	0																			230
8300.78	0	0	0	0	0		0	0	0	0		8300.78	0	0	0	0	0		0	0	0	0																			210
8349.61	0	0	0	0	0		0	0	0	0		8349.61	0	0	0	0	0		0	0	0	0																			240
8398.44	0	0	0	0	0		0	0	0	0		8398.44	0	0	0	0	0		0	0	0	0																			230
8447.27	0	0	0	0	0		0	0	0	0		8447.27	0	0	0	0	0		0	0	0	0																			230
8496.09	0	0	0	0	0		0	0	0	0		8496.09	0	0	0	0	0		0	0	0	0																			240
8544.92	0	0	0	0	0		0	0	0	0		8544.92	0	0	0	0	0		0	0	0	0																			240
8593.75	0	0	0	0	0		0	0	0	0		8593.75	0	0	0	0	0		0	0	0	0																			250
8642.58	0	0	0	0	0		0	0	0	0		8642.58	0	0	0	0	0		0	0	0	0																			260
8691.41	0	0	0	0	0		0	0	0	0		8691.41	0	0	0	0	0		0	0	0	0																			250
8740.23	0	0	0	0	0		0	0	0	0		8740.23	0	0	0	0	0		0	0	0	0																			240
8789.06	0	0	0	0	0		0	0	0	0		8789.06	0	0	0	0	0		0	0	0	0																			260
8837.89	0	0	0	0	0		0	0	0	0		8837.89	0	0	0	0	0		0	0	0	0																			240
8886.72	0	0	0	0	0		0	0	0	0		8886.72	0	0	0	0	0		0	0	0	0																			260
8935.55	0	0	0	0	0		0	0	0	0		8935.55	0	0	0	0	0		0	0	0	0																			240
8984.38	0	0	0	0	0		0	0	0	0		8984.38	0	0	0	0	0		0	0	0	0																			260
9033.2	0	0	0	0	0		0	0	0	0		9033.2	0	0	0	0	0		0	0	0	0																			250
9082.03	0	0	0	0	0		0	0	0	0		9082.03	0	0	0	0	0		0	0	0	0																			250
9130.86	0	0	0	0	0		0	0	0	0		9130.86	0	0	0	0	0		0	0	0	0																			270
9179.69	0	0	0	0	0		0	0	0	0		9179.69	0	0	0	0	0		0	0	0	0
9228.52	0	0	0	0	0		0	0	0	0		9228.52	0	0	0	0	0		0	0	0	0																			400
9277.34	0	0	0	0	0		0	0	0	0		9277.34	0	0	0	0	0		0	0	0	0																			170
9326.17	0	0	0	0	0		0	0	0	0		9326.17	0	0	0	0	0		0	0	0	0																			200
9375	0	0	0	0	0		0	0	0	0		9375	0	0	0	0	0		0	0	0	0																			350
9423.83	0	0	0	0	0		0	0	0	0		9423.83	0	0	0	0	0		0	0	0	0																			330
9472.66	0	0	0	0	0		0	0	0	0		9472.66	0	0	0	0	0		0	0	0	0																			340
9521.48	0	0	0	0	0		0	0	0	0		9521.48	0	0	0	0	0		0	0	0	0																			190
9570.31	0	0	0	0	0		0	0	0	0		9570.31	0	0	0	0	0		0	0	0	0																			400
9619.14	0	0	0	0	0		0	0	0	0		9619.14	0	0	0	0	0		0	0	0	0																			340
9667.97	0	0	0	0	0		0	0	0	0		9667.97	0	0	0	0	0		0	0	0	0																			310
9716.8	0	0	0	0	0		0	0	0	0		9716.8	0	0	0	0	0		0	0	0	0																			920
9765.62	0	0	0	0	0		0	0	0	0		9765.62	0	0	0	0	0		0	0	0	0																			230
9814.45	0	0	0	0	0		0	0	0	0		9814.45	0	0	0	0	0		0	0	0	0																			310
9863.28	0	0	0	0	0		0	0	0	0		9863.28	0	0	0	0	0		0	0	0	0
9912.11	0	0	0	0	0		0	0	0	0		9912.11	0	0	0	0	0		0	0	0	0
9960.94	0	0	0	0	0		0	0	0	0		9960.94	0	0	0	0	0		0	0	0	0
10009.8	0	0	0	0	0		0	0	0	0		10009.8	0	0	0	0	0		0	0	0	0
10058.6	0	0	0	0	0		0	0	0	0		10058.6	0	0	0	0	0		0	0	0	0
10107.4	0	0	0	0	0		0	0	0	0		10107.4	0	0	0	0	0		0	0	0	0
10156.2	0	0	0	0	0		0	0	0	0		10156.2	0	0	0	0	0		0	0	0	0
10205.1	0	0	0	0	0		0	0	0	0		10205.1	0	0	0	0	0		0	0	0	0
10253.9	0	0	0	0	0		0	0	0	0		10253.9	0	0	0	0	0		0	0	0	0
10302.7	0	0	0	0	0		0	0	0	0		10302.7	0	0	0	0	0		0	0	0	0
10351.6	0	0	0	0	0		0	0	0	0		10351.6	0	0	0	0	0		0	0	0	0
10400.4	0	0	0	0	0		0	0	0	0		10400.4	0	0	0	0	0		0	0	0	0
10449.2	0	0	0	0	0		0	0	0	0		10449.2	0	0	0	0	0		0	0	0	0
10498	0	0	0	0	0		0	0	0	0		10498	0	0	0	0	0		0	0	0	0
10546.9	0	0	0	0	0		0	0	0	0		10546.9	0	0	0	0	0		0	0	0	0
10595.7	0	0	0	0	0		0	0	0	0		10595.7	0	0	0	0	0		0	0	0	0
10644.5	0	0	0	0	0		0	0	0	0		10644.5	0	0	0	0	0		0	0	0	0
10693.4	0	0	0	0	0		0	0	0	0		10693.4	0	0	0	0	0		0	0	0	0
10742.2	0	0	0	0	0		0	0	0	0		10742.2	0	0	0	0	0		0	0	0	0
10791	0	0	0	0	0		0	0	0	0		10791	0	0	0	0	0		0	0	0	0
10839.8	0	0	0	0	0		0	0	0	0		10839.8	0	0	0	0	0		0	0	0	0
10888.7	0	0	0	0	0		0	0	0	0		10888.7	0	0	0	0	0		0	0	0	0
10937.5	0	0	0	0	0		0	0	0	0		10937.5	0	0	0	0	0		0	0	0	0
10986.3	0	0	0	0	0		0	0	0	0		10986.3	0	0	0	0	0		0	0	0	0
11035.2	0	0	0	0	0		0	0	0	0		11035.2	0	0	0	0	0		0	0	0	0
11084	0	0	0	0	0		0	0	0	0		11084	0	0	0	0	0		0	0	0	0
11132.8	0	0	0	0	0		0	0	0	0		11132.8	0	0	0	0	0		0	0	0	0
11181.6	0	0	0	0	0		0	0	0	0		11181.6	0	0	0	0	0		0	0	0	0
11230.5	0	0	0	0	0		0	0	0	0		11230.5	0	0	0	0	0		0	0	0	0
11279.3	0	0	0	0	0		0	0	0	0		11279.3	0	0	0	0	0		0	0	0	0
11328.1	0	0	0	0	0		0	0	0	0		11328.1	0	0	0	0	0		0	0	0	0
11377	0	0	0	0	0		0	0	0	0		11377	0	0	0	0	0		0	0	0	0
11425.8	0	0	0	0	0		0	0	0	0		11425.8	0	0	0	0	0		0	0	0	0
11474.6	0	0	0	0	0		0	0	0	0		11474.6	0	0	0	0	0		0	0	0	0
11523.4	0	0	0	0	0		0	0	0	0		11523.4	0	0	0	0	0		0	0	0	0
11572.3	0	0	0	0	0		0	0	0	0		11572.3	0	0	0	0	0		0	0	0	0
11621.1	0	0	0	0	0		0	0	0	0		11621.1	0	0	0	0	0		0	0	0	0
11669.9	0	0	0	0	0		0	0	0	0		11669.9	0	0	0	0	0		0	0	0	0
11718.8	0	0	0	0	0		0	0	0	0		11718.8	0	0	0	0	0		0	0	0	0
11767.6	0	0	0	0	0		0	0	0	0		11767.6	0	0	0	0	0		0	0	0	0
11816.4	0	0	0	0	0		0	0	0	0		11816.4	0	0	0	0	0		0	0	0	0
11865.2	0	0	0	0	0		0	0	0	0		11865.2	0	0	0	0	0		0	0	0	0
11914.1	0	0	0	0	0		0	0	0	0		11914.1	0	0	0	0	0		0	0	0	0
11962.9	0	0	0	0	0		0	0	0	0		11962.9	0	0	0	0	0		0	0	0	0
12011.7	0	0	0	0	0		0	0	0	0		12011.7	0	0	0	0	0		0	0	0	0
12060.5	0	0	0	0	0		0	0	0	0		12060.5	0	0	0	0	0		0	0	0	0
12109.4	0	0	0	0	0		0	0	0	0		12109.4	0	0	0	0	0		0	0	0	0
12158.2	0	0	0	0	0		0	0	0	0		12158.2	0	0	0	0	0		0	0	0	0
12207	0	0	0	0	0		0	0	0	0		12207	0	0	0	0	0		0	0	0	0
12255.9	0	0	0	0	0		0	0	0	0		12255.9	0	0	0	0	0		0	0	0	0
12304.7	0	0	0	0	0		0	0	0	0		12304.7	0	0	0	0	0		0	0	0	0
12353.5	0	0	0	0	0		0	0	0	0		12353.5	0	0	0	0	0		0	0	0	0
12402.3	0	0	0	0	0		0	0	0	0		12402.3	0	0	0	0	0		0	0	0	0
12451.2	0	0	0	0	0		0	0	0	0		12451.2	0	0	0	0	0		0	0	0	0
12500	0	0	0	0	0		0	0	0	0		12500	0	0	0	0	0		0	0	0	0
12548.8	0	0	0	0	0		0	0	0	0		12548.8	0	0	0	0	0		0	0	0	0
12597.7	0	0	0	0	0		0	0	0	0		12597.7	0	0	0	0	0		0	0	0	0
12646.5	0	0	0	0	0		0	0	0	0		12646.5	0	0	0	0	0		0	0	0	0
12695.3	0	0	0	0	0		0	0	0	0		12695.3	0	0	0	0	0		0	0	0	0
12744.1	0	0	0	0	0		0	0	0	0		12744.1	0	0	0	0	0		0	0	0	0
12793	0	0	0	0	0		0	0	0	0		12793	0	0	0	0	0		0	0	0	0
12841.8	0	0	0	0	0		0	0	0	0		12841.8	0	0	0	0	0		0	0	0	0
12890.6	0	0	0	0	0		0	0	0	0		12890.6	0	0	0	0	0		0	0	0	0
12939.5	0	0	0	0	0		0	0	0	0		12939.5	0	0	0	0	0		0	0	0	0
12988.3	0	0	0	0	0		0	0	0	0		12988.3	0	0	0	0	0		0	0	0	0
13037.1	0	0	0	0	0		0	0	0	0		13037.1	0	0	0	0	0		0	0	0	0
13085.9	0	0	0	0	0		0	0	0	0		13085.9	0	0	0	0	0		0	0	0	0
13134.8	0	0	0	0	0		0	0	0	0		13134.8	0	0	0	0	0		0	0	0	0
13183.6	0	0	0	0	0		0	0	0	0		13183.6	0	0	0	0	0		0	0	0	0
13232.4	0	0	0	0	0		0	0	0	0		13232.4	0	0	0	0	0		0	0	0	0
13281.2	0	0	0	0	0		0	0	0	0		13281.2	0	0	0	0	0		0	0	0	0
13330.1	0	0	0	0	0		0	0	0	0		13330.1	0	0	0	0	0		0	0	0	0
13378.9	0	0	0	0	0		0	0	0	0		13378.9	0	0	0	0	0		0	0	0	0
13427.7	0	0	0	0	0		0	0	0	0		13427.7	0	0	0	0	0		0	0	0	0
13476.6	0	0	0	0	0		0	0	0	0		13476.6	0	0	0	0	0		0	0	0	0
13525.4	0	0	0	0	0		0	0	0	0		13525.4	0	0	0	0	0		0	0	0	0
13574.2	0	0	0	0	0		0	0	0	0		13574.2	0	0	0	0	0		0	0	0	0
13623	0	0	0	0	0		0	0	0	0		13623	0	0	0	0	0		0	0	0	0
13671.9	0	0	0	0	0		0	0	0	0		13671.9	0	0	0	0	0		0	0	0	0
13720.7	0	0	0	0	0		0	0	0	0		13720.7	0	0	0	0	0		0	0	0	0
13769.5	0	0	0	0	0		0	0	0	0		13769.5	0	0	0	0	0		0	0	0	0
13818.4	0	0	0	0	0		0	0	0	0		13818.4	0	0	0	0	0		0	0	0	0
13867.2	0	0	0	0	0		0	0	0	0		13867.2	0	0	0	0	0		0	0	0	0
13916	0	0	0	0	0		0	0	0	0		13916	0	0	0	0	0		0	0	0	0
13964.8	0	0	0	0	0		0	0	0	0		13964.8	0	0	0	0	0		0	0	0	0
14013.7	0	0	0	0	0		0	0	0	0		14013.7	0	0	0	0	0		0	0	0	0
14062.5	0	0	0	0	0		0	0	0	0		14062.5	0	0	0	0	0		0	0	0	0
14111.3	0	0	0	0	0		0	0	0	0		14111.3	0	0	0	0	0		0	0	0	0
14160.2	0	0	0	0	0		0	0	0	0		14160.2	0	0	0	0	0		0	0	0	0
14209	0	0	0	0	0		0	0	0	0		14209	0	0	0	0	0		0	0	0	0
14257.8	0	0	0	0	0		0	0	0	0		14257.8	0	0	0	0	0		0	0	0	0
14306.6	0	0	0	0	0		0	0	0	0		14306.6	0	0	0	0	0		0	0	0	0
14355.5	0	0	0	0	0		0	0	0	0		14355.5	0	0	0	0	0		0	0	0	0
14404.3	0	0	0	0	0		0	0	0	0		14404.3	0	0	0	0	0		0	0	0	0
14453.1	0	0	0	0	0		0	0	0	0		14453.1	0	0	0	0	0		0	0	0	0
14502	0	0	0	0	0		0	0	0	0		14502	0	0	0	0	0		0	0	0	0
14550.8	0	0	0	0	0		0	0	0	0		14550.8	0	0	0	0	0		0	0	0	0
14599.6	0	0	0	0	0		0	0	0	0		14599.6	0	0	0	0	0		0	0	0	0
14648.4	0	0	0	0	0		0	0	0	0		14648.4	0	0	0	0	0		0	0	0	0
14697.3	0	0	0	0	0		0	0	0	0		14697.3	0	0	0	0	0		0	0	0	0
14746.1	0	0	0	0	0		0	0	0	0		14746.1	0	0	0	0	0		0	0	0	0
14794.9	0	0	0	0	0		0	0	0	0		14794.9	0	0	0	0	0		0	0	0	0
14843.8	0	0	0	0	0		0	0	0	0		14843.8	0	0	0	0	0		0	0	0	0
14892.6	0	0	0	0	0		0	0	0	0		14892.6	0	0	0	0	0		0	0	0	0
14941.4	0	0	0	0	0		0	0	0	0		14941.4	0	0	0	0	0		0	0	0	0
14990.2	0	0	0	0	0		0	0	0	0		14990.2	0	0	0	0	0		0	0	0	0
15039.1	0	0	0	0	0		0	0	0	0		15039.1	0	0	0	0	0		0	0	0	0
15087.9	0	0	0	0	0		0	0	0	0		15087.9	0	0	0	0	0		0	0	0	0
15136.7	0	0	0	0	0		0	0	0	0		15136.7	0	0	0	0	0		0	0	0	0
15185.5	0	0	0	0	0		0	0	0	0		15185.5	0	0	0	0	0		0	0	0	0
15234.4	0	0	0	0	0		0	0	0	0		15234.4	0	0	0	0	0		0	0	0	0
15283.2	0	0	0	0	0		0	0	0	0		15283.2	0	0	0	0	0		0	0	0	0
15332	0	0	0	0	0		0	0	0	0		15332	0	0	0	0	0		0	0	0	0
15380.9	0	0	0	0	0		0	0	0	0		15380.9	0	0	0	0	0		0	0	0	0
15429.7	0	0	0	0	0		0	0	0	0		15429.7	0	0	0	0	0		0	0	0	0
15478.5	0	0	0	0	0		0	0	0	0		15478.5	0	0	0	0	0		0	0	0	0
15527.3	0	0	0	0	0		0	0	0	0		15527.3	0	0	0	0	0		0	0	0	0
15576.2	0	0	0	0	0		0	0	0	0		15576.2	0	0	0	0	0		0	0	0	0
15625	0	0	0	0	0		0	0	0	0		15625	0	0	0	0	0		0	0	0	0
15673.8	0	0	0	0	0		0	0	0	0		15673.8	0	0	0	0	0		0	0	0	0
15722.7	0	0	0	0	0		0	0	0	0		15722.7	0	0	0	0	0		0	0	0	0
15771.5	0	0	0	0	0		0	0	0	0		15771.5	0	0	0	0	0		0	0	0	0
15820.3	0	0	0	0	0		0	0	0	0		15820.3	0	0	0	0	0		0	0	0	0
15869.1	0	0	0	0	0		0	0	0	0		15869.1	0	0	0	0	0		0	0	0	0
15918	0	0	0	0	0		0	0	0	0		15918	0	0	0	0	0		0	0	0	0
15966.8	0	0	0	0	0		0	0	0	0		15966.8	0	0	0	0	0		0	0	0	0
16015.6	0	0	0	0	0		0	0	0	0		16015.6	0	0	0	0	0		0	0	0	0
16064.5	0	0	0	0	0		0	0	0	0		16064.5	0	0	0	0	0		0	0	0	0
16113.3	0	0	0	0	0		0	0	0	0		16113.3	0	0	0	0	0		0	0	0	0
16162.1	0	0	0	0	0		0	0	0	0		16162.1	0	0	0	0	0		0	0	0	0
16210.9	0	0	0	0	0		0	0	0	0		16210.9	0	0	0	0	0		0	0	0	0
16259.8	0	0	0	0	0		0	0	0	0		16259.8	0	0	0	0	0		0	0	0	0
16308.6	0	0	0	0	0		0	0	0	0		16308.6	0	0	0	0	0		0	0	0	0
16357.4	0	0	0	0	0		0	0	0	0		16357.4	0	0	0	0	0		0	0	0	0
16406.2	0	0	0	0	0		0	0	0	0		16406.2	0	0	0	0	0		0	0	0	0
16455.1	0	0	0	0	0		0	0	0	0		16455.1	0	0	0	0	0		0	0	0	0
16503.9	0	0	0	0	0		0	0	0	0		16503.9	0	0	0	0	0		0	0	0	0
16552.7	0	0	0	0	0		0	0	0	0		16552.7	0	0	0	0	0		0	0	0	1
16601.6	0	0	0	0	0		0	0	0	0		16601.6	0	0	0	0	0		0	0	1	1
16650.4	0	0	0	0	0		0	0	0	0		16650.4	0	0	0	0	0		1	0	0	1
16699.2	0	0	0	0	0		0	0	0	0		16699.2	0	0	0	0	0		0	0	0	1
16748	0	0	0	0	0		0	0	0	0		16748	0	0	0	0	0		0	0	0	1
16796.9	0	0	0	0	0		0	0	0	0		16796.9	0	0	0	0	0		0	0	4	0
16845.7	0	0	0	0	0		0	0	0	0		16845.7	0	0	0	0	0		1	1	0	3
16894.5	0	0	0	0	0		0	0	0	0		16894.5	0	0	0	0	0		0	0	1	0
16943.4	0	0	0	0	0		0	0	0	0		16943.4	0	0	0	0	0		0	0	0	0
16992.2	0	0	0	0	0		0	0	0	0		16992.2	0	0	0	0	0		0	0	1	1
17041	0	0	0	0	0		0	0	0	0		17041	0	0	0	0	0		0	0	0	1
17089.8	0	0	0	0	0		0	0	0	0		17089.8	0	0	0	0	0		0	0	0	2
17138.7	0	0	0	0	0		0	0	0	0		17138.7	0	0	0	0	0		0	0	0	2
17187.5	0	0	0	0	0		0	0	0	0		17187.5	0	0	0	0	0		0	1	1	2
17236.3	0	0	0	0	0		0	0	0	0		17236.3	0	0	0	0	0		0	0	1	1
17285.2	0	0	0	0	0		0	0	0	0		17285.2	0	0	0	0	0		0	0	1	2
17334	0	0	0	0	0		0	0	0	0		17334	0	0	0	0	0		0	0	1	3
17382.8	0	0	0	0	0		0	0	0	0		17382.8	1	0	0	0	0		0	0	0	2
17431.6	0	0	0	0	0		0	0	0	0		17431.6	0	0	0	0	0		0	2	0	4
17480.5	0	0	0	0	0		0	0	0	0		17480.5	0	0	0	0	0		0	0	1	0
17529.3	0	0	0	0	0		0	0	0	0		17529.3	0	0	0	0	0		0	0	0	0
17578.1	0	0	0	0	0		0	0	0	0		17578.1	0	0	0	0	0		2	0	1	2
17627	0	0	0	0	0		0	0	0	0		17627	0	0	0	0	0		0	0	0	1
17675.8	0	0	0	0	0		0	0	0	0		17675.8	0	0	0	0	0		0	0	1	2
17724.6	0	0	0	0	0		0	0	0	0		17724.6	0	0	0	0	0		0	0	0	3
17773.4	0	0	0	0	0		0	0	0	0		17773.4	0	0	1	0	0		0	0	0	1
17822.3	0	0	0	0	0		0	0	0	0		17822.3	0	0	1	0	0		1	0	1	1
17871.1	0	0	0	0	0		0	0	0	0		17871.1	0	0	0	0	0		0	0	0	0
17919.9	0	0	0	0	0		0	0	0	0		17919.9	0	0	0	0	0		0	0	1	2
17968.8	0	0	0	0	0		0	0	0	0		17968.8	0	0	1	0	0		0	0	1	1
18017.6	0	0	0	0	0		0	0	0	0		18017.6	1	0	0	0	0		0	0	0	2
18066.4	0	0	0	0	0		0	0	0	0		18066.4	0	0	0	0	0		0	0	1	2
18115.2	0	0	0	0	0		0	0	0	0		18115.2	0	0	0	0	0		0	0	0	0
18164.1	0	0	0	0	0		0	0	0	0		18164.1	0	0	0	0	0		0	0	0	0
18212.9	0	0	0	0	0		0	0	0	0		18212.9	0	0	0	0	0		0	0	1	2
18261.7	0	0	0	0	0		0	0	0	0		18261.7	0	0	0	0	0		0	0	0	1
18310.5	0	0	0	0	0		0	0	0	0		18310.5	0	0	0	0	0		0	0	0	0
18359.4	0	0	0	0	0		0	0	0	0		18359.4	1	0	0	0	0		0	0	1	0
18408.2	0	0	0	0	0		0	0	0	0		18408.2	0	0	0	0	0		0	0	1	1
18457	0	0	0	0	0		0	0	0	0		18457	0	0	0	0	0		0	0	1	3
18505.9	0	0	0	0	0		0	0	0	0		18505.9	0	0	0	0	0		0	0	1	6
18554.7	0	0	0	0	0		0	0	0	0		18554.7	0	0	0	0	0		0	0	0	2
18603.5	0	0	0	0	0		0	0	0	0		18603.5	0	0	0	0	0		0	0	0	2
18652.3	0	0	0	0	0		0	0	0	0		18652.3	0	0	0	0	0		0	0	0	1
18701.2	0	0	0	0	0		0	0	0	0		18701.2	0	0	0	0	0		0	0	0	3
18750	0	0	0	0	0		0	0	0	0		18750	0	0	0	0	0		0	0	1	2
18798.8	0	0	0	0	0		0	0	0	0		18798.8	0	0	0	0	0		0	0	1	1
18847.7	0	0	0	0	0		0	0	0	0		18847.7	0	0	1	0	0		0	0	1	2
18896.5	0	0	0	0	0		0	0	0	0		18896.5	0	0	0	0	0		0	0	1	2
18945.3	0	0	0	0	0		0	0	0	0		18945.3	0	0	0	0	0		0	0	1	1
18994.1	0	0	0	0	0		0	0	0	0		18994.1	0	0	1	0	0		0	0	0	0
19043	0	0	0	0	0		0	0	0	0		19043	0	0	0	0	0		0	0	0	0
19091.8	0	0	0	0	0		0	0	0	0		19091.8	0	0	0	0	0		0	0	0	1
19140.6	0	0	0	0	0		0	0	0	0		19140.6	0	0	0	0	0		0	0	1	3
19189.5	0	0	0	0	0		0	0	0	0		19189.5	0	0	0	0	0		0	0	1	2
19238.3	0	0	0	0	0		0	0	0	0		19238.3	0	0	0	1	0		0	0	0	0
19287.1	0	0	0	0	0		0	0	0	0		19287.1	0	0	0	0	0		0	0	0	1
19335.9	0	0	0	0	0		0	0	0	0		19335.9	0	0	0	0	0		0	0	0	0
19384.8	0	0	0	0	0		0	0	0	0		19384.8	0	0	0	0	0		0	0	0	2
19433.6	0	0	0	0	0		0	0	0	0		19433.6	0	0	0	0	0		0	0	0	2
19482.4	0	1	0	0	1		1	0	0	1		19482.4	0	0	0	0	0		0	1	0	1
19531.2	0	0	0	0	0		0	0	0	0		19531.2	0	0	0	0	0		0	0	1	0
19580.1	0	0	0	0	1		0	0	0	1		19580.1	0	0	0	0	0		0	0	0	0
19628.9	0	0	0	0	1		0	0	0	1		19628.9	0	0	0	0	0		0	0	0	0
19677.7	0	0	0	0	1		0	1	0	1		19677.7	0	0	0	0	0		0	1	2	1
19726.6	1	0	0	0	0		0	0	0	0		19726.6	1	0	0	0	0		0	0	0	2
19775.4	0	0	0	0	1		0	0	0	1		19775.4	0	0	0	0	0		0	0	1	3
19824.2	0	0	0	1	1		0	0	1	1		19824.2	1	0	0	0	0		0	0	0	1
19873	0	0	0	1	1		0	1	1	1		19873	1	0	0	0	0		0	0	1	0
19921.9	0	0	0	0	1		0	0	0	1		19921.9	0	0	0	0	0		0	0	1	2
19970.7	0	0	0	1	0		0	0	1	0		19970.7	0	1	0	0	0		0	1	1	2
20019.5	1	0	0	0	1		0	0	0	1		20019.5	0	0	0	0	0		0	0	1	2
20068.4	0	1	0	0	1		1	0	0	1		20068.4	0	0	0	0	0		0	0	0	2
20117.2	0	0	0	0	3		0	0	0	3		20117.2	0	0	0	0	0		0	0	1	0
20166	0	0	0	0	1		0	0	0	1		20166	0	0	0	0	0		0	0	1	2
20214.8	0	0	0	0	2		0	0	0	2		20214.8	0	0	0	0	0		1	1	0	1
20263.7	0	2	0	0	1		2	0	0	1		20263.7	0	0	0	0	0		0	0	1	2
20312.5	0	0	0	0	1		0	0	0	1		20312.5	0	0	1	0	0		0	0	1	3
20361.3	0	0	0	0	0		0	0	0	0		20361.3	0	0	0	0	0		0	0	0	1
20410.2	0	1	0	0	1		1	0	0	1		20410.2	0	0	0	0	0		0	0	0	1
20459	0	0	0	0	0		0	0	0	0		20459	0	0	0	0	0		0	0	0	2
20507.8	0	0	0	0	1		0	0	0	1		20507.8	0	0	0	0	0		0	0	2	0
20556.6	2	1	0	0	3		1	0	0	3		20556.6	0	0	0	0	0		0	0	2	2
20605.5	0	0	0	1	3		0	1	1	3		20605.5	0	1	0	0	0		1	0	0	1
20654.3	1	0	0	1	1		0	0	1	1		20654.3	1	0	0	0	0		0	0	0	0
20703.1	0	0	1	2	0		0	0	2	0		20703.1	0	0	0	0	0		0	2	1	0
20752	0	1	0	0	2		1	0	0	2		20752	0	0	0	0	0		0	0	0	2
20800.8	1	0	0	0	0		0	0	0	0		20800.8	0	0	0	0	0		0	0	1	1
20849.6	0	0	0	0	1		0	0	0	1		20849.6	0	0	0	0	0		0	0	0	0
20898.4	1	0	0	2	3		0	0	2	3		20898.4	0	0	0	0	0		0	0	1	0
20947.3	1	0	0	0	2		0	0	0	2		20947.3	0	0	0	0	0		0	0	0	0
20996.1	0	0	0	0	3		0	0	0	3		20996.1	1	0	0	0	0		0	0	0	2
21044.9	0	0	0	0	2		0	1	0	2		21044.9	1	0	0	0	0		0	0	2	0
21093.8	0	0	0	0	1		0	0	0	1		21093.8	0	0	0	0	0		0	0	0	0
21142.6	0	0	0	0	2		0	0	0	2		21142.6	0	0	0	0	0		0	0	0	2
21191.4	0	0	0	0	1		0	1	0	1		21191.4	2	0	0	0	0		0	0	0	0
21240.2	1	0	0	0	2		0	0	0	2		21240.2	1	0	0	0	0		0	0	1	0
21289.1	1	0	0	1	1		0	0	1	1		21289.1	1	0	1	0	0		1	0	1	1
21337.9	1	0	0	1	3		0	0	1	3		21337.9	0	0	0	0	0		0	0	1	1
21386.7	1	1	0	0	0		1	0	0	0		21386.7	0	0	0	0	0		0	1	1	0
21435.5	0	3	0	0	1		3	0	0	1		21435.5	0	0	0	0	0		0	1	0	0
21484.4	0	0	0	0	1		0	0	0	1		21484.4	0	0	0	0	0		2	0	0	0
21533.2	1	0	0	1	3		0	0	1	3		21533.2	0	0	0	0	0		0	0	0	1
21582	1	1	0	1	4		1	0	1	4		21582	0	1	0	0	0		0	0	0	0
21630.9	0	0	0	1	1		0	0	1	1		21630.9	2	0	0	0	0		0	0	0	3
21679.7	0	0	1	0	1		0	1	0	1		21679.7	1	0	0	0	0		1	0	0	0
21728.5	1	0	1	1	1		0	0	1	1		21728.5	1	0	0	1	0		0	0	1	2
21777.3	1	1	0	0	2		1	0	0	2		21777.3	0	0	0	1	1		0	0	2	2
21826.2	1	0	0	0	1		0	0	0	1		21826.2	1	0	0	0	0		1	0	0	1
21875	0	1	0	0	1		1	0	0	1		21875	0	0	0	0	0		0	0	0	1
21923.8	2	1	0	1	3		1	0	1	3		21923.8	1	0	0	0	0		0	0	0	0
21972.7	0	0	0	0	1		0	0	0	1		21972.7	2	0	0	0	0		0	0	0	2
22021.5	0	0	0	2	1		0	0	2	1		22021.5	1	0	0	0	0		0	0	0	1
22070.3	2	0	0	0	3		0	0	0	3		22070.3	0	0	1	0	0		0	0	1	0
22119.1	1	2	0	0	2		2	0	0	2		22119.1	3	0	0	0	0		0	0	0	2
22168	2	1	1	1	1		1	0	1	1		22168	2	0	0	0	0		0	0	1	0
22216.8	2	0	0	1	0		0	0	1	0		22216.8	1	0	0	0	0		0	0	2	0
22265.6	0	1	1	0	0		1	1	0	0		22265.6	0	0	1	0	0		0	0	0	0
22314.5	2	2	0	0	1		2	0	0	1		22314.5	1	0	0	0	0		1	0	0	1
22363.3	0	0	0	2	0		0	0	2	0		22363.3	1	0	0	1	1		0	0	0	1
22412.1	2	0	0	1	0		0	0	1	0		22412.1	0	0	0	0	0		0	0	1	2
22460.9	0	1	2	0	1		1	2	0	1		22460.9	2	1	2	1	0		0	1	0	0
22509.8	1	0	1	0	1		0	0	0	1		22509.8	0	0	0	0	0		0	0	0	2
22558.6	0	0	0	2	4		0	0	2	4		22558.6	0	1	1	0	1		0	1	0	0
22607.4	0	3	0	0	1		3	1	0	1		22607.4	0	0	0	0	0		0	1	0	0
22656.2	0	1	0	1	2		1	0	1	2		22656.2	1	0	0	0	0		1	0	0	2
22705.1	3	0	1	1	0		0	0	1	0		22705.1	1	0	1	0	0		0	0	3	3
22753.9	2	2	1	1	0		2	0	1	0		22753.9	1	1	0	0	0		0	0	1	1
22802.7	2	0	1	1	2		0	0	1	2		22802.7	0	0	1	0	0		0	0	0	0
22851.6	1	3	2	0	1		3	0	0	1		22851.6	2	0	1	0	0		1	0	1	1
22900.4	4	2	0	0	2		2	0	0	2		22900.4	2	0	0	0	1		0	0	0	1
22949.2	1	3	0	0	3		3	0	0	3		22949.2	1	0	1	1	0		0	0	2	2
22998	1	1	1	0	1		1	0	0	1		22998	1	2	0	0	0		0	0	3	2
23046.9	2	1	0	3	0		1	0	3	0		23046.9	1	0	0	0	1		2	0	0	0
23095.7	3	3	1	1	1		3	0	1	1		23095.7	1	1	0	0	0		1	0	0	1
23144.5	2	2	0	0	0		2	0	0	0		23144.5	1	1	0	0	0		0	0	0	1
23193.4	1	2	1	1	5		2	2	1	5		23193.4	0	0	0	0	1		0	0	1	0
23242.2	3	1	0	0	2		1	0	0	2		23242.2	2	0	1	0	0		1	0	1	2
23291	1	2	0	2	0		2	0	2	0		23291	2	0	0	0	0		1	0	1	3
23339.8	4	3	1	0	0		3	1	0	0		23339.8	1	0	0	0	0		2	0	1	1
23388.7	4	2	0	0	2		2	0	0	2		23388.7	2	0	0	1	0		0	0	0	0
23437.5	4	2	1	2	3		2	0	2	3		23437.5	0	0	1	0	0		0	0	1	3
23486.3	5	5	0	0	4		5	0	0	4		23486.3	4	1	1	0	0		0	1	1	2
23535.2	6	1	1	0	0		1	0	0	0		23535.2	3	0	0	0	0		0	1	0	1
23584	3	2	1	1	3		2	0	1	3		23584	2	0	2	0	2		0	0	0	2
23632.8	4	2	0	0	1		2	0	0	1		23632.8	3	1	0	1	1		0	0	0	0
23681.6	3	4	1	1	0		4	0	1	0		23681.6	3	0	0	0	1		2	0	0	1
23730.5	4	6	0	0	0		6	0	0	0		23730.5	1	1	2	1	0		0	1	1	2
23779.3	1	7	1	0	2		7	0	0	2		23779.3	1	0	2	0	3		0	0	3	0
23828.1	1	3	3	1	2		3	1	1	2		23828.1	4	1	0	2	0		0	0	1	2
23877	4	3	1	1	0		3	1	1	0		23877	1	0	1	2	0		1	0	1	1
23925.8	5	1	0	0	1		1	0	0	1		23925.8	1	0	1	0	0		1	1	0	0
23974.6	3	1	3	1	1		1	1	1	1		23974.6	4	0	0	0	0		0	1	0	0
24023.4	1	2	2	0	2		2	0	0	2		24023.4	1	0	1	3	3		0	0	0	1
24072.3	4	4	1	1	1		4	0	1	1		24072.3	1	1	2	1	0		1	0	1	1
24121.1	1	6	0	1	2		6	1	1	2		24121.1	1	3	1	0	0		0	0	0	4
24169.9	5	6	0	0	1		6	0	0	1		24169.9	3	1	1	0	1		0	1	0	1
24218.8	3	2	4	0	2		2	1	0	2		24218.8	2	0	0	2	0		0	1	0	0
24267.6	1	3	1	0	0		3	0	0	0		24267.6	1	0	2	0	1		0	1	0	0
24316.4	3	2	2	1	1		2	0	1	1		24316.4	2	1	1	1	2		0	0	1	0
24365.2	6	1	0	0	2		1	0	0	2		24365.2	1	2	1	1	1		1	0	0	1
24414.1	2	4	2	1	3		4	1	1	3		24414.1	5	3	5	0	0		1	0	1	2
24462.9	6	2	2	1	3		2	0	1	3		24462.9	6	2	1	0	0		0	0	1	1
24511.7	0	1	0	0	0		1	1	0	0		24511.7	2	0	0	3	2		1	0	0	1
24560.5	3	4	1	0	1		4	0	0	1		24560.5	9	1	0	0	1		1	3	0	1
24609.4	2	3	1	1	1		3	1	1	1		24609.4	6	0	0	0	1		1	0	0	0
24658.2	2	6	4	1	0		6	1	1	0		24658.2	4	2	0	1	1		1	0	0	1
24707	4	3	3	1	1		3	0	1	1		24707	1	2	1	0	0		0	0	1	1
24755.9	5	1	1	1	2		1	0	1	2		24755.9	3	1	2	3	2		0	0	1	0
24804.7	4	2	1	1	5		2	2	1	5		24804.7	4	2	4	4	0		0	0	1	0
24853.5	5	4	1	0	1		4	0	0	1		24853.5	6	1	3	3	2		0	0	0	3
24902.3	7	2	3	1	3		2	1	1	3		24902.3	1	1	2	1	2		2	0	0	2
24951.2	5	6	0	0	1		6	1	0	1		24951.2	4	1	2	2	3		0	0	0	0
25000	4	4	3	2	0		4	1	2	0		25000	5	0	0	2	1		0	0	1	2
25048.8	2	5	4	1	4		5	0	1	4		25048.8	1	1	3	1	2		0	0	0	0
25097.7	7	7	3	2	2		7	2	2	2		25097.7	4	4	3	4	2		2	0	0	0
25146.5	9	5	1	1	4		5	1	1	4		25146.5	6	1	1	0	1		1	0	1	1
25195.3	7	8	2	1	1		8	0	1	1		25195.3	0	3	3	0	1		0	1	3	3
25244.1	7	9	1	0	2		9	1	0	2		25244.1	3	2	2	0	3		0	0	1	4
25293	6	4	2	0	2		4	0	0	2		25293	2	3	2	4	1		2	0	0	1
25341.8	6	5	6	0	2		5	0	0	2		25341.8	3	2	4	4	2		2	1	0	1
25390.6	6	7	4	0	3		7	3	0	3		25390.6	5	3	2	5	1		0	0	1	1
25439.5	3	4	2	0	4		4	2	0	4		25439.5	3	1	3	3	5		0	0	1	2
25488.3	8	9	4	0	4		9	0	0	4		25488.3	5	2	0	0	3		0	0	2	0
25537.1	4	7	7	4	4		7	1	4	4		25537.1	4	1	1	0	2		1	0	0	0
25585.9	6	12	5	0	0		12	1	0	0		25585.9	1	5	0	2	3		1	2	1	1
25634.8	11	9	1	1	2		9	0	1	2		25634.8	8	4	2	2	0		1	0	2	1
25683.6	6	2	1	0	2		2	2	0	2		25683.6	5	2	1	3	4		1	0	2	2
25732.4	8	8	3	1	1		8	1	1	1		25732.4	8	1	2	2	3		2	1	0	1
25781.2	6	9	4	1	3		9	2	1	3		25781.2	6	5	3	4	1		2	1	0	2
25830.1	5	10	7	1	1		10	0	1	1		25830.1	5	5	1	3	3		1	0	2	1
25878.9	5	6	5	0	3		6	1	0	3		25878.9	4	5	5	3	3		0	1	0	0
25927.7	11	5	7	4	2		5	1	4	2		25927.7	9	4	5	5	3		1	1	0	1
25976.6	5	7	4	0	6		7	1	0	6		25976.6	5	2	6	5	5		1	0	1	1
26025.4	8	6	2	1	5		6	2	1	5		26025.4	6	7	3	0	9		1	0	2	1
26074.2	7	4	2	0	1		4	0	0	1		26074.2	4	3	5	3	3		1	2	1	1
26123	3	4	1	0	1		4	0	0	1		26123	9	4	4	1	3		1	1	2	0
26171.9	6	8	5	1	4		8	1	1	4		26171.9	10	2	4	4	6		2	1	0	2
26220.7	5	12	5	1	3		12	1	1	3		26220.7	3	4	2	5	2		3	0	2	3
26269.5	6	5	3	0	1		5	2	0	1		26269.5	9	1	1	5	7		1	1	2	2
26318.4	10	7	9	1	4		7	2	1	4		26318.4	6	0	4	2	6		2	0	1	0
26367.2	4	7	8	1	2		7	1	1	2		26367.2	8	4	5	6	8		0	0	1	0
26416	11	8	2	1	3		8	1	1	3		26416	9	1	3	6	6		4	0	1	1
26464.8	5	8	8	1	1		8	4	1	1		26464.8	6	0	3	4	7		1	1	0	0
26513.7	5	9	14	1	0		9	1	1	0		26513.7	8	5	3	7	7		3	0	2	0
26562.5	12	8	10	1	3		8	2	1	3		26562.5	10	4	8	7	7		1	0	1	2
26611.3	7	5	9	2	0		5	0	2	0		26611.3	5	3	6	8	7		1	1	0	3
26660.2	8	6	6	1	2		6	1	1	2		26660.2	9	7	7	6	2		1	0	1	1
26709	10	4	4	3	2		4	0	3	2		26709	5	1	1	3	6		1	1	1	1
26757.8	5	8	7	2	2		8	2	2	2		26757.8	4	1	6	3	7		3	1	1	4
26806.6	10	9	4	1	2		9	2	1	2		26806.6	9	3	2	4	9		0	1	1	0
26855.5	7	10	7	3	2		10	1	3	2		26855.5	5	2	7	6	10		1	2	0	1
26904.3	5	11	9	0	1		11	1	0	1		26904.3	11	8	5	8	9		3	1	1	1
26953.1	12	11	6	1	3		11	0	1	3		26953.1	10	8	6	5	7		0	3	1	1
27002	13	11	8	1	2		11	0	1	2		27002	5	2	5	5	7		0	0	0	2
27050.8	5	15	6	2	0		15	1	2	0		27050.8	4	6	2	5	10		0	1	0	1
27099.6	6	13	9	2	6		13	2	2	6		27099.6	12	5	7	6	6		1	1	1	2
27148.4	9	14	8	1	1		14	0	1	1		27148.4	14	3	5	7	7		3	1	1	0
27197.3	10	7	2	1	3		7	1	1	3		27197.3	16	4	9	7	5		2	0	1	0
27246.1	12	16	5	0	5		16	0	0	5		27246.1	11	7	6	9	11		4	0	1	3
27294.9	11	17	11	2	3		17	3	2	3		27294.9	15	9	4	7	1		4	0	2	1
27343.8	9	9	1	1	4		9	0	1	4		27343.8	9	4	8	5	12		1	1	0	0
27392.6	12	7	6	2	0		7	2	2	0		27392.6	14	5	10	4	6		1	1	0	1
27441.4	7	7	10	4	3		7	1	4	3		27441.4	12	4	6	8	8		0	0	0	0
27490.2	9	15	11	1	1		15	3	1	1		27490.2	8	5	3	7	10		4	2	0	1
27539.1	17	12	15	1	1		12	0	1	1		27539.1	8	5	5	4	8		1	1	1	1
27587.9	9	11	7	3	3		11	0	3	3		27587.9	7	6	9	5	11		2	1	0	0
27636.7	14	7	10	2	3		7	0	2	3		27636.7	13	9	4	9	8		3	0	0	1
27685.5	8	11	8	4	0		11	3	4	0		27685.5	15	9	10	4	12		2	0	0	1
27734.4	10	12	7	2	2		12	2	2	2		27734.4	11	5	13	12	12		1	1	0	0
27783.2	13	8	8	2	3		8	0	2	3		27783.2	4	10	9	5	6		2	0	1	0
27832	15	12	11	2	2		12	0	2	2		27832	10	9	8	7	9		0	1	0	0
27880.9	9	15	13	1	2		15	2	1	2		27880.9	14	4	9	11	10		3	1	0	1
27929.7	6	9	6	4	2		9	0	4	2		27929.7	10	2	5	5	2		0	2	1	0
27978.5	15	12	7	3	1		12	2	3	1		27978.5	10	8	6	11	8		4	2	0	1
28027.3	5	8	5	1	3		8	2	1	3		28027.3	16	4	9	10	15		0	0	0	0
28076.2	8	15	9	1	1		15	2	1	1		28076.2	7	13	10	4	12		2	1	2	3
28125	18	17	16	0	1		17	2	0	1		28125	7	10	10	14	11		1	0	4	1
28173.8	13	12	3	2	2		12	5	2	2		28173.8	11	3	13	11	7		0	2	0	0
28222.7	10	11	12	2	1		11	0	2	1		28222.7	11	8	9	11	15		3	1	2	3
28271.5	15	14	7	2	2		14	2	2	2		28271.5	13	7	5	12	12		2	3	1	1
28320.3	13	15	10	2	2		15	2	2	2		28320.3	7	8	10	15	6		2	0	0	2
28369.1	13	4	12	1	0		4	2	1	0		28369.1	5	8	9	9	11		1	0	0	0
28418	11	13	19	2	1		13	5	2	1		28418	10	9	14	11	7		3	0	0	1
28466.8	11	14	8	2	4		14	2	2	4		28466.8	11	4	9	8	11		4	3	1	4
28515.6	18	10	18	1	3		10	3	1	3		28515.6	11	8	11	12	10		2	0	0	0
28564.5	10	12	15	3	4		12	3	3	4		28564.5	16	5	9	13	7		0	2	0	2
28613.3	13	14	14	1	1		14	3	1	1		28613.3	13	8	14	11	14		2	0	0	2
28662.1	10	17	12	1	1		17	3	1	1		28662.1	17	7	4	12	11		2	1	0	1
28710.9	9	14	14	0	3		14	0	0	3		28710.9	8	8	13	14	16		3	0	1	1
28759.8	7	18	21	2	3		18	0	2	3		28759.8	17	6	12	14	9		2	1	0	2
28808.6	9	20	10	3	2		20	0	3	2		28808.6	10	8	9	14	18		3	0	1	0
28857.4	12	16	15	5	2		16	2	5	2		28857.4	11	6	11	23	14		3	2	0	0
28906.2	11	17	15	2	1		17	1	2	1		28906.2	18	11	11	18	13		1	1	0	0
28955.1	12	18	19	2	3		18	2	2	3		28955.1	10	12	16	13	21		1	1	0	0
29003.9	11	13	15	1	1		13	1	1	1		29003.9	10	11	13	11	13		1	1	2	3
29052.7	10	18	17	1	1		18	2	1	1		29052.7	14	9	13	16	13		3	3	1	1
29101.6	12	15	11	1	4		15	3	1	4		29101.6	8	12	15	19	18		2	1	0	1
29150.4	9	14	17	1	4		14	4	1	4		29150.4	17	13	10	17	11		3	0	0	1
29199.2	6	14	14	2	2		14	1	2	2		29199.2	6	5	17	12	18		3	1	1	1
29248	17	23	18	0	5		23	1	0	5		29248	11	9	14	16	18		2	1	0	0
29296.9	19	14	17	4	1		14	1	4	1		29296.9	11	12	11	9	22		3	1	1	3
29345.7	14	14	15	3	2		14	1	3	2		29345.7	17	11	21	12	10		1	0	2	0
29394.5	21	19	16	4	1		19	1	4	1		29394.5	15	10	11	14	25		3	1	0	1
29443.4	6	15	16	4	5		15	3	4	5		29443.4	15	10	14	17	20		2	1	0	1
29492.2	19	14	15	3	2		14	2	3	2		29492.2	15	9	12	23	9		3	2	1	3
29541	11	13	12	1	1		13	0	1	1		29541	14	9	24	25	24		4	0	0	4
29589.8	16	14	14	4	1		14	6	4	1		29589.8	21	11	5	8	9		1	0	0	3
29638.7	20	18	17	1	1		18	2	1	1		29638.7	18	9	9	15	16		2	2	2	1
29687.5	18	11	14	4	2		11	3	4	2		29687.5	19	23	16	15	18		2	1	3	0
29736.3	10	11	17	1	2		11	4	1	2		29736.3	16	12	12	8	25		3	1	3	1
29785.2	14	21	11	1	3		21	3	1	3		29785.2	12	11	17	17	16		2	1	2	0
29834	16	23	23	3	0		23	3	3	0		29834	17	16	13	17	15		1	0	1	0
29882.8	21	20	11	1	1		20	1	1	1		29882.8	13	8	11	12	12		1	1	3	0
29931.6	25	14	16	2	0		14	4	2	0		29931.6	19	18	17	18	17		2	2	1	0
29980.5	7	7	20	2	2		7	3	2	2		29980.5	13	22	15	16	21		2	0	0	1
30029.3	15	15	24	1	1		15	5	1	1		30029.3	17	7	8	18	12		1	1	0	0
30078.1	20	12	14	5	1		12	1	5	1		30078.1	10	22	6	17	24		1	1	1	0
30127	10	19	14	2	1		19	1	2	1		30127	16	14	19	21	23		2	0	1	0
30175.8	12	19	13	0	1		19	3	0	1		30175.8	10	7	18	20	10		2	2	0	1
30224.6	10	23	24	1	2		23	2	1	2		30224.6	8	12	18	20	21		0	0	2	1
30273.4	18	16	18	2	3		16	3	2	3		30273.4	15	15	17	17	12		1	2	0	0
30322.3	13	12	17	4	2		12	3	4	2		30322.3	13	14	16	21	11		0	1	1	0
30371.1	12	18	20	2	4		18	2	2	4		30371.1	18	17	15	10	15		0	1	1	1
30419.9	20	20	25	1	1		20	3	1	1		30419.9	11	15	12	16	12		1	0	0	0
30468.8	21	11	16	2	2		11	6	2	2		30468.8	15	14	15	12	16		1	1	0	1
30517.6	16	17	11	0	2		17	3	0	2		30517.6	15	16	13	23	16		2	2	1	2
30566.4	13	13	21	1	0		13	1	1	0		30566.4	16	12	20	16	13		3	0	1	1
30615.2	18	15	21	2	2		15	1	2	2		30615.2	29	11	11	13	16		3	1	1	1
30664.1	13	14	20	1	3		14	0	1	3		30664.1	16	10	23	23	19		2	1	0	0
30712.9	9	19	18	2	0		19	0	2	0		30712.9	8	12	17	18	12		1	2	0	0
30761.7	11	15	22	2	1		15	3	2	1		30761.7	9	22	13	12	15		3	1	1	1
30810.5	21	11	20	2	1		11	1	2	1		30810.5	15	12	21	22	13		0	0	4	1
30859.4	13	21	20	1	1		21	3	1	1		30859.4	24	9	17	14	17		1	0	1	0
30908.2	16	22	12	1	1		22	5	1	1		30908.2	13	9	13	17	19		2	1	1	0
30957	12	16	14	3	1		16	7	3	1		30957	12	10	15	21	29		4	0	1	0
31005.9	19	21	14	2	0		21	3	2	0		31005.9	19	5	17	13	23		3	1	3	0
31054.7	17	18	22	4	2		18	2	4	2		31054.7	16	18	12	16	16		3	1	1	3
31103.5	18	16	15	4	0		16	3	4	0		31103.5	16	14	23	15	12		3	3	0	0
31152.3	18	11	17	2	4		11	2	2	4		31152.3	12	8	18	16	16		3	1	0	0
31201.2	17	10	19	2	1		10	0	2	1		31201.2	20	17	22	13	17		2	0	1	1
31250	16	20	18	0	0		20	5	0	0		31250	12	14	19	12	13		1	0	0	0
31298.8	6	13	14	1	0		13	0	1	0		31298.8	14	9	19	16	18		3	2	0	2
31347.7	6	19	20	2	1		19	1	2	1		31347.7	11	13	18	15	22		2	2	0	0
31396.5	14	18	17	0	0		18	2	0	0		31396.5	11	17	16	22	15		4	0	1	0
31445.3	15	17	19	6	2		17	3	6	2		31445.3	13	14	22	17	13		2	1	1	1
31494.1	19	10	19	1	0		10	2	1	0		31494.1	16	13	16	17	12		1	0	1	0
31543	19	10	14	2	0		10	2	2	0		31543	14	20	18	28	19		4	3	1	1
31591.8	15	17	19	3	1		17	0	3	1		31591.8	17	11	20	18	14		0	0	0	3
31640.6	16	16	21	2	1		16	1	2	1		31640.6	11	12	18	11	14		2	1	2	0
31689.5	8	21	18	2	1		21	1	2	1		31689.5	11	7	14	24	14		2	0	0	1
31738.3	20	18	19	4	0		18	1	4	0		31738.3	14	21	16	19	16		3	0	0	1
31787.1	12	21	19	1	1		21	3	1	1		31787.1	15	19	17	19	17		3	2	0	0
31835.9	16	19	13	3	2		19	3	3	2		31835.9	14	18	19	19	13		3	3	1	0
31884.8	11	22	15	2	1		22	1	2	1		31884.8	14	14	20	16	19		2	2	0	1
31933.6	19	15	17	0	1		15	3	0	1		31933.6	17	14	17	26	15		5	0	1	1
31982.4	13	14	22	1	1		14	2	1	1		31982.4	19	16	13	16	19		4	0	0	0
32031.2	11	11	17	2	1		11	2	2	1		32031.2	18	14	14	12	21		0	2	0	0
32080.1	10	18	21	1	2		18	4	1	2		32080.1	13	15	16	27	22		1	0	0	0
32128.9	13	6	12	2	1		6	4	2	1		32128.9	13	16	19	19	8		1	1	1	1
32177.7	20	20	16	0	3		20	2	0	3		32177.7	22	11	17	8	14		3	0	0	1
32226.6	20	11	16	2	0		11	1	2	0		32226.6	12	8	25	17	22		3	0	2	0
32275.4	24	19	15	2	5		19	3	2	5		32275.4	16	13	22	27	9		3	1	2	0
32324.2	14	15	23	4	0		15	3	4	0		32324.2	14	23	14	27	16		3	4	1	0
32373	13	17	10	2	0		17	1	2	0		32373	12	11	20	21	14		2	1	1	1
32421.9	15	8	19	0	1		8	2	0	1		32421.9	12	11	20	16	15		3	1	0	2
32470.7	14	12	14	1	4		12	2	1	4		32470.7	18	10	16	17	16		2	0	2	2
32519.5	22	4	19	1	0		4	6	1	0		32519.5	13	13	19	19	17		2	1	0	1
32568.4	8	15	15	0	2		15	4	0	2		32568.4	9	12	18	11	19		2	0	0	1
32617.2	15	15	15	0	1		15	1	0	1		32617.2	19	12	19	20	19		3	1	1	0
32666	15	10	14	1	1		10	2	1	1		32666	8	18	16	20	17		3	2	0	0
32714.8	13	14	8	1	1		14	3	1	1		32714.8	8	14	21	25	20		2	1	1	1
32763.7	9	8	12	3	1		8	1	3	1		32763.7	15	15	9	10	20		1	0	3	2
32812.5	20	11	16	1	0		11	4	1	0		32812.5	14	8	20	14	25		2	1	0	0
32861.3	12	13	15	1	1		13	2	1	1		32861.3	14	16	17	14	9		4	1	1	0
32910.2	19	15	21	1	1		15	3	1	1		32910.2	16	21	20	17	17		1	1	2	1
32959	15	20	16	1	1		20	2	1	1		32959	10	16	23	21	17		3	1	1	0
33007.8	9	11	15	4	0		11	1	4	0		33007.8	12	14	16	15	15		4	1	0	0
33056.6	8	10	16	0	1		10	2	0	1		33056.6	8	14	15	12	21		0	1	1	0
33105.5	10	12	18	1	0		12	3	1	0		33105.5	9	9	16	13	17		2	1	1	2
33154.3	18	12	21	1	0		12	3	1	0		33154.3	24	25	14	14	18		0	0	1	0
33203.1	10	14	11	0	0		14	0	0	0		33203.1	12	18	14	11	22		1	0	1	1
33252	18	9	17	2	1		9	1	2	1		33252	10	14	17	22	11		2	1	0	2
33300.8	12	10	12	3	0		10	4	3	0		33300.8	7	14	18	19	30		2	0	0	1
33349.6	17	9	11	0	0		9	5	0	0		33349.6	18	16	12	13	15		3	0	1	1
33398.4	18	11	17	0	2		11	0	0	2		33398.4	11	17	8	15	23		2	1	0	1
33447.3	9	12	13	0	1		12	0	0	1		33447.3	23	19	11	14	16		4	0	0	1
33496.1	14	18	17	2	1		18	2	2	1		33496.1	13	19	21	18	17		2	3	1	0
33544.9	12	3	14	2	1		3	1	2	1		33544.9	6	14	15	18	19		0	0	2	0
33593.8	11	22	9	1	2		22	1	1	2		33593.8	12	8	13	13	26		1	0	0	0
33642.6	18	16	12	2	0		16	2	2	0		33642.6	8	17	19	21	19		7	0	1	0
33691.4	16	13	13	0	0		13	1	0	0		33691.4	17	11	16	14	8		2	2	1	0
33740.2	20	11	14	2	2		11	3	2	2		33740.2	16	10	14	14	17		6	0	2	0
33789.1	10	10	8	1	1		10	0	1	1		33789.1	14	11	10	15	15		2	0	0	0
33837.9	15	13	12	2	1		13	0	2	1		33837.9	11	12	13	19	21		5	0	1	1
33886.7	15	12	11	0	2		12	4	0	2		33886.7	8	17	17	23	16		3	0	1	1
33935.5	14	12	13	2	0		12	4	2	0		33935.5	12	7	11	16	15		4	0	1	0
33984.4	16	10	17	0	2		10	3	0	2		33984.4	7	12	10	16	13		1	2	2	0
34033.2	8	15	11	1	2		15	1	1	2		34033.2	10	10	18	9	11		3	0	0	2
34082	9	17	18	2	1		17	2	2	1		34082	10	19	9	18	17		1	1	0	1
34130.9	14	10	16	1	0		10	5	1	0		34130.9	9	13	10	15	16		0	0	0	0
34179.7	11	10	16	0	2		10	2	0	2		34179.7	10	10	13	14	16		3	0	0	0
34228.5	14	8	12	1	1		8	2	1	1		34228.5	21	10	13	17	14		2	0	2	0
34277.3	11	13	15	0	2		13	1	0	2		34277.3	7	11	16	15	11		2	1	0	2
34326.2	8	10	9	1	4		10	0	1	4		34326.2	9	15	9	11	10		1	0	0	1
34375	10	17	10	1	0		17	1	1	0		34375	12	10	19	6	14		3	3	1	2
34423.8	10	13	6	1	0		13	1	1	0		34423.8	10	16	11	20	17		4	1	0	0
34472.7	15	10	9	3	2		10	2	3	2		34472.7	12	12	17	9	13		5	2	0	0
34521.5	13	9	14	1	0		9	1	1	0		34521.5	13	23	15	21	16		4	2	2	1
34570.3	16	8	10	1	0		8	3	1	0		34570.3	14	12	15	8	7		0	2	1	2
34619.1	12	10	13	1	0		10	2	1	0		34619.1	4	10	13	11	22		1	0	0	2
34668	15	10	13	1	0		10	1	1	0		34668	10	12	6	11	19		2	2	0	1
34716.8	11	12	18	1	1		12	3	1	1		34716.8	22	11	17	15	12		0	1	1	2
34765.6	15	10	6	1	0		10	2	1	0		34765.6	2	11	17	14	12		3	2	1	0
34814.5	13	5	8	2	0		5	2	2	0		34814.5	11	6	20	18	19		0	0	2	0
34863.3	6	5	11	0	1		5	1	0	1		34863.3	6	8	13	13	11		5	0	1	1
34912.1	13	11	8	2	2		11	1	2	2		34912.1	10	7	11	15	15		4	1	0	2
34960.9	13	12	10	0	1		12	0	0	1		34960.9	7	13	6	11	19		3	1	1	2
35009.8	10	14	10	1	1		14	4	1	1		35009.8	7	13	8	17	12		2	1	0	0
35058.6	7	8	10	1	0		8	2	1	0		35058.6	11	9	10	11	14		2	0	0	1
35107.4	13	13	9	0	0		13	4	0	0		35107.4	7	7	18	10	15		2	0	0	1
35156.2	11	8	11	0	1		8	1	0	1		35156.2	7	6	10	18	17		1	0	0	1
35205.1	12	4	16	0	1		4	0	0	1		35205.1	7	13	9	13	11		5	2	1	2
35253.9	11	5	12	1	2		5	1	1	2		35253.9	5	10	12	10	10		0	1	1	0
35302.7	11	7	12	0	0		7	2	0	0		35302.7	9	8	9	13	14		1	2	0	1
35351.6	7	7	12	0	1		7	1	0	1		35351.6	5	12	10	13	21		1	0	2	0
35400.4	17	6	8	0	0		6	1	0	0		35400.4	13	10	13	12	8		3	0	0	1
35449.2	16	9	5	1	1		9	3	1	1		35449.2	13	7	7	17	14		0	1	2	1
35498	13	8	9	0	1		8	0	0	1		35498	6	10	10	10	11		1	1	0	1
35546.9	11	8	4	1	0		8	2	1	0		35546.9	9	10	14	8	10		1	0	0	2
35595.7	3	5	7	3	1		5	2	3	1		35595.7	6	8	9	15	11		1	0	0	0
35644.5	8	9	7	1	2		9	1	1	2		35644.5	9	10	10	15	15		1	0	1	3
35693.4	13	10	7	0	1		10	1	0	1		35693.4	10	10	13	14	11		1	1	0	2
35742.2	6	8	16	1	1		8	1	1	1		35742.2	7	2	15	14	9		0	0	0	0
35791	7	10	11	0	0		10	2	0	0		35791	12	13	10	10	8		2	4	0	1
35839.8	11	14	6	0	1		14	2	0	1		35839.8	8	9	15	11	13		0	1	0	0
35888.7	13	5	11	0	1		5	2	0	1		35888.7	11	6	12	7	18		5	1	0	1
35937.5	11	8	10	0	0		8	2	0	0		35937.5	9	7	11	10	11		4	0	0	0
35986.3	13	7	14	1	0		7	1	1	0		35986.3	4	8	13	11	11		0	1	1	2
36035.2	7	4	6	0	0		4	3	0	0		36035.2	8	10	8	15	14		2	1	0	1
36084	6	7	5	0	1		7	2	0	1		36084	9	15	9	8	15		4	1	2	1
36132.8	4	9	10	0	0		9	0	0	0		36132.8	10	10	8	11	10		1	0	2	1
36181.6	14	3	10	0	0		3	1	0	0		36181.6	6	4	15	15	16		5	0	0	0
36230.5	7	9	11	2	0		9	1	2	0		36230.5	9	6	12	11	15		2	0	0	0
36279.3	6	7	11	0	0		7	4	0	0		36279.3	5	6	13	4	15		1	0	0	0
36328.1	6	2	4	1	0		2	0	1	0		36328.1	3	10	10	12	9		1	1	1	0
36377	12	11	7	0	1		11	2	0	1		36377	5	12	8	8	9		4	0	2	0
36425.8	10	14	6	0	0		14	3	0	0		36425.8	7	8	3	8	12		3	0	0	1
36474.6	9	10	8	0	1		10	0	0	1		36474.6	9	12	9	9	11		1	1	0	1
36523.4	13	6	6	0	0		6	1	0	0		36523.4	6	9	5	11	10		0	1	0	0
36572.3	10	7	9	0	0		7	1	0	0		36572.3	9	8	12	8	16		1	1	1	1
36621.1	14	9	10	1	0		9	0	1	0		36621.1	6	8	7	16	13		2	0	1	2
36669.9	10	9	8	1	0		9	5	1	0		36669.9	7	11	7	10	16		2	0	1	1
36718.8	4	7	11	0	0		7	2	0	0		36718.8	6	8	9	8	9		1	0	1	0
36767.6	8	3	6	0	0		3	3	0	0		36767.6	9	9	13	8	13		0	0	1	0
36816.4	11	11	7	1	0		11	1	1	0		36816.4	4	8	7	5	9		0	0	0	0
36865.2	8	4	9	0	0		4	3	0	0		36865.2	3	7	7	6	12		3	1	2	0
36914.1	11	4	6	1	1		4	5	1	1		36914.1	6	3	8	11	13		3	1	0	0
36962.9	7	13	8	0	0		13	2	0	0		36962.9	7	7	10	5	12		2	1	0	0
37011.7	4	8	11	0	1		8	2	0	1		37011.7	6	7	11	8	8		2	1	1	1
37060.5	9	4	4	0	0		4	1	0	0		37060.5	7	7	8	8	8		4	0	1	1
37109.4	5	4	8	0	0		4	0	0	0		37109.4	10	4	13	6	11		6	0	2	0
37158.2	10	4	7	0	2		4	0	0	2		37158.2	2	6	7	8	13		4	2	0	0
37207	10	4	7	0	3		4	2	0	3		37207	8	4	9	9	10		0	1	0	0
37255.9	8	10	5	0	0		10	1	0	0		37255.9	11	3	7	12	10		5	0	0	0
37304.7	9	5	7	0	3		5	1	0	3		37304.7	5	13	9	11	8		0	1	1	0
37353.5	9	14	10	0	1		14	1	0	1		37353.5	11	7	8	11	15		0	1	1	0
37402.3	7	3	10	0	1		3	0	0	1		37402.3	7	5	10	15	6		2	1	1	3
37451.2	9	7	7	0	0		7	1	0	0		37451.2	6	11	7	8	7		2	0	0	0
37500	7	5	7	0	0		5	2	0	0		37500	6	13	5	6	11		3	0	0	1
37548.8	9	7	10	1	2		7	0	1	2		37548.8	8	10	9	5	10		2	0	0	0
37597.7	12	8	10	0	0		8	3	0	0		37597.7	14	4	12	9	14		3	1	1	1
37646.5	7	8	3	0	1		8	2	0	1		37646.5	7	7	9	9	10		1	0	0	1
37695.3	11	4	10	0	1		4	2	0	1		37695.3	5	6	14	6	5		0	3	1	0
37744.1	10	3	7	0	0		3	1	0	0		37744.1	7	3	8	4	7		3	0	0	0
37793	2	6	8	0	0		6	1	0	0		37793	7	2	7	12	10		1	0	0	1
37841.8	7	3	5	0	0		3	2	0	0		37841.8	11	7	8	9	8		0	0	0	0
37890.6	10	5	4	0	1		5	1	0	1		37890.6	8	11	7	6	10		3	0	2	0
37939.5	7	5	11	1	0		5	2	1	0		37939.5	7	10	4	10	5		1	0	0	0
37988.3	8	2	5	0	0		2	0	0	0		37988.3	5	5	6	11	11		0	0	0	2
38037.1	5	5	4	0	1		5	0	0	1		38037.1	14	12	4	12	11		2	2	2	0
38085.9	8	4	4	0	1		4	2	0	1		38085.9	6	5	5	4	7		0	0	2	1
38134.8	13	3	4	1	1		3	2	1	1		38134.8	3	5	9	11	8		0	0	0	2
38183.6	5	6	5	2	0		6	0	2	0		38183.6	6	4	6	9	5		1	1	0	0
38232.4	4	4	7	0	2		4	0	0	2		38232.4	7	6	4	2	2		0	1	0	0
38281.2	7	6	6	0	0		6	1	0	0		38281.2	5	8	11	4	9		0	3	0	2
38330.1	5	8	12	1	2		8	2	1	2		38330.1	12	4	5	9	7		4	0	1	1
38378.9	5	9	4	0	0		9	2	0	0		38378.9	3	6	7	6	7		1	1	0	0
38427.7	10	8	3	1	1		8	1	1	1		38427.7	11	5	9	7	10		2	1	0	0
38476.6	6	4	10	0	0		4	0	0	0		38476.6	12	6	7	5	8		1	0	0	2
38525.4	6	2	10	1	0		2	2	1	0		38525.4	8	6	10	7	7		0	1	1	1
38574.2	10	4	4	0	2		4	1	0	2		38574.2	6	8	4	5	10		2	1	0	1
38623	4	6	5	0	1		6	0	0	1		38623	8	1	8	5	6		1	0	0	0
38671.9	6	5	5	1	0		5	2	1	0		38671.9	6	3	8	4	8		0	1	1	1
38720.7	12	8	8	0	0		8	2	0	0		38720.7	4	4	7	4	6		2	0	0	1
38769.5	5	8	5	0	0		8	1	0	0		38769.5	2	4	5	9	6		2	0	0	1
38818.4	11	8	5	0	1		8	0	0	1		38818.4	7	8	6	7	10		0	0	0	2
38867.2	5	3	10	0	1		3	1	0	1		38867.2	6	4	10	7	13		0	0	0	0
38916	8	8	5	1	1		8	1	1	1		38916	6	3	11	7	4		0	0	1	1
38964.8	2	9	6	0	0		9	3	0	0		38964.8	6	7	6	7	2		3	2	0	0
39013.7	5	4	9	0	1		4	2	0	1		39013.7	7	3	4	8	8		1	2	0	1
39062.5	5	2	6	1	0		2	0	1	0		39062.5	5	4	5	5	14		1	1	0	0
39111.3	8	7	9	0	0		7	1	0	0		39111.3	9	6	6	7	9		2	0	1	0
39160.2	4	5	10	1	0		5	2	1	0		39160.2	5	4	3	3	7		3	0	0	0
39209	10	8	8	0	1		8	3	0	1		39209	6	7	8	13	9		0	0	0	2
39257.8	6	1	3	1	0		1	1	1	0		39257.8	10	5	5	4	4		0	0	0	0
39306.6	2	4	9	0	1		4	1	0	1		39306.6	2	2	4	7	9		0	0	0	0
39355.5	6	1	13	0	1		1	0	0	1		39355.5	3	4	2	8	6		2	0	0	2
39404.3	8	3	10	0	3		3	2	0	3		39404.3	5	5	10	1	7		0	0	0	1
39453.1	5	6	8	0	0		6	1	0	0		39453.1	3	6	6	6	4		1	0	0	0
39502	4	7	8	0	1		7	0	0	1		39502	2	3	8	4	3		1	0	0	1
39550.8	10	5	10	1	1		5	2	1	1		39550.8	5	4	2	5	5		3	1	0	1
39599.6	7	3	3	0	0		3	0	0	0		39599.6	8	6	6	5	6		5	0	1	2
39648.4	11	5	8	3	0		5	0	3	0		39648.4	4	6	5	3	5		0	1	0	1
39697.3	8	5	10	1	0		5	1	1	0		39697.3	6	9	7	2	6		2	0	0	0
39746.1	5	7	7	0	1		7	1	0	1		39746.1	4	7	6	4	5		3	0	0	1
39794.9	5	5	8	4	1		5	1	4	1		39794.9	6	10	5	11	3		3	0	0	0
39843.8	4	5	4	0	0		5	0	0	0		39843.8	4	3	4	7	4		1	0	0	0
39892.6	7	8	6	0	1		8	2	0	1		39892.6	6	8	8	4	7		0	1	1	0
39941.4	6	3	4	0	0		3	1	0	0		39941.4	4	5	8	4	6		3	0	1	0
39990.2	6	7	9	0	3		7	0	0	3		39990.2	7	7	7	6	4		0	1	2	2
40039.1	9	4	6	0	1		4	1	0	1		40039.1	5	3	4	1	5		0	0	2	1
40087.9	3	5	8	0	1		5	1	0	1		40087.9	4	5	3	5	5		0	0	0	0
40136.7	9	10	2	1	1		10	0	1	1		40136.7	3	4	9	6	3		0	2	0	1
40185.5	2	4	10	0	0		4	0	0	0		40185.5	2	5	7	7	6		0	1	2	0
40234.4	7	6	5	0	1		6	1	0	1		40234.4	4	4	8	3	5		1	2	1	0
40283.2	5	4	8	0	0		4	2	0	0		40283.2	5	6	7	6	7		2	3	0	0
40332	8	5	2	0	0		5	0	0	0		40332	8	5	6	9	6		3	0	0	1
40380.9	4	8	4	0	0		8	0	0	0		40380.9	6	3	6	3	4		4	2	2	1
40429.7	7	7	4	0	1		7	1	0	1		40429.7	4	8	7	7	4		1	0	0	1
40478.5	4	7	4	0	2		7	0	0	2		40478.5	4	2	6	8	8		1	1	0	0
40527.3	3	10	5	1	1		10	2	1	1		40527.3	2	0	3	4	7		2	1	0	1
40576.2	7	8	3	0	2		8	1	0	2		40576.2	9	6	3	5	3		2	0	0	1
40625	10	5	3	0	0		5	0	0	0		40625	3	5	6	2	5		2	1	1	0
40673.8	2	7	4	0	1		7	0	0	1		40673.8	3	9	11	5	3		1	1	0	0
40722.7	4	4	6	0	0		4	0	0	0		40722.7	7	5	5	6	2		1	1	0	1
40771.5	5	5	6	0	1		5	0	0	1		40771.5	1	6	4	5	8		2	2	1	1
40820.3	4	4	6	0	2		4	1	0	2		40820.3	4	6	5	7	6		1	2	0	0
40869.1	6	4	3	0	1		4	1	0	1		40869.1	4	5	3	4	6		1	0	0	2
40918	7	1	2	0	0		1	1	0	0		40918	6	5	8	7	6		3	1	1	0
40966.8	2	7	6	0	0		7	0	0	0		40966.8	6	3	5	3	10		0	0	0	1
41015.6	7	7	3	1	0		7	1	1	0		41015.6	3	7	8	8	8		2	2	1	1
41064.5	6	5	8	0	0		5	2	0	0		41064.5	4	4	3	8	3		0	0	0	0
41113.3	7	10	2	0	2		10	1	0	2		41113.3	6	1	2	2	6		3	1	0	2
41162.1	10	9	10	0	0		9	2	0	0		41162.1	7	3	4	10	5		0	1	0	0
41210.9	3	8	5	1	1		8	0	1	1		41210.9	5	6	6	4	8		0	0	0	0
41259.8	6	6	5	0	0		6	1	0	0		41259.8	7	3	6	3	3		2	0	1	0
41308.6	5	9	9	0	0		9	0	0	0		41308.6	4	7	5	4	3		2	1	1	0
41357.4	4	3	11	0	0		3	1	0	0		41357.4	3	4	2	2	2		3	1	0	1
41406.2	5	3	10	1	1		3	0	1	1		41406.2	3	1	4	8	6		1	2	1	0
41455.1	4	12	5	1	0		12	1	1	0		41455.1	1	6	2	5	6		2	0	0	3
41503.9	3	6	7	2	2		6	0	2	2		41503.9	4	5	5	4	1		2	0	0	0
41552.7	5	3	7	0	2		3	2	0	2		41552.7	3	1	5	5	5		0	0	0	1
41601.6	2	6	5	0	1		6	1	0	1		41601.6	1	4	4	6	4		2	1	0	1
41650.4	6	8	6	1	1		8	0	1	1		41650.4	2	5	8	3	3		1	0	0	1
41699.2	7	6	7	0	0		6	2	0	0		41699.2	3	1	4	8	7		0	0	2	2
41748	4	7	6	0	1		7	2	0	1		41748	4	4	5	5	2		2	0	3	0
41796.9	5	7	3	0	0		7	2	0	0		41796.9	8	9	5	2	3		4	2	2	0
41845.7	5	10	2	0	1		10	0	0	1		41845.7	6	7	4	5	3		1	0	0	1
41894.5	5	5	6	0	1		5	1	0	1		41894.5	8	2	6	6	2		0	1	1	4
41943.4	7	8	8	0	2		8	0	0	2		41943.4	4	2	3	4	3		0	0	0	0
41992.2	4	3	5	0	1		3	0	0	1		41992.2	5	2	4	4	5		0	0	1	0
42041	4	3	6	0	0		3	0	0	0		42041	6	3	5	7	4		1	1	1	0
42089.8	6	11	4	1	0		11	2	1	0		42089.8	2	7	7	10	4		1	0	0	2
42138.7	7	8	3	2	0		8	2	2	0		42138.7	6	2	4	2	3		3	2	0	1
42187.5	3	6	10	0	2		6	2	0	2		42187.5	8	4	5	3	6		2	3	0	0
42236.3	6	1	5	0	3		1	0	0	3		42236.3	3	5	2	5	5		2	1	0	0
42285.2	4	5	4	0	0		5	0	0	0		42285.2	4	5	6	3	7		2	0	0	1
42334	5	2	8	0	2		2	2	0	2		42334	5	6	7	7	4		2	0	0	0
42382.8	4	6	6	1	0		6	1	1	0		42382.8	5	2	12	7	2		1	0	0	2
42431.6	3	9	3	0	1		9	0	0	1		42431.6	3	3	6	4	2		2	1	1	1
42480.5	6	6	2	0	0		6	1	0	0		42480.5	5	3	8	2	4		4	0	1	1
42529.3	6	4	6	1	0		4	1	1	0		42529.3	6	4	6	2	4		0	0	1	1
42578.1	9	4	3	2	0		4	1	2	0		42578.1	2	0	6	4	3		2	0	2	0
42627	2	4	3	0	2		4	1	0	2		42627	4	4	9	2	5		0	0	1	1
42675.8	4	5	4	1	1		5	1	1	1		42675.8	6	7	5	10	1		0	1	1	1
42724.6	5	10	4	0	2		10	1	0	2		42724.6	3	5	2	3	4		0	0	2	0
42773.4	4	6	5	1	1		6	0	1	1		42773.4	5	2	5	4	3		1	2	2	1
42822.3	4	8	8	1	1		8	0	1	1		42822.3	7	4	8	2	3		0	1	0	0
42871.1	3	4	1	0	0		4	0	0	0		42871.1	9	3	5	10	4		0	2	0	1
42919.9	6	8	6	0	0		8	0	0	0		42919.9	2	5	7	2	2		1	1	0	1
42968.8	8	7	8	1	2		7	0	1	2		42968.8	5	8	9	5	6		1	2	2	0
43017.6	2	10	3	3	1		10	1	3	1		43017.6	5	2	7	3	3		0	0	1	0
43066.4	5	5	4	1	1		5	0	1	1		43066.4	2	2	5	3	4		1	0	1	0
43115.2	12	11	5	0	0		11	0	0	0		43115.2	2	6	2	3	8		0	1	1	0
43164.1	2	7	6	0	1		7	0	0	1		43164.1	1	5	6	2	4		2	2	0	1
43212.9	3	3	8	1	2		3	2	1	2		43212.9	2	5	4	5	3		1	0	0	1
43261.7	5	5	4	1	2		5	1	1	2		43261.7	4	2	10	2	4		0	1	1	2
43310.5	8	4	3	0	0		4	3	0	0		43310.5	6	4	4	5	7		0	0	0	0
43359.4	7	7	3	0	3		7	1	0	3		43359.4	4	3	3	1	5		2	0	0	1
43408.2	6	6	4	0	0		6	0	0	0		43408.2	8	3	7	5	5		0	0	0	0
43457	7	8	4	1	0		8	0	1	0		43457	7	6	5	5	6		2	1	0	0
43505.9	3	3	11	0	1		3	0	0	1		43505.9	9	6	2	3	10		2	2	2	1
43554.7	4	10	3	0	3		10	1	0	3		43554.7	6	1	13	2	6		2	0	0	0
43603.5	9	10	3	1	0		10	0	1	0		43603.5	6	5	3	0	4		1	0	0	0
43652.3	3	8	4	0	0		8	1	0	0		43652.3	5	7	8	4	2		2	0	1	0
43701.2	5	3	3	0	0		3	1	0	0		43701.2	3	3	6	4	3		1	0	0	0
43750	6	5	9	1	0		5	0	1	0		43750	2	2	3	9	4		2	2	0	1
43798.8	7	9	4	0	3		9	2	0	3		43798.8	6	1	3	3	6		3	0	0	0
43847.7	7	5	8	1	2		5	0	1	2		43847.7	3	4	4	8	2		2	0	1	0
43896.5	5	8	6	1	1		8	2	1	1		43896.5	4	3	10	5	4		0	1	0	0
43945.3	3	6	9	0	1		6	2	0	1		43945.3	6	4	4	6	8		1	0	2	1
43994.1	6	2	2	1	0		2	1	1	0		43994.1	4	8	4	3	4		1	1	1	2
44043	4	4	9	1	1		4	1	1	1		44043	4	5	10	11	2		1	0	0	0
44091.8	8	3	4	1	2		3	0	1	2		44091.8	4	9	4	3	6		3	1	1	0
44140.6	5	3	7	1	3		3	3	1	3		44140.6	4	2	4	6	4		0	0	1	1
44189.5	7	5	5	0	0		5	1	0	0		44189.5	3	5	3	5	4		0	1	0	2
44238.3	11	6	11	0	1		6	3	0	1		44238.3	0	5	6	4	2		2	4	0	0
44287.1	5	4	5	1	0		4	1	1	0		44287.1	6	5	3	3	4		0	0	0	0
44335.9	4	5	2	0	1		5	0	0	1		44335.9	8	3	3	4	5		1	0	2	3
44384.8	2	10	10	1	1		10	2	1	1		44384.8	2	4	5	3	3		3	1	0	2
44433.6	8	9	6	0	2		9	0	0	2		44433.6	2	3	4	8	2		0	0	1	0
44482.4	7	6	6	0	3		6	1	0	3		44482.4	6	3	6	8	6		2	1	1	3
44531.2	5	4	2	0	1		4	1	0	1		44531.2	2	5	6	10	3		1	1	1	0
44580.1	8	8	5	0	3		8	1	0	3		44580.1	1	1	7	5	3		3	2	1	1
44628.9	4	6	5	0	1		6	1	0	1		44628.9	4	3	4	6	4		1	0	0	1
44677.7	4	9	5	0	2		9	0	0	2		44677.7	4	2	5	3	5		1	3	0	0
44726.6	6	8	3	1	0		8	0	1	0		44726.6	6	3	4	0	1		1	0	0	0
44775.4	4	5	5	2	2		5	1	2	2		44775.4	7	2	3	6	4		1	0	1	0
44824.2	5	5	2	0	3		5	0	0	3		44824.2	3	1	6	11	2		4	0	1	1
44873	5	6	1	2	4		6	1	2	4		44873	6	5	4	4	5		0	2	1	1
44921.9	3	8	8	3	2		8	0	3	2		44921.9	6	5	8	3	9		0	0	0	0
44970.7	2	4	5	1	0		4	1	1	0		44970.7	4	5	7	1	4		0	2	1	3
45019.5	6	5	6	3	1		5	0	3	1		45019.5	8	3	6	0	7		3	3	0	1
45068.4	5	13	6	1	4		13	0	1	4		45068.4	6	4	7	2	5		3	0	0	0
45117.2	3	6	8	2	2		6	0	2	2		45117.2	4	1	3	8	4		1	2	0	0
45166	7	8	7	0	4		8	2	0	4		45166	6	5	5	5	3		0	2	0	2
45214.8	3	5	4	1	0		5	0	1	0		45214.8	2	3	4	2	2		1	0	0	0
45263.7	5	9	2	2	1		9	0	2	1		45263.7	1	1	3	7	4		2	0	0	0
45312.5	4	6	3	0	3		6	0	0	3		45312.5	4	3	9	4	2		0	0	0	1
45361.3	6	4	5	1	0		4	1	1	0		45361.3	7	4	4	1	6		3	3	0	1
45410.2	6	4	5	0	1		4	1	0	1		45410.2	2	5	6	5	4		2	0	0	1
45459	4	5	7	1	0		5	2	1	0		45459	3	2	5	5	7		0	1	1	0
45507.8	7	10	6	2	0		10	1	2	0		45507.8	2	5	3	5	5		2	0	0	1
45556.6	6	9	5	0	1		9	0	0	1		45556.6	2	5	8	2	3		0	0	0	1
45605.5	6	6	6	1	2		6	1	1	2		45605.5	5	5	7	9	5		3	0	0	0
45654.3	2	4	8	0	2		4	1	0	2		45654.3	2	4	4	10	4		0	0	0	1
45703.1	4	8	3	1	2		8	0	1	2		45703.1	2	1	5	3	1		5	0	2	1
45752	5	8	8	0	1		8	0	0	1		45752	3	7	3	6	6		1	0	0	0
45800.8	6	7	5	0	2		7	0	0	2		45800.8	7	2	9	6	8		2	2	1	0
45849.6	5	2	3	0	0		2	3	0	0		45849.6	3	6	5	3	3		1	0	0	1
45898.4	10	8	9	1	3		8	2	1	3		45898.4	2	5	5	3	4		1	1	3	0
45947.3	4	8	6	1	2		8	2	1	2		45947.3	3	6	8	5	6		0	0	0	0
45996.1	6	6	5	3	2		6	0	3	2		45996.1	6	7	4	7	5		4	0	3	0
46044.9	4	12	6	0	4		12	1	0	4		46044.9	6	4	4	8	5		1	0	0	1
46093.8	1	2	8	2	1		2	2	2	1		46093.8	9	2	5	5	2		2	0	1	0
46142.6	5	9	3	0	5		9	1	0	5		46142.6	7	6	8	3	4		1	2	0	1
46191.4	5	7	8	1	1		7	1	1	1		46191.4	3	1	9	8	8		0	0	0	1
46240.2	3	11	7	0	4		11	1	0	4		46240.2	7	2	7	2	6		1	0	2	0
46289.1	3	6	7	1	1		6	1	1	1		46289.1	2	4	5	5	0		3	0	0	0
46337.9	5	7	9	0	5		7	0	0	5		46337.9	5	3	4	4	6		0	3	0	0
46386.7	4	4	6	2	2		4	4	2	2		46386.7	5	6	2	5	11		2	4	2	3
46435.5	5	9	3	2	4		9	9	2	4		46435.5	5	4	2	6	5		1	1	1	0
46484.4	4	9	10	1	1		9	1	1	1		46484.4	7	1	6	1	7		3	0	0	2
46533.2	2	9	7	1	1		9	2	1	1		46533.2	6	3	5	8	5		1	1	0	0
46582	6	8	4	1	3		8	2	1	3		46582	6	4	6	8	7		1	1	0	0
46630.9	4	8	7	2	2		8	2	2	2		46630.9	4	5	4	1	7		1	1	1	1
46679.7	4	6	6	1	3		6	1	1	3		46679.7	5	7	3	7	4		3	1	1	0
46728.5	9	2	11	0	0		2	0	0	0		46728.5	7	3	4	5	2		0	1	1	0
46777.3	4	2	3	0	1		2	0	0	1		46777.3	4	2	6	8	6		3	0	2	1
46826.2	5	9	7	1	4		9	1	1	4		46826.2	8	5	6	3	5		3	1	1	0
46875	3	15	8	0	1		15	2	0	1		46875	7	8	8	8	5		1	1	0	0
46923.8	7	15	5	2	2		15	0	2	2		46923.8	5	2	4	3	9		2	1	1	4
46972.7	6	6	6	2	1		6	1	2	1		46972.7	7	2	3	9	2		3	1	0	3
47021.5	6	13	3	1	4		13	1	1	4		47021.5	11	5	6	5	6		1	1	0	0
47070.3	7	11	2	1	2		11	1	1	2		47070.3	3	3	4	5	3		2	1	1	1
47119.1	4	7	8	1	2		7	0	1	2		47119.1	4	5	6	3	7		1	0	0	1
47168	6	3	4	0	1		3	1	0	1		47168	5	5	8	6	5		1	1	0	1
47216.8	6	10	6	2	3		10	1	2	3		47216.8	6	5	5	4	3		3	0	1	1
47265.6	1	5	8	0	2		5	1	0	2		47265.6	2	6	3	3	4		2	0	2	2
47314.5	5	7	4	2	5		7	2	2	5		47314.5	12	4	7	4	2		3	1	0	0
47363.3	6	6	7	1	2		6	2	1	2		47363.3	7	6	8	5	7		3	0	0	0
47412.1	7	5	2	1	1		5	1	1	1		47412.1	3	3	4	1	7		0	0	1	0
47460.9	3	10	8	1	1		10	3	1	1		47460.9	5	4	1	4	0		2	0	1	0
47509.8	9	6	5	0	4		6	3	0	4		47509.8	7	5	3	7	4		0	1	0	1
47558.6	2	5	6	0	2		5	1	0	2		47558.6	6	1	7	3	1		3	3	0	0
47607.4	7	10	8	1	2		10	2	1	2		47607.4	8	6	4	5	7		2	1	0	2
47656.2	3	5	5	1	1		5	0	1	1		47656.2	7	6	8	3	4		3	2	1	0
47705.1	4	7	3	0	3		7	3	0	3		47705.1	8	3	9	4	5		1	1	2	1
47753.9	6	9	10	1	2		9	1	1	2		47753.9	8	3	5	8	7		2	1	0	1
47802.7	9	4	4	2	1		4	4	2	1		47802.7	6	3	5	3	5		5	2	0	0
47851.6	4	3	7	1	2		3	2	1	2		47851.6	5	6	5	5	4		0	3	1	0
47900.4	4	6	8	5	4		6	3	5	4		47900.4	6	6	2	6	4		1	2	2	4
47949.2	5	9	7	0	0		9	2	0	0		47949.2	4	6	4	0	7		1	2	1	2
47998	6	9	5	0	4		9	2	0	4		47998	5	5	5	4	11		2	1	0	2
48046.9	4	7	8	2	2		7	3	2	2		48046.9	6	5	3	2	4		1	2	2	1
48095.7	9	3	8	2	3		3	3	2	3		48095.7	5	3	6	4	4		3	1	2	2
48144.5	9	4	9	2	1		4	1	2	1		48144.5	6	8	4	0	8		1	0	1	0
48193.4	4	6	3	3	9		6	3	3	9		48193.4	5	8	10	4	7		2	0	0	3
48242.2	3	3	4	1	3		3	1	1	3		48242.2	9	1	5	3	3		2	0	1	0
48291	5	12	9	4	4		12	3	4	4		48291	5	9	1	8	2		2	4	0	0
48339.8	5	6	5	2	1		6	1	2	1		48339.8	4	3	7	7	5		1	2	0	1
48388.7	5	8	7	2	4		8	1	2	4		48388.7	8	8	4	8	6		1	1	0	1
48437.5	6	3	7	1	5		3	0	1	5		48437.5	14	2	9	1	5		2	0	0	3
48486.3	8	13	8	1	1		13	3	1	1		48486.3	7	1	3	6	6		3	2	1	1
48535.2	9	14	0	1	3		14	2	1	3		48535.2	4	4	6	4	8		3	1	2	2
48584	6	12	4	1	5		12	2	1	5		48584	9	4	7	4	5		3	1	1	0
48632.8	4	8	8	0	2		8	2	0	2		48632.8	3	4	4	3	4		3	2	1	1
48681.6	3	14	6	1	4		14	0	1	4		48681.6	7	5	9	6	1		2	3	2	0
48730.5	7	12	6	2	3		12	2	2	3		48730.5	7	8	3	6	4		1	1	1	3
48779.3	4	9	6	3	4		9	2	3	4		48779.3	7	5	4	4	8		1	1	2	0
48828.1	4	2	5	1	8		2	2	1	8		48828.1	8	7	4	3	4		1	1	1	1
48877	5	9	5	3	3		9	2	3	3		48877	5	3	8	1	9		0	4	0	0
48925.8	12	7	4	0	3		7	4	0	3		48925.8	9	3	5	6	11		6	4	0	2
48974.6	7	6	7	1	0		6	3	1	0		48974.6	7	2	8	12	2		3	2	0	0
49023.4	6	12	8	2	2		12	0	2	2		49023.4	7	4	4	3	9		3	7	1	0
49072.3	2	9	8	1	5		9	1	1	5		49072.3	1	1	8	8	8		2	1	2	0
49121.1	8	5	9	2	5		5	1	2	5		49121.1	9	8	3	7	3		4	1	1	0
49169.9	4	5	3	1	3		5	1	1	3		49169.9	8	6	4	7	5		1	0	1	1
49218.8	3	14	10	1	2		14	1	1	2		49218.8	9	6	8	3	5		3	1	0	0
49267.6	9	12	7	3	5		12	1	3	5		49267.6	10	1	7	1	8		3	2	0	1
49316.4	5	13	8	1	5		13	1	1	5		49316.4	6	3	7	5	6		0	0	1	0
49365.2	6	13	5	2	5		13	1	2	5		49365.2	8	5	2	4	8		2	3	1	2
49414.1	3	3	3	5	4		3	1	5	4		49414.1	4	3	6	2	2		3	3	1	2
49462.9	5	11	4	2	3		11	4	2	3		49462.9	9	9	7	2	4		1	1	1	0
49511.7	7	9	8	0	3		9	4	0	3		49511.7	5	4	8	5	2		2	2	0	1
49560.5	6	10	8	2	7		10	1	2	7		49560.5	9	4	9	8	7		2	2	1	2
49609.4	4	10	4	3	3		10	2	3	3		49609.4	8	6	6	3	4		5	3	0	0
49658.2	1	4	9	3	4		4	1	3	4		49658.2	6	6	9	7	4		1	3	0	1
49707	4	13	7	3	2		13	0	3	2		49707	6	2	10	3	7		3	0	2	2
49755.9	7	10	5	1	5		10	3	1	5		49755.9	8	8	0	10	5		3	1	1	0
49804.7	6	13	8	2	3		13	3	2	3		49804.7	10	2	1	6	4		2	3	1	0
49853.5	5	9	3	2	4		9	3	2	4		49853.5	5	6	4	7	5		2	4	0	0
49902.3	9	11	7	1	9		11	1	1	9		49902.3	4	11	7	8	3		4	2	1	0
49951.2	4	6	9	3	4		6	1	3	4		49951.2	12	6	2	6	5		1	2	2	2
50000	6	17	5	1	6		17	7	1	6		50000	7	3	6	5	3		4	4	0	3
50048.8	8	16	5	3	0		16	1	3	0		50048.8	5	6	9	6	3		6	5	1	1
50097.7	9	11	6	3	1		11	1	3	1		50097.7	6	7	4	7	4		2	2	0	5
50146.5	9	8	5	2	3		8	1	2	3		50146.5	8	4	8	7	3		3	5	0	3
50195.3	12	10	11	5	1		10	3	5	1		50195.3	7	4	9	5	4		4	1	0	5
50244.1	9	8	5	4	6		8	3	4	6		50244.1	12	4	5	3	4		5	5	0	0
50293	6	6	8	1	9		6	4	1	9		50293	10	6	9	3	8		2	1	0	0
50341.8	3	11	6	8	3		11	1	8	3		50341.8	6	4	6	7	3		0	4	0	1
50390.6	5	10	5	1	5		10	2	1	5		50390.6	8	6	1	6	5		2	3	1	1
50439.5	7	15	8	6	5		15	2	6	5		50439.5	7	7	6	3	2		5	2	0	4
50488.3	6	9	3	4	0		9	1	4	0		50488.3	7	7	3	4	8		4	3	0	3
50537.1	4	6	9	2	5		6	2	2	5		50537.1	7	6	8	7	4		4	3	1	2
50585.9	6	6	6	2	5		6	5	2	5		50585.9	2	8	8	11	3		0	3	2	2
50634.8	3	10	9	1	0		10	2	1	0		50634.8	4	11	7	10	9		2	3	0	1
50683.6	10	11	7	3	6		11	3	3	6		50683.6	6	8	5	4	5		4	5	3	2
50732.4	4	10	1	1	6		10	2	1	6		50732.4	12	7	8	4	7		5	3	3	0
50781.2	8	12	13	3	4		12	4	3	4		50781.2	5	6	9	2	1		3	2	3	0
50830.1	6	11	4	3	5		11	3	3	5		50830.1	5	2	7	7	8		3	5	1	2
50878.9	7	13	10	1	4		13	3	1	4		50878.9	11	11	7	6	9		4	3	3	0
50927.7	6	9	7	0	3		9	1	0	3		50927.7	18	9	4	6	8		4	2	1	2
50976.6	4	10	2	3	8		10	1	3	8		50976.6	11	7	9	8	3		3	2	1	1
51025.4	4	11	5	5	1		11	7	5	1		51025.4	7	3	7	4	1		6	3	0	0
51074.2	8	9	3	2	3		9	4	2	3		51074.2	6	3	5	7	1		3	2	0	0
51123	8	15	5	2	10		15	1	2	10		51123	7	10	4	9	6		3	5	1	0
51171.9	5	9	5	3	5		9	2	3	5		51171.9	4	4	10	3	7		3	4	1	0
51220.7	5	12	13	6	3		12	3	6	3		51220.7	5	6	6	6	8		7	1	3	2
51269.5	5	14	3	5	2		14	5	5	2		51269.5	11	6	5	11	2		2	4	2	0
51318.4	10	11	12	5	8		11	3	5	8		51318.4	4	5	4	10	2		1	2	3	0
51367.2	11	8	14	2	4		8	2	2	4		51367.2	7	6	10	8	4		6	7	0	1
51416	10	10	8	3	5		10	4	3	5		51416	9	3	8	9	10		4	7	0	2
51464.8	8	9	11	4	8		9	3	4	8		51464.8	13	8	6	7	9		4	2	0	1
51513.7	11	11	7	3	5		11	2	3	5		51513.7	3	5	7	9	12		4	5	0	1
51562.5	9	8	9	6	5		8	0	6	5		51562.5	9	5	8	7	6		6	5	1	3
51611.3	7	8	7	1	4		8	4	1	4		51611.3	9	9	8	2	10		4	7	2	0
51660.2	6	7	8	5	2		7	1	5	2		51660.2	9	9	5	3	5		4	2	0	0
51709	8	10	10	3	5		10	3	3	5		51709	8	5	6	7	7		3	5	0	1
51757.8	2	13	7	6	6		13	5	6	6		51757.8	4	13	9	7	3		10	3	0	1
51806.6	5	14	10	5	7		14	2	5	7		51806.6	10	14	4	7	3		2	1	0	1
51855.5	6	7	6	1	5		7	3	1	5		51855.5	9	10	9	6	6		3	4	1	2
51904.3	10	7	5	7	3		7	4	7	3		51904.3	10	8	12	5	3		4	6	2	0
51953.1	7	12	9	4	7		12	2	4	7		51953.1	11	6	10	8	8		7	5	1	1
52002	7	15	10	7	6		15	8	7	6		52002	6	3	13	8	5		3	6	0	2
52050.8	10	11	14	7	7		11	3	7	7		52050.8	10	4	10	7	5		4	5	0	0
52099.6	8	9	10	3	7		9	5	3	7		52099.6	7	9	5	4	10		6	5	1	1
52148.4	5	12	10	5	2		12	7	5	2		52148.4	5	10	9	5	3		6	7	2	2
52197.3	6	18	11	5	4		18	6	5	4		52197.3	9	4	8	6	10		4	3	0	2
52246.1	8	9	6	3	3		9	6	3	3		52246.1	11	12	9	10	4		6	6	2	1
52294.9	4	11	8	3	11		11	3	3	11		52294.9	7	10	8	7	4		3	1	1	3
52343.8	9	10	9	7	5		10	3	7	5		52343.8	7	6	11	7	6		10	4	2	2
52392.6	8	9	7	8	9		9	3	8	9		52392.6	8	5	9	11	5		2	2	5	4
52441.4	5	12	14	12	1		12	3	12	1		52441.4	10	7	7	7	6		5	2	0	1
52490.2	8	6	10	5	8		6	4	5	8		52490.2	11	10	13	10	4		4	3	1	2
52539.1	7	7	10	4	5		7	2	4	5		52539.1	10	5	2	4	8		9	4	2	2
52587.9	8	10	12	1	4		10	5	1	4		52587.9	9	11	8	6	6		4	9	2	4
52636.7	5	6	10	2	6		6	5	2	6		52636.7	7	3	7	9	1		2	2	3	1
52685.5	11	12	8	2	7		12	5	2	7		52685.5	8	7	13	2	8		6	6	2	3
52734.4	14	6	13	8	3		6	2	8	3		52734.4	12	6	3	8	8		5	6	0	3
52783.2	6	19	14	2	4		19	3	2	4		52783.2	4	9	7	13	5		9	6	1	0
52832	8	10	10	9	6		10	3	9	6		52832	8	6	12	7	5		5	3	0	3
52880.9	14	10	4	3	6		10	6	3	6		52880.9	6	9	8	4	8		2	8	4	0
52929.7	11	10	8	8	4		10	7	8	4		52929.7	9	7	8	9	5		2	6	4	1
52978.5	9	10	15	6	3		10	7	6	3		52978.5	9	10	8	5	9		5	3	1	2
53027.3	14	10	8	4	7		10	4	4	7		53027.3	11	12	3	11	5		3	9	0	3
53076.2	9	11	12	5	6		11	7	5	6		53076.2	10	6	10	6	8		6	2	2	2
53125	11	10	10	3	3		10	5	3	3		53125	5	6	12	5	11		3	4	1	1
53173.8	5	12	4	6	3		12	1	6	3		53173.8	9	7	8	6	8		6	5	1	3
53222.7	10	12	7	4	4		12	6	4	4		53222.7	8	11	8	7	5		3	3	3	0
53271.5	13	18	12	7	4		18	9	7	4		53271.5	9	8	9	12	8		7	6	3	2
53320.3	8	11	9	4	3		11	3	4	3		53320.3	10	11	7	7	7		7	4	1	1
53369.1	9	10	15	5	8		10	3	5	8		53369.1	15	13	9	6	5		7	5	5	0
53418	7	14	8	4	12		14	5	4	12		53418	4	10	12	11	11		6	5	2	0
53466.8	15	11	14	10	6		11	7	10	6		53466.8	13	8	8	11	7		9	2	2	3
53515.6	10	9	17	5	5		9	3	5	5		53515.6	7	12	8	10	8		5	3	1	2
53564.5	5	12	11	7	7		12	3	7	7		53564.5	10	4	9	9	5		5	7	0	0
53613.3	8	14	4	3	9		14	4	3	9		53613.3	14	10	11	8	6		6	6	6	1
53662.1	11	11	7	11	8		11	8	11	8		53662.1	15	4	6	14	4		6	4	2	2
53710.9	8	12	12	6	5		12	3	6	5		53710.9	16	6	11	14	3		10	4	2	0
53759.8	8	17	13	3	7		17	7	3	7		53759.8	14	8	10	8	4		3	6	2	0
53808.6	5	5	15	9	6		5	6	9	6		53808.6	13	12	12	10	7		7	8	2	3
53857.4	10	16	10	8	10		16	5	8	10		53857.4	11	8	9	8	13		4	8	0	2
53906.2	16	12	8	6	10		12	5	6	10		53906.2	13	9	12	4	6		9	7	0	2
53955.1	14	9	12	3	6		9	6	3	6		53955.1	13	11	10	12	10		6	7	1	2
54003.9	8	15	17	7	5		15	4	7	5		54003.9	9	10	10	10	11		12	2	1	0
54052.7	9	12	7	8	5		12	7	8	5		54052.7	11	9	8	16	7		3	5	1	4
54101.6	8	21	23	11	9		21	4	11	9		54101.6	12	5	16	7	8		7	7	3	3
54150.4	5	11	5	8	8		11	3	8	8		54150.4	14	8	8	11	8		6	12	3	1
54199.2	4	15	12	6	5		15	2	6	5		54199.2	7	13	14	6	8		4	8	4	1
54248	16	17	8	7	7		17	8	7	7		54248	13	9	10	7	10		5	4	2	2
54296.9	7	14	11	9	9		14	10	9	9		54296.9	10	10	8	13	8		9	3	2	2
54345.7	6	17	9	10	8		17	5	10	8		54345.7	10	12	11	8	10		7	6	0	0
54394.5	10	17	10	5	13		17	6	5	13		54394.5	13	7	4	5	12		5	5	2	1
54443.4	7	12	7	6	11		12	11	6	11		54443.4	9	5	13	16	7		8	14	1	1
54492.2	13	14	13	7	2		14	5	7	2		54492.2	10	7	13	10	13		10	7	3	1
54541	13	13	10	10	7		13	7	10	7		54541	15	12	9	13	10		13	11	1	1
54589.8	10	17	16	7	4		17	6	7	4		54589.8	12	11	9	8	7		16	6	2	1
54638.7	8	10	8	6	6		10	13	6	6		54638.7	6	8	7	8	4		8	6	1	1
54687.5	11	14	9	8	6		14	10	8	6		54687.5	12	13	14	5	8		8	6	3	3
54736.3	13	13	11	8	5		13	9	8	5		54736.3	11	9	11	5	9		13	8	0	3
54785.2	9	7	10	5	6		7	2	5	6		54785.2	13	9	10	6	13		9	11	6	1
54834	6	16	18	9	4		16	9	9	4		54834	14	11	9	11	6		9	10	2	1
54882.8	8	12	13	8	4		12	6	8	4		54882.8	14	13	14	9	8		8	8	1	2
54931.6	11	20	17	8	6		20	4	8	6		54931.6	10	9	9	5	7		5	9	5	0
54980.5	11	19	13	14	8		19	6	14	8		54980.5	14	10	13	11	9		11	6	3	3
55029.3	5	12	16	11	6		12	7	11	6		55029.3	13	13	12	9	7		9	8	2	3
55078.1	8	23	9	12	12		23	18	12	12		55078.1	7	5	9	11	8		11	5	1	0
55127	9	12	13	7	9		12	5	7	9		55127	15	11	11	12	12		12	9	3	0
55175.8	12	15	11	4	12		15	5	4	12		55175.8	14	9	12	11	11		13	6	2	1
55224.6	7	15	14	7	8		15	7	7	8		55224.6	5	16	14	13	6		10	4	3	2
55273.4	10	14	10	7	7		14	5	7	7		55273.4	12	6	14	10	4		7	9	3	1
55322.3	7	10	13	12	8		10	6	12	8		55322.3	9	11	9	10	4		6	12	5	0
55371.1	7	13	13	9	12		13	10	9	12		55371.1	10	14	12	8	7		10	7	1	1
55419.9	5	11	18	9	7		11	10	9	7		55419.9	12	9	8	5	11		8	4	0	2
55468.8	13	13	10	9	5		13	11	9	5		55468.8	10	9	9	9	17		12	7	2	0
55517.6	7	13	9	4	9		13	6	4	9		55517.6	13	12	11	9	10		9	9	2	5
55566.4	7	10	16	9	6		10	8	9	6		55566.4	11	8	13	9	8		7	5	2	1
55615.2	6	9	9	7	3		9	8	7	3		55615.2	11	8	10	8	11		13	5	2	3
55664.1	7	14	11	11	9		14	11	11	9		55664.1	9	4	11	9	10		10	8	2	2
55712.9	8	18	11	7	9		18	4	7	9		55712.9	11	23	19	6	15		7	10	3	0
55761.7	8	10	11	10	5		10	5	10	5		55761.7	16	11	13	12	11		9	7	2	0
55810.5	7	18	12	8	4		18	5	8	4		55810.5	11	11	14	8	12		10	4	4	3
55859.4	6	12	11	6	3		12	11	6	3		55859.4	16	13	11	12	10		9	9	5	0
55908.2	8	11	13	9	7		11	6	9	7		55908.2	11	7	14	9	5		6	9	2	2
55957	9	7	14	3	13		7	7	3	13		55957	9	10	7	2	2		16	14	3	2
56005.9	6	17	4	15	7		17	7	15	7		56005.9	10	17	9	7	11		12	4	3	1
56054.7	12	11	10	8	8		11	9	8	8		56054.7	11	13	12	17	20		14	11	4	4
56103.5	11	14	14	8	8		14	18	8	8		56103.5	13	13	14	11	11		9	9	3	1
56152.3	6	14	17	6	4		14	8	6	4		56152.3	10	9	13	12	10		10	8	4	0
56201.2	12	13	10	13	5		13	3	13	5		56201.2	9	14	20	11	6		11	13	2	1
56250	13	22	11	8	11		22	12	8	11		56250	14	12	17	13	11		12	8	3	2
56298.8	14	7	13	6	7		7	9	6	7		56298.8	13	11	20	11	6		15	6	4	0
56347.7	14	8	14	11	5		8	11	11	5		56347.7	11	12	14	17	8		14	5	6	0
56396.5	9	18	14	9	11		18	8	9	11		56396.5	13	15	13	21	14		4	9	5	2
56445.3	16	22	11	4	8		22	8	4	8		56445.3	15	21	10	9	6		9	10	5	0
56494.1	15	11	13	8	4		11	5	8	4		56494.1	10	12	14	12	7		10	6	2	2
56543	7	14	19	8	7		14	7	8	7		56543	14	10	18	11	9		13	11	3	1
56591.8	10	15	9	5	6		15	7	5	6		56591.8	17	13	7	11	16		10	5	4	2
56640.6	13	12	10	9	7		12	9	9	7		56640.6	13	17	15	10	11		18	8	6	0
56689.5	7	20	16	4	10		20	8	4	10		56689.5	8	11	12	15	11		16	13	1	3
56738.3	8	16	11	12	6		16	14	12	6		56738.3	14	14	9	13	12		18	9	3	2
56787.1	20	10	19	11	6		10	8	11	6		56787.1	15	12	10	8	11		10	9	1	0
56835.9	9	17	11	6	9		17	10	6	9		56835.9	15	12	9	8	12		12	16	3	3
56884.8	7	13	16	16	10		13	8	16	10		56884.8	10	11	10	12	11		12	5	0	2
56933.6	6	18	15	14	4		18	7	14	4		56933.6	11	12	9	9	7		9	12	1	0
56982.4	10	13	13	13	5		13	11	13	5		56982.4	16	14	15	11	12		17	6	4	2
57031.2	14	20	12	12	7		20	13	12	7		57031.2	17	12	16	17	15		7	9	4	0
57080.1	8	18	24	9	5		18	8	9	5		57080.1	12	8	10	5	7		17	10	2	2
57128.9	15	16	16	6	7		16	9	6	7		57128.9	23	20	11	11	14		15	7	8	0
57177.7	5	12	18	7	6		12	10	7	6		57177.7	14	11	15	17	10		8	10	4	2
57226.6	8	11	18	9	4		11	11	9	4		57226.6	14	12	11	8	11		9	9	2	3
57275.4	7	16	17	10	9		16	9	10	9		57275.4	21	13	12	15	7		12	11	3	1
57324.2	11	14	14	11	10		14	10	11	10		57324.2	12	10	14	13	8		12	7	3	1
57373	10	18	16	18	4		18	11	18	4		57373	16	14	16	13	14		4	11	4	0
57421.9	7	16	16	12	5		16	11	12	5		57421.9	8	13	11	8	19		10	18	6	0
57470.7	13	14	12	10	4		14	18	10	4		57470.7	14	18	16	13	13		16	7	4	2
57519.5	5	18	10	5	7		18	5	5	7		57519.5	14	13	19	10	12		9	14	4	1
57568.4	13	9	18	13	7		9	17	13	7		57568.4	15	24	14	7	10		19	9	7	1
57617.2	16	15	12	12	7		15	13	12	7		57617.2	14	16	11	17	13		15	12	5	3
57666	13	14	18	9	8		14	13	9	8		57666	15	15	17	9	15		18	11	3	1
57714.8	12	18	19	13	12		18	16	13	12		57714.8	16	11	13	10	14		11	9	4	1
57763.7	12	12	18	13	6		12	11	13	6		57763.7	9	12	22	10	14		7	16	2	1
57812.5	6	11	13	8	9		11	15	8	9		57812.5	10	18	14	11	11		13	11	2	2
57861.3	9	14	17	9	7		14	9	9	7		57861.3	19	10	13	15	8		9	12	2	2
57910.2	7	15	16	10	6		15	13	10	6		57910.2	14	11	20	13	14		9	9	5	1
57959	10	14	14	11	7		14	11	11	7		57959	18	13	10	14	12		15	7	3	2
58007.8	11	15	22	8	6		15	15	8	6		58007.8	11	10	15	10	11		14	13	3	1
58056.6	6	9	14	10	9		9	15	10	9		58056.6	13	7	14	13	14		8	13	5	1
58105.5	10	12	12	17	9		12	8	17	9		58105.5	19	16	12	13	13		8	6	3	1
58154.3	15	8	13	5	10		8	12	5	10		58154.3	15	21	7	9	12		11	12	1	2
58203.1	17	11	9	11	13		11	10	11	13		58203.1	20	9	10	21	11		16	11	6	0
58252	14	8	16	25	9		8	13	25	9		58252	9	16	19	20	11		15	9	2	2
58300.8	11	10	9	11	8		10	6	11	8		58300.8	12	18	10	8	15		15	7	3	1
58349.6	11	16	12	14	4		16	10	14	4		58349.6	14	13	6	13	14		10	11	3	5
58398.4	12	9	12	14	9		9	12	14	9		58398.4	15	19	16	10	18		13	7	5	3
58447.3	15	11	9	13	6		11	10	13	6		58447.3	11	14	16	19	12		16	9	1	2
58496.1	13	8	10	8	6		8	15	8	6		58496.1	18	17	15	15	10		12	8	8	0
58544.9	10	11	11	18	12		11	10	18	12		58544.9	9	13	17	11	8		17	9	2	2
58593.8	11	13	16	12	7		13	8	12	7		58593.8	23	17	10	16	18		14	12	4	2
58642.6	12	16	19	15	9		16	17	15	9		58642.6	14	13	18	12	8		17	6	4	2
58691.4	14	16	11	8	10		16	4	8	10		58691.4	15	6	13	16	12		16	12	2	2
58740.2	8	8	13	20	14		8	18	20	14		58740.2	18	17	15	14	10		22	13	5	4
58789.1	14	13	10	10	5		13	17	10	5		58789.1	13	18	9	12	10		23	7	3	1
58837.9	13	12	12	13	10		12	11	13	10		58837.9	13	18	14	18	7		11	11	5	3
58886.7	17	15	15	12	7		15	8	12	7		58886.7	13	8	14	17	10		15	13	1	5
58935.5	10	6	15	18	9		6	11	18	9		58935.5	11	10	13	10	18		21	9	2	4
58984.4	14	4	17	12	12		4	12	12	12		58984.4	10	13	20	12	12		10	11	8	2
59033.2	9	14	15	13	10		14	15	13	10		59033.2	14	15	17	14	8		13	16	4	3
59082	8	7	9	15	15		7	12	15	15		59082	16	22	15	15	12		13	7	2	4
59130.9	12	15	15	10	7		15	13	10	7		59130.9	15	16	14	7	9		8	8	2	1
59179.7	13	12	15	15	14		12	13	15	14		59179.7	12	18	12	12	13		15	13	5	2
59228.5	4	11	14	12	7		11	11	12	7		59228.5	12	16	15	12	17		19	15	6	0
59277.3	7	14	19	9	8		14	10	9	8		59277.3	18	15	9	15	17		20	9	1	0
59326.2	10	12	19	16	16		12	24	16	16		59326.2	11	11	17	9	14		12	8	3	2
59375	12	13	18	13	8		13	14	13	8		59375	13	5	14	12	13		18	10	5	0
59423.8	10	15	18	14	13		15	15	14	13		59423.8	14	14	7	17	16		20	8	3	4
59472.7	9	16	13	14	7		16	14	14	7		59472.7	15	7	15	23	16		17	11	4	4
59521.5	9	10	12	11	10		10	16	11	10		59521.5	18	22	14	8	13		22	15	1	2
59570.3	11	14	15	16	14		14	16	16	14		59570.3	13	14	10	12	12		16	20	3	1
59619.1	6	12	9	10	11		12	19	10	11		59619.1	11	15	18	18	7		16	10	1	0
59668	10	14	13	15	6		14	17	15	6		59668	16	16	21	22	10		15	15	2	1
59716.8	11	11	20	10	10		11	14	10	10		59716.8	13	14	16	15	10		14	12	3	3
59765.6	10	14	11	14	9		14	13	14	9		59765.6	14	15	17	12	17		22	11	8	4
59814.5	14	11	16	19	13		11	16	19	13		59814.5	6	23	13	19	14		8	12	3	2
59863.3	9	11	13	21	11		11	17	21	11		59863.3	8	14	16	16	13		7	8	5	3
59912.1	8	8	17	12	9		8	27	12	9		59912.1	13	12	12	18	11		16	17	4	0
59960.9	12	18	16	11	16		18	14	11	16		59960.9	11	13	16	12	9		15	9	6	1
60009.8	11	12	14	12	16		12	12	12	16		60009.8	7	17	11	10	15		17	7	4	2
60058.6	10	10	11	20	8		10	25	20	8		60058.6	13	10	9	17	13		19	11	7	2
60107.4	16	8	18	11	15		8	15	11	15		60107.4	8	9	17	14	22		13	14	6	3
60156.2	6	13	11	11	7		13	18	11	7		60156.2	15	17	22	17	13		11	12	5	1
60205.1	8	11	16	2	4		11	13	2	4		60205.1	10	14	16	12	18		18	13	4	4
60253.9	11	11	11	10	11		11	25	10	11		60253.9	13	13	16	19	14		19	18	5	2
60302.7	9	13	10	9	9		13	18	9	9		60302.7	17	14	17	23	12		19	13	2	0
60351.6	16	18	24	11	7		18	14	11	7		60351.6	13	11	18	16	11		21	17	3	1
60400.4	10	8	13	12	9		8	15	12	9		60400.4	10	16	15	19	15		9	10	5	3
60449.2	4	9	21	21	6		9	22	21	6		60449.2	8	14	16	20	12		15	11	3	0
60498	11	12	15	18	9		12	15	18	9		60498	14	13	10	8	14		15	10	4	1
60546.9	16	6	17	10	8		6	12	10	8		60546.9	12	10	25	19	11		19	21	2	0
60595.7	20	12	10	13	17		12	13	13	17		60595.7	11	15	13	24	17		25	10	2	0
60644.5	11	11	15	14	8		11	14	14	8		60644.5	16	13	15	16	19		14	11	3	1
60693.4	9	15	16	14	4		15	23	14	4		60693.4	13	17	27	19	7		13	13	3	1
60742.2	11	12	18	15	15		12	14	15	15		60742.2	7	11	12	8	8		24	8	2	0
60791	19	11	12	20	8		11	16	20	8		60791	8	16	24	17	12		15	12	7	1
60839.8	12	8	13	11	9		8	10	11	9		60839.8	12	18	18	21	8		11	11	3	2
60888.7	12	13	13	21	9		13	16	21	9		60888.7	14	16	8	15	16		18	11	6	1
60937.5	3	14	13	11	10		14	16	11	10		60937.5	16	12	15	14	19		14	12	5	2
60986.3	8	13	12	15	15		13	20	15	15		60986.3	16	16	8	19	10		19	16	4	1
61035.2	12	14	13	12	10		14	19	12	10		61035.2	11	18	23	8	5		16	7	2	3
61084	9	8	14	16	9		8	21	16	9		61084	15	22	15	21	12		12	8	6	1
61132.8	9	4	14	19	11		4	24	19	11		61132.8	16	9	13	12	14		13	11	3	0
61181.6	15	9	13	14	13		9	23	14	13		61181.6	11	8	18	14	10		10	9	4	0
61230.5	13	15	10	15	14		15	20	15	14		61230.5	14	12	14	10	9		12	10	5	1
61279.3	18	9	18	18	13		9	22	18	13		61279.3	14	9	13	18	19		19	12	4	1
61328.1	12	7	9	13	4		7	13	13	4		61328.1	15	16	10	17	20		16	7	5	3
61377	12	9	16	13	11		9	20	13	11		61377	21	10	17	17	16		22	12	2	2
61425.8	15	13	11	8	14		13	17	8	14		61425.8	14	12	20	17	14		11	14	3	5
61474.6	13	8	14	12	8		8	13	12	8		61474.6	11	15	9	15	4		21	8	3	4
61523.4	12	6	14	17	12		6	20	17	12		61523.4	8	16	14	18	7		12	9	2	1
61572.3	13	11	10	17	4		11	24	17	4		61572.3	13	18	17	21	13		18	9	5	2
61621.1	9	10	16	12	13		10	16	12	13		61621.1	9	18	14	18	20		21	3	4	2
61669.9	13	17	12	12	10		17	11	12	10		61669.9	15	10	10	14	24		9	11	3	1
61718.8	11	12	12	17	15		12	18	17	15		61718.8	10	20	12	19	19		21	18	5	1
61767.6	17	7	12	15	12		7	21	15	12		61767.6	9	15	17	14	11		11	8	6	3
61816.4	9	8	14	11	10		8	24	11	10		61816.4	17	13	17	13	11		18	9	8	2
61865.2	10	8	14	19	9		8	25	19	9		61865.2	13	14	16	19	13		15	12	3	0
61914.1	15	15	13	17	8		15	16	17	8		61914.1	12	9	6	13	13		21	9	1	4
61962.9	10	11	10	17	18		11	17	17	18		61962.9	8	9	14	12	20		23	9	6	0
62011.7	8	13	14	21	12		13	20	21	12		62011.7	25	12	16	19	12		9	15	2	3
62060.5	15	10	15	15	12		10	23	15	12		62060.5	14	19	10	13	7		12	5	4	3
62109.4	11	10	9	17	11		10	15	17	11		62109.4	13	8	13	19	22		15	12	7	1
62158.2	12	3	14	10	12		3	29	10	12		62158.2	17	8	17	11	12		17	12	5	1
62207	14	15	11	13	13		15	22	13	13		62207	13	13	14	16	14		17	11	4	0
62255.9	15	12	11	13	11		12	20	13	11		62255.9	9	19	9	17	14		16	11	2	0
62304.7	7	9	19	16	12		9	23	16	12		62304.7	13	14	15	11	19		11	15	6	0
62353.5	12	9	7	14	17		9	18	14	17		62353.5	15	16	16	10	14		20	21	5	3
62402.3	11	13	15	18	6		13	18	18	6		62402.3	10	17	19	16	12		17	16	1	1
62451.2	12	8	10	21	14		8	19	21	14		62451.2	12	19	17	10	12		18	9	2	4
62500	11	14	15	19	16		14	24	19	16		62500	13	16	15	11	10		23	12	6	0
62548.8	7	5	11	18	18		5	19	18	18		62548.8	16	9	14	15	11		12	6	2	0
62597.7	11	5	14	15	8		5	21	15	8		62597.7	10	7	12	12	17		14	15	2	0
62646.5	10	15	15	17	13		15	17	17	13		62646.5	13	18	15	18	9		13	9	2	1
62695.3	7	10	13	16	7		10	29	16	7		62695.3	13	11	7	11	19		14	18	8	1
62744.1	12	7	12	22	17		7	20	22	17		62744.1	10	11	11	11	23		20	15	5	1
62793	14	11	11	14	12		11	16	14	12		62793	14	16	12	18	16		19	13	5	0
62841.8	11	6	12	13	5		6	11	13	5		62841.8	13	14	17	16	17		18	4	5	1
62890.6	15	15	14	14	10		15	16	14	10		62890.6	11	18	16	19	10		23	19	5	2
62939.5	4	12	10	12	19		12	21	12	19		62939.5	13	14	15	14	18		16	8	5	5
62988.3	14	15	13	14	10		15	19	14	10		62988.3	5	5	15	17	21		19	16	2	3
63037.1	9	3	11	19	10		3	21	19	10		63037.1	15	20	14	5	11		18	18	6	4
63085.9	12	11	12	15	8		11	18	15	8		63085.9	10	18	14	9	22		21	13	4	0
63134.8	11	17	11	13	12		17	13	13	12		63134.8	12	21	13	21	12		18	11	4	4
63183.6	13	16	13	21	8		16	18	21	8		63183.6	6	22	12	11	10		15	10	6	0
63232.4	9	7	8	16	7		7	24	16	7		63232.4	7	13	17	12	12		23	12	6	0
63281.2	14	12	10	17	9		12	18	17	9		63281.2	11	15	14	12	10		19	12	7	3
63330.1	4	6	13	22	11		6	10	22	11		63330.1	20	11	14	11	15		18	10	6	3
63378.9	7	7	17	11	8		7	23	11	8		63378.9	2	19	8	13	7		16	7	4	3
63427.7	8	8	12	16	10		8	18	16	10		63427.7	10	15	9	10	17		16	8	5	2
63476.6	15	7	11	30	7		7	20	30	7		63476.6	6	17	17	13	13		15	11	9	1
63525.4	11	10	13	15	10		10	15	15	10		63525.4	11	17	18	10	25		20	14	4	5
63574.2	11	8	11	24	13		8	8	24	13		63574.2	13	13	9	13	16		15	9	7	2
63623	14	8	7	9	12		8	20	9	12		63623	11	14	17	11	13		13	8	6	0
63671.9	12	10	8	25	13		10	24	25	13		63671.9	7	10	11	12	9		17	8	5	2
63720.7	11	6	11	17	14		6	14	17	14		63720.7	7	16	13	11	11		25	10	6	0
63769.5	12	8	10	21	20		8	14	21	20		63769.5	10	14	17	11	15		16	10	5	5
63818.4	9	10	14	17	20		10	12	17	20		63818.4	6	13	17	11	8		15	16	2	4
63867.2	12	7	13	12	14		7	10	12	14		63867.2	9	17	19	9	12		15	13	7	6
63916	13	10	6	8	10		10	23	8	10		63916	9	14	13	16	12		19	10	5	3
63964.8	11	12	13	14	15		12	14	14	15		63964.8	11	13	9	11	5		19	7	6	0
64013.7	16	8	17	16	7		8	18	16	7		64013.7	14	14	9	14	7		15	12	3	4
64062.5	9	12	12	27	14		12	21	27	14		64062.5	13	9	16	17	12		13	17	5	4
64111.3	12	12	14	20	13		12	16	20	13		64111.3	17	15	6	11	21		16	14	4	6
64160.2	5	5	11	24	12		5	14	24	12		64160.2	16	15	8	10	8		17	13	6	3
64209	7	5	5	19	18		5	24	19	18		64209	11	7	13	13	16		22	9	8	4
64257.8	8	8	5	15	15		8	20	15	15		64257.8	5	9	15	12	4		18	7	5	0
64306.6	9	8	5	16	18		8	20	16	18		64306.6	6	10	12	10	9		11	9	5	2
64355.5	12	4	12	13	11		4	18	13	11		64355.5	13	13	7	10	9		14	6	5	4
64404.3	10	7	11	12	14		7	19	12	14		64404.3	8	9	8	13	10		12	10	2	4
64453.1	8	8	10	18	13		8	16	18	13		64453.1	14	9	12	17	15		12	11	4	4
64502	6	9	9	24	15		9	21	24	15		64502	9	7	14	9	16		14	8	6	3
64550.8	5	5	14	16	16		5	21	16	16		64550.8	10	10	16	9	19		11	9	4	5
64599.6	11	3	8	24	15		3	15	24	15		64599.6	8	14	9	18	12		13	6	8	0
64648.4	7	5	12	11	5		5	20	11	5		64648.4	12	11	9	15	7		13	12	6	5
64697.3	21	3	10	15	12		3	28	15	12		64697.3	7	9	15	13	15		16	9	3	0
64746.1	10	6	5	11	11		6	18	11	11		64746.1	8	15	8	17	10		15	13	4	1
64794.9	6	10	11	16	12		10	16	16	12		64794.9	9	17	12	15	12		19	13	6	4
64843.8	15	9	8	17	9		9	18	17	9		64843.8	10	19	11	12	18		11	14	4	1
64892.6	5	4	8	20	10		4	24	20	10		64892.6	11	10	7	7	15		19	10	5	0
64941.4	7	7	9	25	9		7	20	25	9		64941.4	10	12	12	12	13		19	12	5	4
64990.2	12	9	6	15	13		9	18	15	13		64990.2	11	15	13	11	7		13	11	9	4
65039.1	13	12	11	22	15		12	21	22	15		65039.1	7	10	15	11	11		16	13	12	1
65087.9	5	3	9	18	17		3	15	18	17		65087.9	12	17	8	12	10		13	12	9	1
65136.7	15	8	9	19	16		8	13	19	16		65136.7	8	14	11	10	15		8	15	8	2
65185.5	14	5	3	18	12		5	23	18	12		65185.5	16	10	14	11	18		22	11	7	1
65234.4	13	7	12	20	16		7	14	20	16		65234.4	8	12	18	7	9		18	8	4	3
65283.2	5	10	11	17	14		10	15	17	14		65283.2	10	12	8	13	10		15	6	5	1
65332	12	4	11	8	11		4	22	8	11		65332	7	11	6	12	12		16	15	6	2
65380.9	5	6	8	24	12		6	27	24	12		65380.9	8	14	7	10	13		16	9	5	4
65429.7	6	4	9	18	12		4	19	18	12		65429.7	8	12	8	13	7		12	7	1	2
65478.5	12	9	10	27	15		9	25	27	15		65478.5	7	13	6	14	16		16	12	6	2
65527.3	14	3	10	23	11		3	24	23	11		65527.3	9	12	4	12	15		23	8	6	2
65576.2	8	10	11	13	9		10	28	13	9		65576.2	7	9	15	15	8		16	9	5	2
65625	5	11	10	26	13		11	19	26	13		65625	15	4	10	12	8		11	4	4	1
65673.8	11	6	4	13	26		6	15	13	26		65673.8	9	10	10	9	12		10	10	3	0
65722.7	8	8	9	16	15		8	14	16	15		65722.7	9	14	10	5	11		10	6	4	1
65771.5	11	8	10	17	10		8	14	17	10		65771.5	11	12	15	12	8		14	9	6	2
65820.3	17	8	10	23	10		8	30	23	10		65820.3	6	10	3	4	11		7	5	8	2
65869.1	3	8	9	21	11		8	23	21	11		65869.1	12	8	12	9	11		10	11	4	3
65918	10	4	6	12	11		4	19	12	11		65918	4	9	11	10	13		7	11	2	3
65966.8	4	3	9	17	11		3	15	17	11		65966.8	8	10	7	12	5		11	6	5	3
66015.6	8	10	8	22	7		10	20	22	7		66015.6	6	10	15	11	9		11	12	4	0
66064.5	10	5	10	14	9		5	17	14	9		66064.5	6	12	9	8	9		9	10	7	1
66113.3	8	3	11	18	13		3	21	18	13		66113.3	13	13	9	13	13		13	17	4	3
66162.1	12	4	7	12	18		4	22	12	18		66162.1	8	14	9	9	17		19	13	5	1
66210.9	9	8	7	15	18		8	18	15	18		66210.9	6	15	10	9	18		18	12	2	2
66259.8	11	7	2	17	14		7	19	17	14		66259.8	10	9	8	12	13		12	6	4	2
66308.6	13	3	10	13	17		3	26	13	17		66308.6	10	10	10	12	14		13	8	1	1
66357.4	5	5	4	20	11		5	15	20	11		66357.4	9	10	8	6	9		14	12	4	1
66406.2	10	6	6	19	11		6	15	19	11		66406.2	11	10	9	9	9		10	10	6	2
66455.1	4	7	11	14	10		7	18	14	10		66455.1	5	6	5	8	17		15	8	2	0
66503.9	15	3	7	15	12		3	23	15	12		66503.9	7	13	14	6	6		18	13	5	3
66552.7	8	5	4	19	10		5	16	19	10		66552.7	11	10	5	12	10		19	10	4	2
66601.6	8	6	7	16	20		6	15	16	20		66601.6	6	11	8	18	9		23	4	4	4
66650.4	8	4	10	21	12		4	18	21	12		66650.4	10	9	4	6	11		16	7	4	1
66699.2	8	3	5	15	13		3	27	15	13		66699.2	9	12	8	11	9		14	8	4	0
66748	9	6	10	22	12		6	16	22	12		66748	11	12	12	11	7		14	13	4	5
66796.9	9	6	7	21	21		6	25	21	21		66796.9	6	10	10	7	9		8	6	8	1
66845.7	8	3	4	19	9		3	22	19	9		66845.7	10	13	11	9	10		12	13	2	1
66894.5	4	8	12	17	14		8	15	17	14		66894.5	7	10	3	8	7		9	10	8	3
66943.4	12	3	4	11	13		3	15	11	13		66943.4	10	9	8	11	3		11	7	4	3
66992.2	12	9	7	17	18		9	12	17	18		66992.2	10	12	8	10	8		15	7	9	5
67041	7	4	7	21	11		4	19	21	11		67041	4	9	6	9	9		19	8	6	4
67089.8	11	4	9	11	8		4	23	11	8		67089.8	6	12	8	7	4		14	9	8	1
67138.7	9	3	8	11	15		3	22	11	15		67138.7	9	14	6	10	8		16	10	5	2
67187.5	9	5	4	18	7		5	15	18	7		67187.5	5	7	3	7	10		12	13	8	3
67236.3	13	8	6	20	6		8	18	20	6		67236.3	9	9	10	6	9		7	7	4	3
67285.2	7	7	6	15	14		7	13	15	14		67285.2	6	13	5	5	8		11	9	3	1
67334	6	2	6	12	7		2	18	12	7		67334	5	13	8	11	14		12	11	7	5
67382.8	7	6	6	12	11		6	25	12	11		67382.8	4	7	6	10	10		11	9	4	1
67431.6	11	5	4	21	19		5	11	21	19		67431.6	3	8	9	8	7		12	6	9	1
67480.5	4	3	3	15	13		3	16	15	13		67480.5	7	3	4	8	8		7	7	7	1
67529.3	10	7	10	18	20		7	17	18	20		67529.3	7	9	8	6	10		10	6	5	1
67578.1	8	4	6	16	13		4	21	16	13		67578.1	6	15	9	11	10		13	9	3	2
67627	8	6	6	18	12		6	12	18	12		67627	2	7	9	9	5		17	8	3	2
67675.8	8	6	6	20	10		6	24	20	10		67675.8	6	9	6	7	17		12	6	2	4
67724.6	7	7	10	20	11		7	20	20	11		67724.6	8	11	7	4	9		12	5	6	2
67773.4	12	9	4	23	17		9	14	23	17		67773.4	5	5	8	5	11		5	12	2	0
67822.3	7	6	6	16	13		6	21	16	13		67822.3	12	5	8	2	7		12	13	7	1
67871.1	9	5	7	17	13		5	24	17	13		67871.1	11	7	5	4	9		11	7	5	0
67919.9	9	6	5	16	12		6	16	16	12		67919.9	5	20	6	6	5		15	6	11	5
67968.8	12	2	11	10	14		2	14	10	14		67968.8	13	7	8	11	10		8	9	6	1
68017.6	13	7	7	14	14		7	10	14	14		68017.6	7	7	5	8	7		9	11	7	5
68066.4	13	5	5	16	8		5	9	16	8		68066.4	8	10	9	14	9		12	7	8	3
68115.2	4	6	5	14	10		6	25	14	10		68115.2	7	7	2	3	10		14	12	4	1
68164.1	8	3	5	18	19		3	9	18	19		68164.1	4	11	6	7	5		18	9	2	4
68212.9	7	6	7	11	11		6	19	11	11		68212.9	6	9	6	7	11		12	10	6	5
68261.7	3	3	6	18	17		3	12	18	17		68261.7	7	9	7	5	7		10	8	7	2
68310.5	12	6	5	15	11		6	19	15	11		68310.5	7	6	7	4	8		16	4	4	1
68359.4	11	5	4	9	13		5	15	9	13		68359.4	7	15	7	7	10		12	6	2	1
68408.2	6	7	4	17	18		7	16	17	18		68408.2	4	12	9	0	11		11	7	8	6
68457	3	5	3	12	7		5	13	12	7		68457	5	2	8	10	8		12	4	3	2
68505.9	6	3	9	13	9		3	19	13	9		68505.9	3	9	8	11	9		13	6	6	1
68554.7	7	6	2	12	14		6	17	12	14		68554.7	10	6	4	10	3		9	7	8	2
68603.5	11	5	10	16	14		5	24	16	14		68603.5	9	7	7	7	5		9	7	8	2
68652.3	9	5	6	13	12		5	20	13	12		68652.3	5	12	6	11	3		14	7	7	2
68701.2	3	5	6	15	21		5	14	15	21		68701.2	8	12	6	4	4		9	9	7	3
68750	10	1	9	16	10		1	17	16	10		68750	4	7	7	10	4		3	4	4	0
68798.8	3	1	3	13	16		1	16	13	16		68798.8	4	8	7	5	8		16	11	6	4
68847.7	11	8	3	20	22		8	20	20	22		68847.7	4	4	4	5	9		6	2	2	2
68896.5	1	4	3	14	2		4	9	14	2		68896.5	4	5	6	6	9		13	5	10	2
68945.3	9	7	5	13	18		7	18	13	18		68945.3	5	8	5	5	2		15	12	4	0
68994.1	12	1	4	11	15		1	10	11	15		68994.1	7	6	5	5	12		11	9	6	2
69043	2	4	5	13	7		4	18	13	7		69043	8	7	2	7	8		8	8	6	3
69091.8	6	5	6	18	15		5	16	18	15		69091.8	6	9	3	6	7		16	8	7	3
69140.6	7	5	5	16	19		5	14	16	19		69140.6	2	10	7	9	11		10	5	5	2
69189.5	4	2	3	19	14		2	18	19	14		69189.5	5	12	7	6	7		13	14	4	1
69238.3	6	4	4	18	5		4	10	18	5		69238.3	4	4	6	8	3		10	7	6	3
69287.1	8	8	5	17	18		8	14	17	18		69287.1	2	6	7	8	3		13	7	9	0
69335.9	6	3	4	8	11		3	16	8	11		69335.9	3	15	9	8	5		9	4	7	2
69384.8	10	2	8	15	12		2	17	15	12		69384.8	5	6	6	5	8		4	3	5	4
69433.6	10	6	3	9	11		6	16	9	11		69433.6	7	5	4	8	9		11	6	1	1
69482.4	3	3	6	10	12		3	19	10	12		69482.4	1	8	5	4	5		9	8	4	1
69531.2	5	7	5	15	9		7	19	15	9		69531.2	3	9	3	4	1		19	5	7	2
69580.1	10	5	4	17	18		5	23	17	18		69580.1	8	6	6	6	7		7	7	6	3
69628.9	3	1	2	17	13		1	17	17	13		69628.9	3	7	8	6	8		12	3	2	2
69677.7	5	4	4	15	10		4	20	15	10		69677.7	5	10	8	7	7		10	6	2	1
69726.6	6	8	4	14	10		8	11	14	10		69726.6	3	3	5	12	5		10	10	2	2
69775.4	2	3	5	15	9		3	17	15	9		69775.4	4	8	8	3	9		8	5	8	1
69824.2	7	1	12	21	12		1	19	21	12		69824.2	5	4	5	10	5		8	7	8	1
69873	5	2	10	15	12		2	9	15	12		69873	2	7	6	3	6		7	8	6	5
69921.9	6	3	6	12	6		3	15	12	6		69921.9	6	4	5	1	5		15	9	6	4
69970.7	10	3	6	11	8		3	34	11	8		69970.7	6	4	8	9	4		11	4	2	0
70019.5	11	2	5	16	7		2	14	16	7		70019.5	6	4	2	8	5		8	5	5	3
70068.4	5	2	2	14	8		2	14	14	8		70068.4	10	3	7	3	3		16	5	4	1
70117.2	5	5	6	9	17		5	15	9	17		70117.2	8	3	4	8	7		11	3	6	1
70166	5	6	6	15	13		6	14	15	13		70166	7	5	8	7	5		10	9	2	2
70214.8	8	7	2	12	18		7	20	12	18		70214.8	8	7	7	3	12		12	7	7	1
70263.7	7	6	2	7	18		6	18	7	18		70263.7	4	5	7	8	7		8	9	6	4
70312.5	4	2	3	17	7		2	15	17	7		70312.5	7	7	5	7	3		9	7	9	3
70361.3	5	1	1	17	15		1	11	17	15		70361.3	5	7	4	5	3		10	8	7	1
70410.2	2	5	4	5	11		5	12	5	11		70410.2	4	7	4	3	5		11	4	3	2
70459	7	1	0	9	12		1	10	9	12		70459	5	4	2	6	3		12	7	3	0
70507.8	5	2	4	10	10		2	12	10	10		70507.8	6	7	1	4	5		12	10	8	1
70556.6	7	3	5	7	15		3	11	7	15		70556.6	3	7	2	8	3		7	4	6	4
70605.5	8	5	4	9	8		5	16	9	8		70605.5	5	5	2	6	11		11	11	3	0
70654.3	6	4	3	13	8		4	13	13	8		70654.3	2	8	3	4	4		11	2	2	0
70703.1	6	2	5	13	12		2	15	13	12		70703.1	6	4	3	6	5		9	7	10	3
70752	8	2	8	17	11		2	16	17	11		70752	4	5	6	3	1		16	8	6	1
70800.8	2	3	2	16	7		3	10	16	7		70800.8	4	3	2	3	6		16	10	5	2
70849.6	6	2	3	15	14		2	15	15	14		70849.6	4	3	5	5	6		13	5	4	3
70898.4	7	6	3	9	7		6	13	9	7		70898.4	6	3	4	3	7		8	6	3	1
70947.3	5	5	2	13	10		5	12	13	10		70947.3	1	6	6	5	2		6	4	2	1
70996.1	8	4	6	20	10		4	16	20	10		70996.1	3	3	3	8	3		10	3	3	4
71044.9	5	3	4	6	17		3	4	6	17		71044.9	4	9	5	6	3		7	8	14	5
71093.8	9	4	3	12	9		4	11	12	9		71093.8	5	4	5	6	4		7	6	6	0
71142.6	15	3	4	12	14		3	14	12	14		71142.6	3	7	6	3	9		11	7	2	2
71191.4	4	3	6	14	5		3	14	14	5		71191.4	7	4	4	2	3		7	3	1	2
71240.2	5	6	3	12	7		6	14	12	7		71240.2	4	4	4	7	4		11	7	2	3
71289.1	9	4	3	13	12		4	10	13	12		71289.1	5	3	1	1	3		5	7	2	1
71337.9	10	3	3	16	13		3	11	16	13		71337.9	5	3	6	5	7		6	5	5	3
71386.7	7	3	5	15	15		3	17	15	15		71386.7	1	3	1	3	2		16	2	4	2
71435.5	1	6	2	15	11		6	13	15	11		71435.5	3	7	1	7	6		9	5	5	4
71484.4	5	2	2	18	10		2	15	18	10		71484.4	6	6	1	5	6		4	4	3	1
71533.2	2	3	3	5	10		3	14	5	10		71533.2	7	4	3	2	1		6	3	3	1
71582	6	5	5	8	7		5	16	8	7		71582	4	7	1	4	4		13	5	2	4
71630.9	2	3	2	14	20		3	19	14	20		71630.9	5	4	1	4	2		10	11	3	0
71679.7	10	1	1	15	11		1	11	15	11		71679.7	3	5	4	2	6		4	4	2	4
71728.5	4	3	4	13	10		3	10	13	10		71728.5	7	2	1	4	6		5	6	7	0
71777.3	5	2	5	13	8		2	10	13	8		71777.3	4	9	4	3	7		7	4	2	3
71826.2	6	4	2	8	15		4	10	8	15		71826.2	3	7	3	3	6		6	5	6	1
71875	4	1	6	11	6		1	16	11	6		71875	3	6	4	2	8		5	6	3	0
71923.8	6	5	3	14	6		5	12	14	6		71923.8	4	3	5	4	4		14	8	2	3
71972.7	6	2	6	11	9		2	11	11	9		71972.7	2	2	4	4	2		7	8	3	2
72021.5	6	8	2	10	8		8	10	10	8		72021.5	1	3	1	5	6		6	7	6	2
72070.3	4	2	1	8	9		2	14	8	9		72070.3	4	2	3	4	1		17	7	3	2
72119.1	5	4	1	13	15		4	9	13	15		72119.1	2	5	3	5	2		7	5	7	4
72168	8	4	3	16	14		4	12	16	14		72168	6	5	2	2	7		7	6	4	3
72216.8	8	3	3	12	4		3	17	12	4		72216.8	4	4	4	4	2		7	3	3	1
72265.6	4	1	2	11	8		1	11	11	8		72265.6	5	8	3	0	6		7	11	1	1
72314.5	4	7	5	10	8		7	9	10	8		72314.5	10	6	3	6	4		7	6	7	0
72363.3	3	1	2	17	7		1	7	17	7		72363.3	5	6	4	2	5		8	3	4	1
72412.1	9	3	4	10	7		3	11	10	7		72412.1	3	2	3	5	1		8	5	4	3
72460.9	2	5	1	15	10		5	5	15	10		72460.9	0	2	2	6	3		6	6	6	1
72509.8	8	4	4	15	8		4	11	15	8		72509.8	4	1	4	0	2		4	8	1	1
72558.6	5	3	6	15	12		3	14	15	12		72558.6	3	2	2	3	3		4	2	0	0
72607.4	7	1	2	14	13		1	15	14	13		72607.4	6	6	4	5	4		4	2	3	2
72656.2	4	3	2	13	7		3	15	13	7		72656.2	1	6	2	2	3		8	5	6	1
72705.1	6	0	2	13	8		0	13	13	8		72705.1	3	2	1	5	5		10	4	5	0
72753.9	4	1	2	12	5		1	11	12	5		72753.9	3	7	3	3	2		5	7	1	1
72802.7	8	2	2	12	7		2	14	12	7		72802.7	5	1	2	4	2		3	13	3	0
72851.6	4	1	5	8	9		1	12	8	9		72851.6	2	2	4	2	4		6	6	2	1
72900.4	3	3	1	11	16		3	12	11	16		72900.4	3	1	4	2	2		5	8	2	2
72949.2	1	2	4	12	6		2	12	12	6		72949.2	2	3	5	5	3		14	4	4	2
72998	1	3	0	12	6		3	12	12	6		72998	4	5	6	4	6		9	3	4	1
73046.9	5	1	3	11	10		1	10	11	10		73046.9	3	4	1	3	2		7	6	6	2
73095.7	4	5	1	15	14		5	11	15	14		73095.7	1	3	4	1	5		5	7	3	1
73144.5	3	6	1	16	9		6	11	16	9		73144.5	4	2	4	1	2		8	1	1	0
73193.4	3	3	3	12	5		3	14	12	5		73193.4	5	4	2	1	7		5	9	3	4
73242.2	8	3	1	3	12		3	13	3	12		73242.2	2	4	0	2	4		7	7	5	1
73291	2	2	2	10	3		2	17	10	3		73291	1	7	2	1	3		8	6	2	1
73339.8	8	3	5	10	11		3	12	10	11		73339.8	1	2	3	6	4		7	5	7	0
73388.7	7	3	2	9	8		3	13	9	8		73388.7	3	6	6	7	1		5	4	3	2
73437.5	1	5	6	7	11		5	8	7	11		73437.5	9	4	3	3	2		11	2	2	2
73486.3	4	3	1	10	8		3	12	10	8		73486.3	3	3	2	4	7		7	4	3	0
73535.2	4	2	3	13	8		2	17	13	8		73535.2	3	4	1	8	0		6	4	4	2
73584	5	4	7	5	4		4	7	5	4		73584	1	3	3	0	7		6	6	5	3
73632.8	5	4	5	14	6		4	14	14	6		73632.8	5	5	1	1	3		4	3	5	3
73681.6	1	4	3	9	10		4	10	9	10		73681.6	3	2	3	5	5		5	2	3	3
73730.5	2	3	0	10	10		3	10	10	10		73730.5	3	1	1	2	4		6	5	1	4
73779.3	4	2	3	14	12		2	10	14	12		73779.3	2	3	2	6	4		8	3	7	1
73828.1	4	4	2	7	9		4	6	7	9		73828.1	0	6	2	3	5		3	4	1	4
73877	1	3	4	6	9		3	12	6	9		73877	1	4	0	5	3		7	4	4	7
73925.8	6	0	1	8	8		0	4	8	8		73925.8	1	6	5	3	3		7	6	3	6
73974.6	3	0	4	10	6		0	12	10	6		73974.6	0	3	2	1	5		6	9	5	2
74023.4	2	4	2	10	8		4	5	10	8		74023.4	3	1	2	2	3		7	4	3	3
74072.3	1	4	3	7	7		4	12	7	7		74072.3	1	2	2	1	1		6	5	6	2
74121.1	4	0	1	9	6		0	14	9	6		74121.1	2	5	2	2	2		6	5	0	1
74169.9	5	6	1	5	4		6	6	5	4		74169.9	5	2	3	1	3		9	4	3	2
74218.8	6	2	2	9	9		2	10	9	9		74218.8	4	1	7	3	0		6	3	6	0
74267.6	2	3	0	3	10		3	10	3	10		74267.6	6	8	4	2	3		10	2	4	1
74316.4	5	3	3	6	9		3	10	6	9		74316.4	5	2	1	2	3		2	6	4	3
74365.2	3	3	2	5	6		3	12	5	6		74365.2	2	2	3	2	2		5	7	6	1
74414.1	5	2	4	14	4		2	11	14	4		74414.1	2	1	1	3	2		10	8	5	1
74462.9	3	2	2	8	10		2	10	8	10		74462.9	3	4	2	2	6		5	4	3	0
74511.7	3	2	1	5	7		2	10	5	7		74511.7	4	5	2	6	1		6	4	2	3
74560.5	3	1	0	6	4		1	6	6	4		74560.5	6	2	0	3	3		4	6	5	1
74609.4	1	4	3	6	11		4	8	6	11		74609.4	0	6	2	2	2		9	3	5	2
74658.2	3	0	2	10	11		0	6	10	11		74658.2	2	6	1	3	1		10	11	5	1
74707	5	0	1	4	8		0	10	4	8		74707	4	4	3	0	2		11	3	7	3
74755.9	2	4	0	3	12		4	9	3	12		74755.9	3	3	2	4	2		8	5	5	2
74804.7	4	3	2	8	5		3	5	8	5		74804.7	1	4	4	3	1		7	6	3	0
74853.5	1	2	1	10	8		2	10	10	8		74853.5	4	2	2	1	2		4	5	3	1
74902.3	2	0	3	4	9		0	9	4	9		74902.3	1	4	3	2	1		5	7	2	4
74951.2	2	1	1	9	6		1	11	9	6		74951.2	2	5	0	0	4		8	1	1	2
75000	3	4	5	4	8		4	8	4	8		75000	2	1	2	2	4		5	1	1	3
75048.8	5	2	2	3	4		2	11	3	4		75048.8	3	1	1	3	5		5	3	7	4
75097.7	2	3	6	8	5		3	12	8	5		75097.7	1	4	3	3	0		5	0	2	5
75146.5	3	3	0	3	6		3	5	3	6		75146.5	2	3	0	4	4		5	9	3	2
75195.3	5	1	5	5	8		1	3	5	8		75195.3	4	3	2	1	0		9	1	4	2
75244.1	3	2	3	6	4		2	6	6	4		75244.1	3	3	0	1	1		3	2	4	3
75293	4	2	4	7	8		2	5	7	8		75293	3	0	0	1	3		7	4	1	2
75341.8	1	0	4	3	7		0	6	3	7		75341.8	0	4	3	3	2		5	7	4	3
75390.6	4	1	2	7	11		1	9	7	11		75390.6	4	2	2	4	1		6	10	2	1
75439.5	3	2	1	6	5		2	12	6	5		75439.5	3	4	3	1	2		6	4	2	1
75488.3	1	2	4	6	2		2	9	6	2		75488.3	4	2	2	2	7		4	1	6	1
75537.1	2	1	2	9	5		1	9	9	5		75537.1	4	2	1	3	4		9	3	3	3
75585.9	1	3	3	9	9		3	9	9	9		75585.9	0	2	4	3	0		10	8	6	4
75634.8	6	3	1	6	3		3	5	6	3		75634.8	3	5	1	1	2		6	2	4	2
75683.6	1	1	0	5	11		1	12	5	11		75683.6	3	6	2	3	5		4	6	4	2
75732.4	2	3	1	7	12		3	7	7	12		75732.4	2	0	0	1	3		9	5	2	0
75781.2	4	1	4	6	6		1	8	6	6		75781.2	1	0	3	0	2		5	2	3	0
75830.1	2	2	2	6	8		2	8	6	8		75830.1	2	2	1	1	2		5	8	1	2
75878.9	6	4	2	7	5		4	8	7	5		75878.9	4	2	1	2	2		6	4	5	4
75927.7	1	3	2	11	6		3	8	11	6		75927.7	3	1	8	3	3		7	2	4	0
75976.6	0	4	3	5	12		4	7	5	12		75976.6	4	5	1	2	4		8	4	2	0
76025.4	3	1	1	2	10		1	4	2	10		76025.4	0	1	2	3	1		4	6	3	4
76074.2	3	6	3	5	7		6	6	5	7		76074.2	3	2	1	1	1		5	3	2	1
76123	1	5	3	9	3		5	7	9	3		76123	2	2	4	3	3		1	4	3	2
76171.9	2	2	3	7	6		2	9	7	6		76171.9	3	0	3	0	1		4	5	0	3
76220.7	1	4	2	8	9		4	11	8	9		76220.7	2	2	1	5	1		8	3	4	0
76269.5	1	3	2	13	6		3	9	13	6		76269.5	2	1	1	9	3		2	5	5	1
76318.4	3	3	4	10	6		3	2	10	6		76318.4	3	3	1	0	6		9	1	2	2
76367.2	2	3	0	8	8		3	7	8	8		76367.2	4	0	3	4	2		7	5	5	2
76416	3	2	1	9	8		2	6	9	8		76416	2	2	3	1	4		6	3	0	2
76464.8	3	1	2	9	7		1	7	9	7		76464.8	4	4	1	0	2		6	2	1	0
76513.7	5	2	4	11	6		2	4	11	6		76513.7	1	4	1	0	2		6	7	1	1
76562.5	4	4	3	3	9		4	7	3	9		76562.5	2	6	1	2	3		6	1	4	2
76611.3	3	2	2	13	6		2	13	13	6		76611.3	2	3	1	1	1		6	5	1	5
76660.2	3	3	1	1	3		3	7	1	3		76660.2	3	0	4	1	2		1	2	4	3
76709	2	3	1	6	5		3	6	6	5		76709	2	2	3	2	2		8	5	8	0
76757.8	2	2	2	1	2		2	6	1	2		76757.8	2	0	3	1	1		7	6	6	1
76806.6	7	1	1	6	5		1	3	6	5		76806.6	2	1	1	3	5		13	2	3	1
76855.5	3	2	3	7	5		2	7	7	5		76855.5	4	2	3	2	1		8	2	2	3
76904.3	4	1	1	5	5		1	4	5	5		76904.3	2	0	0	0	2		6	0	3	2
76953.1	1	5	2	9	4		5	6	9	4		76953.1	1	3	0	2	1		6	7	6	3
77002	5	3	1	8	7		3	5	8	7		77002	5	1	1	1	2		6	7	3	2
77050.8	2	2	2	15	4		2	5	15	4		77050.8	2	7	2	0	2		2	4	3	5
77099.6	1	2	3	2	4		2	4	2	4		77099.6	2	2	0	1	1		2	5	3	1
77148.4	8	0	2	9	3		0	3	9	3		77148.4	3	3	4	2	3		2	1	2	3
77197.3	0	1	1	9	2		1	4	9	2		77197.3	1	3	0	1	0		4	1	6	0
77246.1	1	2	1	6	11		2	2	6	11		77246.1	6	1	6	2	1		6	1	2	3
77294.9	0	3	0	7	4		3	3	7	4		77294.9	1	3	0	1	3		2	1	4	0
77343.8	4	4	1	6	6		4	6	6	6		77343.8	3	2	2	1	2		3	6	2	4
77392.6	1	3	1	6	3		3	5	6	3		77392.6	0	3	3	4	2		2	2	4	2
77441.4	2	3	3	8	8		3	4	8	8		77441.4	3	4	1	2	1		7	2	1	0
77490.2	1	2	2	3	9		2	4	3	9		77490.2	0	0	2	4	0		6	5	1	5
77539.1	2	0	2	9	4		0	3	9	4		77539.1	2	4	1	1	4		3	5	3	1
77587.9	2	2	0	3	7		2	5	3	7		77587.9	2	1	2	2	3		4	4	5	2
77636.7	2	5	3	7	6		5	3	7	6		77636.7	2	1	2	1	1		4	5	4	2
77685.5	2	1	1	5	10		1	4	5	10		77685.5	1	2	0	1	2		6	2	2	2
77734.4	2	5	3	8	4		5	9	8	4		77734.4	1	3	3	1	2		3	1	3	2
77783.2	0	2	2	6	7		2	4	6	7		77783.2	1	1	1	1	2		2	6	3	0
77832	2	1	2	3	4		1	6	3	4		77832	2	0	1	1	0		2	6	3	2
77880.9	3	1	0	9	4		1	4	9	4		77880.9	3	2	2	0	3		7	6	7	2
77929.7	5	1	1	3	5		1	9	3	5		77929.7	2	1	1	1	3		3	2	3	3
77978.5	3	0	3	3	4		0	4	3	4		77978.5	2	2	3	1	2		6	4	6	2
78027.3	2	3	3	6	4		3	2	6	4		78027.3	4	3	2	1	0		8	5	3	1
78076.2	3	3	1	6	8		3	3	6	8		78076.2	2	3	1	0	4		8	5	2	1
78125	1	1	2	5	4		1	7	5	4		78125	4	2	0	3	1		5	3	5	3
78173.8	2	2	0	11	3		2	5	11	3		78173.8	3	1	1	2	2		6	2	4	0
78222.7	1	0	1	3	6		0	4	3	6		78222.7	0	5	0	1	2		5	5	3	1
78271.5	1	1	3	3	5		1	5	3	5		78271.5	2	6	1	0	3		4	2	4	2
78320.3	2	3	0	8	2		3	5	8	2		78320.3	1	2	1	1	0		7	4	5	3
78369.1	3	5	2	7	3		5	4	7	3		78369.1	2	0	0	0	2		4	5	6	2
78418	1	4	2	1	6		4	2	1	6		78418	1	4	1	1	0		3	2	1	1
78466.8	1	4	0	2	3		4	4	2	3		78466.8	1	5	1	3	3		6	4	5	3
78515.6	2	3	2	5	2		3	2	5	2		78515.6	1	1	0	1	1		8	1	7	1
78564.5	3	2	0	4	4		2	4	4	4		78564.5	1	2	3	1	0		5	1	5	3
78613.3	1	2	2	7	3		2	5	7	3		78613.3	2	1	0	0	0		2	1	3	1
78662.1	2	3	1	4	5		3	5	4	5		78662.1	3	0	3	0	2		10	4	2	1
78710.9	0	3	1	3	1		3	5	3	1		78710.9	3	2	2	2	3		4	3	4	3
78759.8	0	2	2	2	2		2	4	2	2		78759.8	4	0	0	1	0		4	3	1	2
78808.6	2	4	1	5	5		4	7	5	5		78808.6	2	2	0	0	3		2	7	1	4
78857.4	1	3	2	6	9		3	9	6	9		78857.4	1	0	4	1	2		4	1	3	1
78906.2	0	2	0	2	5		2	6	2	5		78906.2	1	3	1	0	3		4	3	3	1
78955.1	1	1	1	4	4		1	6	4	4		78955.1	1	4	1	2	1		3	3	0	1
79003.9	2	2	1	5	5		2	3	5	5		79003.9	2	4	3	2	1		5	3	4	3
79052.7	0	0	2	4	0		0	4	4	0		79052.7	3	2	0	2	0		3	3	1	1
79101.6	3	2	2	0	1		2	4	0	1		79101.6	2	0	1	0	3		2	2	3	2
79150.4	3	1	1	2	4		1	4	2	4		79150.4	5	0	0	1	4		5	3	2	3
79199.2	2	2	2	5	4		2	2	5	4		79199.2	0	0	1	2	1		5	2	3	1
79248	3	4	5	4	4		4	5	4	4		79248	2	1	2	2	4		4	2	0	5
79296.9	1	1	0	2	4		1	5	2	4		79296.9	1	2	2	2	1		5	4	4	3
79345.7	0	4	1	4	5		4	1	4	5		79345.7	1	1	0	0	1		5	4	1	2
79394.5	1	1	0	4	5		1	5	4	5		79394.5	1	0	1	2	0		7	6	5	2
79443.4	2	1	0	1	1		1	3	1	1		79443.4	1	2	2	2	2		6	4	3	2
79492.2	2	1	0	2	4		1	5	2	4		79492.2	1	3	1	0	0		3	4	5	3
79541	1	3	3	6	2		3	4	6	2		79541	0	1	3	0	1		3	2	2	2
79589.8	0	4	1	6	2		4	4	6	2		79589.8	2	2	0	2	5		9	2	1	4
79638.7	0	3	3	3	2		3	1	3	2		79638.7	2	2	0	1	2		8	4	3	1
79687.5	0	5	4	0	2		5	4	0	2		79687.5	0	2	0	0	4		3	4	3	3
79736.3	5	1	1	3	3		1	4	3	3		79736.3	2	6	1	1	4		2	9	4	0
79785.2	1	1	0	5	2		1	2	5	2		79785.2	1	0	1	1	1		2	1	1	2
79834	1	1	2	6	4		1	4	6	4		79834	1	3	2	3	1		6	3	2	3
79882.8	3	2	0	6	6		2	4	6	6		79882.8	0	1	0	1	2		2	5	2	0
79931.6	2	0	5	3	4		0	8	3	4		79931.6	5	1	3	0	2		7	4	4	1
79980.5	3	1	3	5	2		1	1	5	2		79980.5	3	0	2	0	4		6	4	0	3
80029.3	1	3	1	4	3		3	0	4	3		80029.3	3	2	0	2	3		2	1	5	0
80078.1	1	1	2	6	5		1	6	6	5		80078.1	0	1	2	5	1		8	3	0	6
80127	0	3	1	4	2		3	6	4	2		80127	2	3	3	2	3		2	3	1	2
80175.8	3	2	0	6	7		2	2	6	7		80175.8	0	1	1	3	2		4	2	1	0
80224.6	2	1	0	2	1		1	4	2	1		80224.6	2	1	2	2	1		4	7	3	2
80273.4	1	2	0	3	3		2	1	3	3		80273.4	1	2	1	0	2		5	5	5	1
80322.3	2	0	2	4	0		0	4	4	0		80322.3	4	1	2	2	2		6	4	1	3
80371.1	1	1	0	4	3		1	6	4	3		80371.1	2	3	3	0	4		3	4	2	2
80419.9	1	1	2	2	4		1	1	2	4		80419.9	3	2	3	0	1		0	4	3	2
80468.8	2	3	0	5	4		3	4	5	4		80468.8	1	3	0	2	2		1	5	4	2
80517.6	5	3	0	2	4		3	2	2	4		80517.6	0	3	1	1	0		4	3	3	0
80566.4	2	0	1	3	4		0	8	3	4		80566.4	1	2	1	1	0		2	6	4	6
80615.2	1	1	3	3	4		1	2	3	4		80615.2	0	1	0	2	1		3	3	5	4
80664.1	2	0	0	3	4		0	3	3	4		80664.1	1	2	2	0	1		7	2	3	5
80712.9	0	0	0	2	4		0	2	2	4		80712.9	3	3	1	1	1		4	3	3	2
80761.7	1	1	1	6	1		1	5	6	1		80761.7	2	2	1	1	4		2	2	2	0
80810.5	1	1	2	3	4		1	5	3	4		80810.5	1	3	0	1	0		2	0	3	1
80859.4	3	1	0	3	1		1	4	3	1		80859.4	4	1	2	0	0		3	1	5	1
80908.2	0	2	0	5	3		2	3	5	3		80908.2	3	1	0	0	2		7	1	5	2
80957	1	1	0	3	6		1	3	3	6		80957	1	3	2	2	3		3	3	1	2
81005.9	2	0	2	3	2		0	0	3	2		81005.9	1	0	0	2	2		6	0	1	2
81054.7	1	0	0	2	6		0	4	2	6		81054.7	3	2	3	1	2		4	1	3	0
81103.5	3	1	2	2	2		1	3	2	2		81103.5	2	1	0	0	1		2	8	3	1
81152.3	1	1	2	1	6		1	4	1	6		81152.3	2	1	2	0	0		6	4	1	0
81201.2	1	2	1	1	4		2	7	1	4		81201.2	0	2	1	2	1		9	3	0	5
81250	1	1	0	2	2		1	0	2	2		81250	1	2	0	2	1		3	1	6	2
81298.8	1	3	1	2	4		3	8	2	4		81298.8	4	4	0	0	1		4	4	2	1
81347.7	2	3	0	1	3		3	1	1	3		81347.7	2	1	2	2	2		7	2	2	1
81396.5	1	2	1	3	4		2	3	3	4		81396.5	1	2	1	1	0		8	4	6	2
81445.3	1	2	2	3	3		2	3	3	3		81445.3	2	2	2	0	2		9	2	1	2
81494.1	2	0	2	4	2		0	2	4	2		81494.1	1	3	1	3	1		5	1	2	2
81543	0	3	2	6	0		3	1	6	0		81543	1	2	0	1	2		4	3	3	2
81591.8	2	0	2	2	0		0	4	2	0		81591.8	6	4	0	2	0		3	5	5	0
81640.6	2	1	2	4	0		1	4	4	0		81640.6	3	0	2	0	2		3	3	2	1
81689.5	0	5	1	4	2		5	2	4	2		81689.5	3	4	1	0	2		5	1	2	5
81738.3	0	0	3	3	2		0	4	3	2		81738.3	2	1	1	0	1		2	4	2	2
81787.1	1	1	0	1	5		1	4	1	5		81787.1	1	3	2	1	0		3	3	2	1
81835.9	2	3	1	4	2		3	2	4	2		81835.9	2	4	0	3	0		8	5	5	2
81884.8	2	0	0	0	6		0	4	0	6		81884.8	1	1	3	0	1		4	2	4	2
81933.6	1	1	0	5	1		1	5	5	1		81933.6	0	2	1	4	2		4	2	2	2
81982.4	0	0	0	1	4		0	5	1	4		81982.4	2	5	1	0	2		2	2	2	2
82031.2	1	3	2	2	8		3	3	2	8		82031.2	5	2	0	2	2		4	4	0	1
82080.1	3	0	2	4	2		0	3	4	2		82080.1	2	1	0	1	3		4	5	3	2
82128.9	2	2	2	0	6		2	3	0	6		82128.9	0	3	3	3	1		2	1	2	2
82177.7	1	2	2	2	7		2	3	2	7		82177.7	3	3	2	0	1		2	4	2	1
82226.6	1	0	0	5	3		0	1	5	3		82226.6	1	2	2	0	0		1	2	2	2
82275.4	0	1	0	3	2		1	1	3	2		82275.4	0	3	1	1	2		6	1	3	0
82324.2	1	3	1	3	5		3	2	3	5		82324.2	2	0	0	3	1		4	3	1	0
82373	1	3	2	2	0		3	2	2	0		82373	3	3	1	1	2		4	2	2	0
82421.9	2	1	2	1	3		1	3	1	3		82421.9	2	3	0	2	1		4	3	1	1
82470.7	1	3	4	4	3		3	2	4	3		82470.7	2	3	1	1	0		4	1	1	1
82519.5	3	0	0	2	1		0	3	2	1		82519.5	1	2	0	1	0		3	3	4	3
82568.4	0	1	1	4	2		1	5	4	2		82568.4	1	0	2	2	1		2	4	3	1
82617.2	0	2	1	2	4		2	3	2	4		82617.2	0	2	0	2	2		7	4	2	2
82666	2	1	2	0	4		1	3	0	4		82666	4	5	2	0	2		5	5	4	6
82714.8	2	1	5	1	2		1	3	1	2		82714.8	1	2	2	1	0		6	2	3	0
82763.7	0	2	2	1	2		2	4	1	2		82763.7	0	3	1	2	1		3	2	5	1
82812.5	1	5	1	1	3		5	1	1	3		82812.5	1	1	2	0	2		3	4	1	3
82861.3	2	1	1	4	3		1	2	4	3		82861.3	2	3	0	2	3		4	1	7	1
82910.2	1	1	1	0	3		1	3	0	3		82910.2	0	1	0	1	1		7	2	2	0
82959	2	2	1	2	4		2	3	2	4		82959	1	3	3	2	2		4	6	0	1
83007.8	1	0	0	0	5		0	2	0	5		83007.8	4	2	4	1	0		4	1	2	1
83056.6	2	0	0	3	4		0	2	3	4		83056.6	4	1	0	2	1		2	4	3	6
83105.5	0	2	0	1	0		2	2	1	0		83105.5	2	1	1	2	0		4	5	6	2
83154.3	1	1	2	0	2		1	6	0	2		83154.3	1	5	0	1	0		1	3	5	3
83203.1	0	4	0	4	5		4	3	4	5		83203.1	0	1	3	0	0		3	1	1	3
83252	0	1	0	2	1		1	4	2	1		83252	1	5	1	0	0		5	1	3	2
83300.8	0	1	3	4	4		1	2	4	4		83300.8	2	1	0	2	1		4	3	0	3
83349.6	1	3	1	2	3		3	1	2	3		83349.6	1	2	2	3	1		4	3	3	1
83398.4	1	0	6	1	3		0	1	1	3		83398.4	2	1	0	1	0		5	2	4	2
83447.3	2	2	2	2	5		2	0	2	5		83447.3	1	2	2	1	0		4	1	1	2
83496.1	1	2	0	1	1		2	0	1	1		83496.1	0	0	1	2	1		4	1	1	3
83544.9	2	2	3	3	4		2	1	3	4		83544.9	0	2	0	1	2		2	1	4	1
83593.8	0	1	1	0	6		1	0	0	6		83593.8	0	1	4	1	3		4	2	3	0
83642.6	1	0	2	1	5		0	2	1	5		83642.6	4	1	1	2	3		4	1	3	1
83691.4	1	1	1	5	2		1	2	5	2		83691.4	1	1	1	1	2		0	3	0	2
83740.2	0	1	0	1	3		1	2	1	3		83740.2	1	1	1	2	0		1	3	2	5
83789.1	1	0	0	4	8		0	2	4	8		83789.1	2	2	0	1	0		0	2	0	3
83837.9	0	0	2	2	1		0	0	2	1		83837.9	2	2	1	0	2		2	4	3	1
83886.7	4	0	3	0	3		0	0	0	3		83886.7	1	2	2	1	1		0	2	5	0
83935.5	0	2	0	3	4		2	4	3	4		83935.5	0	2	1	2	1		2	6	3	1
83984.4	0	2	1	2	2		2	2	2	2		83984.4	2	6	1	2	1		3	1	1	1
84033.2	1	0	0	0	4		0	0	0	4		84033.2	2	3	1	5	1		3	4	4	2
84082	0	0	0	4	2		0	1	4	2		84082	1	3	3	0	6		1	4	1	2
84130.9	1	1	1	2	4		1	3	2	4		84130.9	1	3	1	0	1		3	0	3	4
84179.7	2	1	1	1	2		1	7	1	2		84179.7	1	0	1	2	1		5	1	3	1
84228.5	2	0	1	0	2		0	0	0	2		84228.5	1	1	2	0	1		2	3	2	1
84277.3	1	0	2	2	2		0	1	2	2		84277.3	2	2	0	0	1		2	7	3	2
84326.2	1	0	1	2	5		0	1	2	5		84326.2	3	3	0	0	4		0	3	0	1
84375	1	1	2	1	2		1	3	1	2		84375	2	1	1	1	1		3	4	4	3
84423.8	0	2	1	2	3		2	4	2	3		84423.8	0	1	1	1	0		2	3	4	2
84472.7	1	3	1	1	2		3	2	1	2		84472.7	1	1	3	0	1		1	8	3	1
84521.5	2	1	3	0	7		1	2	0	7		84521.5	1	1	1	0	1		5	1	2	2
84570.3	0	3	2	2	3		3	1	2	3		84570.3	4	1	1	2	0		1	1	1	2
84619.1	1	1	2	2	3		1	4	2	3		84619.1	3	2	1	1	1		3	2	0	2
84668	3	2	2	1	1		2	2	1	1		84668	2	2	1	0	0		1	2	3	3
84716.8	2	1	0	0	4		1	3	0	4		84716.8	4	0	2	1	3		1	1	0	4
84765.6	1	2	1	2	1		2	1	2	1		84765.6	1	4	1	3	0		6	0	0	4
84814.5	3	1	1	3	1		1	1	3	1		84814.5	2	4	2	0	3		2	3	2	4
84863.3	1	2	3	1	4		2	3	1	4		84863.3	2	1	1	3	1		3	3	2	3
84912.1	2	1	2	6	1		1	1	6	1		84912.1	0	2	1	2	0		1	2	4	5
84960.9	2	1	2	2	4		1	3	2	4		84960.9	0	1	2	1	1		3	2	2	1
85009.8	2	2	0	3	0		2	1	3	0		85009.8	1	4	1	1	0		2	2	1	2
85058.6	1	3	2	0	8		3	2	0	8		85058.6	1	2	1	3	0		4	1	3	5
85107.4	3	3	2	1	3		3	6	1	3		85107.4	1	3	0	0	0		6	5	2	4
85156.2	1	0	0	3	5		0	1	3	5		85156.2	2	4	1	1	1		3	3	2	0
85205.1	1	1	3	3	5		1	2	3	5		85205.1	1	2	1	0	1		4	5	3	2
85253.9	1	0	1	1	1		0	2	1	1		85253.9	2	2	0	1	2		1	3	7	2
85302.7	1	0	0	0	2		0	1	0	2		85302.7	1	0	1	2	2		2	4	1	2
85351.6	0	1	3	1	3		1	1	1	3		85351.6	1	2	2	1	4		7	1	1	4
85400.4	0	3	2	2	2		3	2	2	2		85400.4	1	2	0	0	0		2	0	1	1
85449.2	1	0	1	1	1		0	3	1	1		85449.2	0	4	0	1	1		5	2	2	2
85498	2	0	2	0	4		0	0	0	4		85498	1	2	3	1	3		3	1	2	2
85546.9	1	1	4	2	3		1	3	2	3		85546.9	2	1	0	2	1		1	0	3	3
85595.7	3	0	1	0	1		0	0	0	1		85595.7	2	2	2	4	0		2	1	2	2
85644.5	1	2	1	1	4		2	1	1	4		85644.5	1	0	1	4	1		4	1	1	2
85693.4	2	1	1	1	2		1	2	1	2		85693.4	2	0	2	0	1		4	3	3	2
85742.2	2	1	1	2	4		1	1	2	4		85742.2	2	0	1	0	2		1	3	2	3
85791	1	3	0	3	4		3	3	3	4		85791	0	0	3	0	0		4	2	3	5
85839.8	0	0	2	2	4		0	1	2	4		85839.8	1	2	1	0	3		4	5	3	4
85888.7	4	3	1	3	3		3	1	3	3		85888.7	1	1	1	1	1		0	2	1	4
85937.5	0	0	1	3	0		0	2	3	0		85937.5	1	2	0	0	1		3	2	1	5
85986.3	1	3	1	1	3		3	1	1	3		85986.3	0	0	1	1	3		5	3	1	3
86035.2	3	2	0	1	2		2	2	1	2		86035.2	1	0	2	0	1		4	4	0	4
86084	1	3	2	1	1		3	2	1	1		86084	2	6	1	1	1		1	3	1	1
86132.8	1	2	0	3	3		2	2	3	3		86132.8	2	2	1	0	1		1	2	3	2
86181.6	2	1	2	0	1		1	2	0	1		86181.6	2	1	0	2	1		2	2	0	4
86230.5	0	1	2	2	2		1	3	2	2		86230.5	0	2	3	1	2		1	0	2	1
86279.3	3	1	0	3	1		1	2	3	1		86279.3	2	3	2	1	0		1	1	0	0
86328.1	0	1	1	3	2		1	2	3	2		86328.1	0	1	1	2	1		3	2	1	3
86377	2	0	1	0	3		0	1	0	3		86377	0	0	0	1	1		2	0	0	2
86425.8	1	0	2	2	3		0	3	2	3		86425.8	0	0	2	1	1		4	2	3	3
86474.6	1	1	1	1	0		1	4	1	0		86474.6	3	2	1	4	1		1	2	1	6
86523.4	0	2	2	1	2		2	2	1	2		86523.4	0	4	1	2	1		3	1	3	3
86572.3	0	0	1	3	3		0	5	3	3		86572.3	1	2	1	0	2		2	2	8	4
86621.1	1	3	0	3	2		3	1	3	2		86621.1	2	3	2	1	1		1	2	4	1
86669.9	1	0	1	0	2		0	2	0	2		86669.9	3	2	2	3	2		4	2	1	1
86718.8	1	1	3	1	3		1	2	1	3		86718.8	3	1	0	2	0		6	4	0	3
86767.6	2	2	3	2	2		2	1	2	2		86767.6	2	1	0	0	2		1	4	2	2
86816.4	0	1	3	0	0		1	1	0	0		86816.4	6	0	1	1	3		0	1	8	1
86865.2	1	1	3	2	2		1	0	2	2		86865.2	0	4	4	2	3		3	5	0	2
86914.1	0	2	0	1	3		2	0	1	3		86914.1	0	0	0	5	0		1	5	2	4
86962.9	1	3	2	1	1		3	1	1	1		86962.9	1	1	1	0	0		3	2	1	4
87011.7	0	1	2	1	1		1	0	1	1		87011.7	1	1	3	1	0		3	3	2	1
87060.5	1	2	0	2	2		2	1	2	2		87060.5	1	1	1	1	1		3	4	3	1
87109.4	2	1	2	2	2		1	1	2	2		87109.4	5	2	4	0	1		3	2	1	5
87158.2	1	3	1	5	2		3	1	5	2		87158.2	3	1	1	4	0		1	3	1	4
87207	2	1	0	3	4		1	3	3	4		87207	0	1	2	3	2		4	3	2	2
87255.9	0	2	3	0	1		2	4	0	1		87255.9	0	0	0	0	1		5	1	3	3
87304.7	0	0	0	2	2		0	2	2	2		87304.7	0	3	2	1	1		6	3	0	1
87353.5	0	0	1	1	2		0	1	1	2		87353.5	2	4	3	0	0		3	1	2	3
87402.3	0	1	4	1	2		1	4	1	2		87402.3	2	5	0	1	2		4	3	3	0
87451.2	2	0	1	0	3		0	1	0	3		87451.2	2	2	1	1	0		4	3	1	2
87500	1	2	0	0	0		2	3	0	0		87500	2	1	1	3	1		2	2	1	3
87548.8	2	2	2	1	1		2	0	1	1		87548.8	1	1	4	1	0		4	1	4	2
87597.7	1	0	0	0	2		0	0	0	2		87597.7	3	2	2	1	2		3	4	5	2
87646.5	1	1	1	1	1		1	1	1	1		87646.5	1	1	1	1	3		2	8	6	0
87695.3	2	2	3	0	3		2	0	0	3		87695.3	1	3	1	0	0		1	1	2	3
87744.1	2	0	3	0	4		0	1	0	4		87744.1	2	1	1	2	0		5	3	5	1
87793	2	2	0	0	0		2	1	0	0		87793	5	3	1	2	1		0	5	0	1
87841.8	1	0	0	1	1		0	0	1	1		87841.8	0	2	1	1	1		1	2	0	3
87890.6	4	2	3	2	2		2	0	2	2		87890.6	6	2	1	2	1		2	2	3	5
87939.5	0	3	1	0	1		3	1	0	1		87939.5	1	1	1	3	0		1	3	2	4
87988.3	1	0	2	1	3		0	3	1	3		87988.3	0	2	0	3	0		3	2	1	3
88037.1	2	2	2	1	2		2	0	1	2		88037.1	3	1	3	0	1		3	1	3	7
88085.9	1	3	1	1	1		3	0	1	1		88085.9	1	0	0	0	1		3	3	4	5
88134.8	1	0	2	0	3		0	0	0	3		88134.8	1	0	0	1	2		2	4	1	1
88183.6	1	0	6	3	2		0	0	3	2		88183.6	1	1	1	0	0		4	1	1	1
88232.4	0	1	1	2	3		1	0	2	3		88232.4	0	1	0	2	1		2	1	2	1
88281.2	1	2	3	3	2		2	3	3	2		88281.2	1	1	2	2	1		5	3	2	3
88330.1	1	1	0	0	3		1	1	0	3		88330.1	3	4	0	2	2		5	3	6	4
88378.9	3	0	2	2	6		0	1	2	6		88378.9	2	1	1	2	2		4	2	4	1
88427.7	1	1	0	1	0		1	2	1	0		88427.7	1	2	1	0	1		4	2	1	1
88476.6	3	3	2	1	2		3	1	1	2		88476.6	1	1	0	2	2		3	5	1	2
88525.4	0	2	0	1	1		2	2	1	1		88525.4	3	0	5	0	0		4	1	4	0
88574.2	2	1	2	1	1		1	1	1	1		88574.2	2	2	2	0	2		4	6	4	3
88623	0	4	2	1	4		4	2	1	4		88623	4	0	0	1	1		1	0	4	0
88671.9	4	0	2	1	3		0	3	1	3		88671.9	2	3	3	1	2		0	10	3	4
88720.7	0	1	3	1	4		1	1	1	4		88720.7	2	0	1	1	1		1	1	5	0
88769.5	3	5	0	0	4		5	0	0	4		88769.5	2	3	2	0	0		3	2	4	6
88818.4	2	2	1	1	6		2	0	1	6		88818.4	1	1	1	2	2		3	4	2	6
88867.2	2	1	3	3	3		1	1	3	3		88867.2	0	2	0	1	0		3	5	5	3
88916	0	2	3	1	3		2	1	1	3		88916	1	2	4	1	3		4	2	3	5
88964.8	3	2	1	1	3		2	1	1	3		88964.8	0	4	1	0	2		5	3	0	4
89013.7	3	1	2	4	0		1	1	4	0		89013.7	1	2	0	0	1		1	2	4	2
89062.5	1	1	0	2	5		1	7	2	5		89062.5	2	3	0	7	0		2	3	2	6
89111.3	1	1	0	1	1		1	4	1	1		89111.3	2	0	0	0	0		1	4	6	3
89160.2	0	0	0	1	0		0	0	1	0		89160.2	0	1	0	3	1		3	3	1	4
89209	1	1	0	1	2		1	1	1	2		89209	1	6	0	2	0		1	0	7	3
89257.8	3	2	0	3	3		2	1	3	3		89257.8	1	1	1	1	2		1	4	5	2
89306.6	0	0	0	1	3		0	3	1	3		89306.6	1	3	3	2	0		5	2	2	2
89355.5	0	1	1	1	2		1	1	1	2		89355.5	0	3	0	0	3		2	3	1	2
89404.3	1	0	1	1	1		0	2	1	1		89404.3	0	0	1	1	2		4	1	4	3
89453.1	2	2	3	1	1		2	2	1	1		89453.1	1	0	0	2	1		0	3	2	1
89502	0	0	1	1	7		0	2	1	7		89502	0	1	2	2	1		2	2	2	5
89550.8	1	2	1	1	0		2	1	1	0		89550.8	3	0	1	4	1		1	3	2	5
89599.6	1	2	3	0	1		2	0	0	1		89599.6	3	1	1	1	2		5	1	3	2
89648.4	1	0	3	3	3		0	2	3	3		89648.4	5	1	3	1	1		1	4	6	4
89697.3	1	2	1	1	4		2	0	1	4		89697.3	4	1	0	1	0		2	2	3	2
89746.1	1	0	2	1	5		0	0	1	5		89746.1	5	4	1	1	2		2	2	5	2
89794.9	1	1	0	1	1		1	3	1	1		89794.9	0	2	0	1	1		3	1	2	3
89843.8	1	3	1	1	2		3	1	1	2		89843.8	3	0	1	4	3		3	5	0	4
89892.6	1	1	2	0	2		1	1	0	2		89892.6	2	0	0	0	1		3	1	1	2
89941.4	3	1	1	1	2		1	0	1	2		89941.4	2	2	3	1	1		1	3	3	6
89990.2	2	0	2	1	3		0	1	1	3		89990.2	0	1	4	1	0		1	3	3	3
90039.1	2	1	2	1	7		1	0	1	7		90039.1	1	0	0	1	1		2	6	5	5
90087.9	4	2	1	0	4		2	1	0	4		90087.9	1	3	1	1	1		1	2	3	4
90136.7	2	1	5	1	4		1	1	1	4		90136.7	1	2	1	2	1		4	1	7	2
90185.5	4	0	2	4	3		0	2	4	3		90185.5	1	0	0	3	2		1	3	5	4
90234.4	3	1	1	1	4		1	0	1	4		90234.4	1	2	1	1	0		1	2	4	3
90283.2	0	3	1	0	5		3	2	0	5		90283.2	3	4	0	1	2		1	3	1	1
90332	2	0	2	1	1		0	0	1	1		90332	0	4	0	1	1		1	2	4	2
90380.9	1	2	2	3	2		2	1	3	2		90380.9	1	3	0	1	0		5	3	0	5
90429.7	2	2	3	4	0		2	0	4	0		90429.7	2	2	1	1	1		3	3	4	6
90478.5	2	0	3	2	1		0	1	2	1		90478.5	1	4	2	0	2		0	2	2	4
90527.3	3	1	1	1	3		1	1	1	3		90527.3	2	1	1	2	1		3	2	1	4
90576.2	3	2	0	2	1		2	1	2	1		90576.2	1	4	1	1	2		2	2	2	3
90625	1	3	0	1	4		3	1	1	4		90625	0	3	2	2	2		2	2	1	3
90673.8	0	0	1	2	3		0	1	2	3		90673.8	1	1	1	4	2		4	4	3	3
90722.7	1	5	2	2	2		5	1	2	2		90722.7	0	2	1	1	3		2	5	1	2
90771.5	2	1	1	1	2		1	1	1	2		90771.5	1	1	2	0	0		3	0	3	1
90820.3	3	1	1	2	6		1	3	2	6		90820.3	0	4	1	1	1		4	1	3	4
90869.1	0	1	2	2	7		1	2	2	7		90869.1	0	1	2	0	5		2	2	3	5
90918	2	0	2	0	2		0	2	0	2		90918	2	2	0	3	6		4	1	3	4
90966.8	4	0	0	0	3		0	0	0	3		90966.8	3	1	1	2	4		5	2	4	1
91015.6	2	2	2	4	1		2	0	4	1		91015.6	2	0	1	4	7		1	3	2	4
91064.5	3	2	0	1	1		2	2	1	1		91064.5	3	1	2	0	2		2	3	4	3
91113.3	3	2	4	1	3		2	1	1	3		91113.3	3	2	0	1	2		2	2	5	2
91162.1	3	3	3	2	2		3	0	2	2		91162.1	3	1	1	2	2		3	3	2	2
91210.9	1	1	0	2	2		1	3	2	2		91210.9	2	3	2	1	1		4	4	4	4
91259.8	0	1	0	1	2		1	1	1	2		91259.8	2	2	0	3	1		4	1	3	3
91308.6	2	0	3	1	3		0	0	1	3		91308.6	2	1	0	1	3		1	4	7	1
91357.4	3	1	0	0	1		1	0	0	1		91357.4	0	0	2	1	1		3	3	2	5
91406.2	2	1	3	2	2		1	0	2	2		91406.2	2	0	0	2	1		1	1	2	7
91455.1	4	1	0	1	1		1	2	1	1		91455.1	1	4	1	0	1		4	4	5	6
91503.9	0	1	3	2	6		1	0	2	6		91503.9	0	3	1	1	2		1	1	5	2
91552.7	0	1	2	1	3		1	0	1	3		91552.7	5	3	1	1	1		2	2	2	3
91601.6	3	0	1	2	1		0	0	2	1		91601.6	4	1	1	1	1		0	1	4	1
91650.4	0	0	1	4	3		0	1	4	3		91650.4	0	3	1	1	1		0	3	5	1
91699.2	1	0	2	0	4		0	2	0	4		91699.2	2	1	0	0	0		2	2	5	4
91748	2	0	0	1	2		0	2	1	2		91748	0	1	2	1	1		4	1	4	4
91796.9	0	2	3	2	3		2	2	2	3		91796.9	2	1	0	1	2		3	3	3	1
91845.7	1	2	2	1	1		2	0	1	1		91845.7	2	0	4	1	1		1	5	3	5
91894.5	1	1	1	2	3		1	0	2	3		91894.5	1	0	3	4	2		2	4	6	3
91943.4	0	2	1	0	0		2	1	0	0		91943.4	2	2	1	0	2		4	2	5	4
91992.2	2	0	0	0	2		0	2	0	2		91992.2	3	1	1	0	0		3	5	2	3
92041	1	1	1	3	2		1	1	3	2		92041	1	2	1	1	2		4	3	0	5
92089.8	1	4	0	4	1		4	0	4	1		92089.8	1	1	1	1	1		1	5	3	1
92138.7	0	2	2	2	4		2	1	2	4		92138.7	0	0	2	1	2		3	3	3	1
92187.5	2	2	6	0	3		2	0	0	3		92187.5	3	1	0	2	1		2	1	0	3
92236.3	3	4	0	1	2		4	0	1	2		92236.3	0	0	2	1	4		0	2	3	6
92285.2	5	1	0	4	2		1	0	4	2		92285.2	2	3	2	2	1		1	2	1	3
92334	1	0	2	3	2		0	0	3	2		92334	3	1	1	0	2		5	3	1	10
92382.8	2	0	2	3	0		0	0	3	0		92382.8	0	3	0	0	1		3	3	2	9
92431.6	0	1	2	3	3		1	5	3	3		92431.6	2	1	1	4	1		3	0	1	7
92480.5	1	0	2	1	3		0	1	1	3		92480.5	1	3	1	2	2		0	3	7	4
92529.3	2	4	1	1	1		4	0	1	1		92529.3	0	0	3	2	3		2	4	3	4
92578.1	2	2	1	4	1		2	0	4	1		92578.1	2	0	0	2	3		2	2	4	3
92627	4	2	0	1	2		2	0	1	2		92627	2	0	1	0	2		6	6	2	5
92675.8	1	1	3	1	1		1	2	1	1		92675.8	1	1	2	3	2		2	5	4	9
92724.6	2	1	1	0	2		1	1	0	2		92724.6	1	1	0	0	0		0	1	2	6
92773.4	2	4	3	2	2		4	1	2	2		92773.4	4	0	3	0	1		5	4	3	1
92822.3	0	2	0	2	6		2	0	2	6		92822.3	4	0	1	4	4		1	5	2	5
92871.1	0	0	1	0	0		0	0	0	0		92871.1	1	1	2	4	2		3	3	1	6
92919.9	1	2	3	0	5		2	3	0	5		92919.9	1	1	1	1	1		4	2	3	4
92968.8	0	0	0	0	2		0	1	0	2		92968.8	0	0	0	0	3		2	2	8	5
93017.6	3	1	1	4	4		1	0	4	4		93017.6	0	4	0	0	2		3	2	3	2
93066.4	1	1	1	2	1		1	2	2	1		93066.4	3	1	1	1	1		3	8	5	5
93115.2	5	2	2	2	3		2	1	2	3		93115.2	1	1	0	2	1		3	4	1	3
93164.1	2	2	3	2	3		2	0	2	3		93164.1	2	2	0	1	3		3	4	4	5
93212.9	0	1	1	1	2		1	0	1	2		93212.9	1	1	0	3	2		2	5	1	4
93261.7	1	2	0	0	3		2	0	0	3		93261.7	0	2	2	2	0		2	2	3	2
93310.5	0	0	1	1	3		0	0	1	3		93310.5	3	3	1	4	3		2	2	2	3
93359.4	0	1	2	1	3		1	0	1	3		93359.4	3	0	0	2	0		3	8	2	9
93408.2	0	2	2	1	4		2	1	1	4		93408.2	1	1	1	1	1		1	6	3	4
93457	0	0	1	4	1		0	1	4	1		93457	1	1	1	0	1		3	7	4	5
93505.9	2	0	1	1	0		0	1	1	0		93505.9	0	0	0	1	4		3	0	5	6
93554.7	1	1	1	3	2		1	0	3	2		93554.7	0	5	2	0	1		2	1	1	7
93603.5	2	2	2	1	2		2	1	1	2		93603.5	1	1	0	1	1		2	2	2	5
93652.3	1	0	2	3	4		0	1	3	4		93652.3	1	1	3	0	3		1	5	2	3
93701.2	1	3	2	2	2		3	0	2	2		93701.2	2	2	1	0	0		4	4	3	2
93750	0	5	1	3	6		5	0	3	6		93750	3	0	2	2	2		3	6	4	5
93798.8	3	2	1	2	5		2	0	2	5		93798.8	1	4	0	2	2		4	6	6	2
93847.7	3	0	1	2	0		0	1	2	0		93847.7	2	0	1	0	1		1	0	4	4
93896.5	1	1	3	3	0		1	1	3	0		93896.5	3	2	2	1	1		0	3	5	4
93945.3	0	2	1	0	3		2	0	0	3		93945.3	2	3	1	1	3		4	2	1	3
93994.1	2	0	1	1	2		0	1	1	2		93994.1	2	0	0	3	1		3	1	2	10
94043	1	2	1	2	3		2	3	2	3		94043	0	5	1	4	1		2	6	5	5
94091.8	0	0	0	2	2		0	2	2	2		94091.8	2	3	1	3	2		1	4	2	6
94140.6	1	2	0	2	6		2	0	2	6		94140.6	1	2	0	0	1		1	4	8	4
94189.5	0	1	0	1	4		1	2	1	4		94189.5	1	1	1	1	2		1	3	6	5
94238.3	1	0	0	1	7		0	2	1	7		94238.3	1	1	1	1	1		0	2	2	3
94287.1	1	2	1	2	4		2	1	2	4		94287.1	4	0	0	2	2		0	3	3	2
94335.9	1	0	2	1	3		0	0	1	3		94335.9	1	1	0	2	1		1	4	3	5
94384.8	2	1	1	0	2		1	2	0	2		94384.8	0	1	0	0	1		2	5	3	6
94433.6	1	1	1	3	0		1	0	3	0		94433.6	3	3	2	0	1		2	4	4	4
94482.4	0	2	2	2	1		2	0	2	1		94482.4	2	2	1	2	1		0	7	3	1
94531.2	3	0	1	2	4		0	1	2	4		94531.2	1	0	1	1	1		2	2	5	7
94580.1	1	2	3	2	3		2	0	2	3		94580.1	1	1	4	3	1		3	4	9	3
94628.9	1	0	0	1	3		0	2	1	3		94628.9	1	2	2	1	0		2	2	9	4
94677.7	0	3	2	2	3		3	0	2	3		94677.7	3	0	3	3	3		1	5	6	5
94726.6	2	2	0	1	0		2	2	1	0		94726.6	2	3	0	0	2		1	6	4	9
94775.4	1	2	1	5	5		2	3	5	5		94775.4	1	3	3	2	4		3	4	5	5
94824.2	2	1	5	0	1		1	1	0	1		94824.2	0	0	1	1	5		2	6	2	4
94873	1	1	4	3	8		1	0	3	8		94873	2	3	0	0	1		2	0	4	8
94921.9	2	0	2	1	1		0	1	1	1		94921.9	0	3	2	1	1		1	2	3	6
94970.7	2	2	0	3	0		2	0	3	0		94970.7	1	1	1	1	2		4	5	0	6
95019.5	1	1	3	0	4		1	2	0	4		95019.5	2	1	0	1	2		2	1	1	4
95068.4	2	1	3	4	3		1	0	4	3		95068.4	1	1	0	0	2		2	4	7	9
95117.2	2	0	0	1	5		0	2	1	5		95117.2	1	2	1	1	1		2	5	1	5
95166	2	1	0	1	0		1	2	1	0		95166	3	1	0	1	1		4	2	9	3
95214.8	0	1	1	4	5		1	0	4	5		95214.8	0	0	1	2	1		1	2	6	3
95263.7	2	0	2	1	3		0	1	1	3		95263.7	0	2	1	1	2		2	4	7	6
95312.5	4	4	1	1	2		4	0	1	2		95312.5	0	4	2	1	0		4	4	4	1
95361.3	1	0	0	1	2		0	0	1	2		95361.3	4	0	2	1	2		5	2	2	3
95410.2	0	1	7	0	6		1	1	0	6		95410.2	0	4	2	1	3		2	0	5	4
95459	2	1	0	2	5		1	1	2	5		95459	2	0	3	3	1		5	6	7	6
95507.8	1	1	1	2	3		1	3	2	3		95507.8	2	1	0	2	3		2	2	7	2
95556.6	1	1	4	1	2		1	1	1	2		95556.6	0	0	2	0	3		1	1	6	8
95605.5	2	0	1	1	2		0	2	1	2		95605.5	1	4	1	1	0		7	1	5	6
95654.3	1	1	2	3	4		1	0	3	4		95654.3	0	5	2	1	2		2	2	3	1
95703.1	1	1	2	0	5		1	0	0	5		95703.1	2	2	1	0	0		2	3	2	7
95752	0	0	1	0	2		0	0	0	2		95752	1	0	1	0	3		1	4	6	5
95800.8	2	3	2	2	1		3	0	2	1		95800.8	2	1	0	0	0		3	3	4	6
95849.6	2	1	1	1	2		1	0	1	2		95849.6	2	1	0	1	2		2	4	3	11
95898.4	0	1	1	3	4		1	0	3	4		95898.4	3	2	0	0	2		2	4	5	4
95947.3	1	0	1	3	2		0	2	3	2		95947.3	0	2	2	0	2		2	3	5	3
95996.1	2	1	1	2	3		1	1	2	3		95996.1	2	0	0	3	0		0	3	2	4
96044.9	1	2	1	1	2		2	2	1	2		96044.9	1	0	0	2	1		1	5	4	5
96093.8	1	2	1	1	3		2	1	1	3		96093.8	2	1	1	0	3		4	3	8	4
96142.6	3	1	1	1	4		1	1	1	4		96142.6	1	0	0	5	1		1	4	4	4
96191.4	1	2	2	3	3		2	0	3	3		96191.4	1	3	2	0	0		4	2	5	6
96240.2	2	1	0	0	5		1	1	0	5		96240.2	0	2	1	0	1		0	3	3	7
96289.1	3	0	4	1	2		0	2	1	2		96289.1	3	4	2	2	0		1	3	4	2
96337.9	2	4	1	3	5		4	2	3	5		96337.9	1	1	2	0	2		1	3	6	4
96386.7	1	1	0	1	4		1	1	1	4		96386.7	0	4	0	2	1		1	3	3	11
96435.5	2	1	4	1	6		1	1	1	6		96435.5	4	2	1	2	2		1	4	3	5
96484.4	1	1	1	2	0		1	2	2	0		96484.4	3	0	1	3	1		8	5	2	3
96533.2	1	1	2	2	4		1	2	2	4		96533.2	0	4	2	1	1		0	2	3	7
96582	1	1	2	2	1		1	2	2	1		96582	4	1	1	2	3		3	2	8	5
96630.9	1	1	3	2	1		1	1	2	1		96630.9	1	0	1	1	1		1	3	7	8
96679.7	1	1	1	1	3		1	3	1	3		96679.7	0	1	4	2	1		0	4	6	4
96728.5	1	0	0	2	4		0	0	2	4		96728.5	3	2	0	0	3		3	1	5	4
96777.3	0	1	2	4	3		1	1	4	3		96777.3	2	1	1	2	2		0	1	4	9
96826.2	1	1	4	2	1		1	0	2	1		96826.2	2	1	1	0	1		1	3	4	2
96875	0	2	1	2	5		2	0	2	5		96875	2	7	0	1	2		2	6	6	11
96923.8	3	0	0	1	4		0	1	1	4		96923.8	0	0	0	2	2		2	4	5	5
96972.7	2	1	1	1	4		1	1	1	4		96972.7	2	2	0	0	0		0	5	5	3
97021.5	5	1	0	3	4		1	1	3	4		97021.5	2	1	0	1	0		3	2	5	9
97070.3	1	0	2	4	4		0	0	4	4		97070.3	1	2	0	1	1		2	3	3	4
97119.1	2	0	1	1	3		0	1	1	3		97119.1	0	2	0	0	5		2	9	6	2
97168	2	1	1	1	1		1	2	1	1		97168	4	1	0	0	1		1	5	7	3
97216.8	1	3	2	0	4		3	1	0	4		97216.8	0	3	0	3	1		3	2	2	10
97265.6	0	0	1	0	3		0	0	0	3		97265.6	0	2	0	1	1		1	3	5	5
97314.5	0	1	2	3	3		1	1	3	3		97314.5	1	2	1	1	0		2	3	4	1
97363.3	1	0	3	0	1		0	0	0	1		97363.3	3	1	1	4	2		1	2	5	5
97412.1	3	2	0	4	3		2	0	4	3		97412.1	4	2	0	1	1		2	9	7	3
[truncated: 2,100 more rows]

## Sheet: Supplementary Fig. 3
Supplementary Figure 3B - Top left						Supplementary Figure 3B - Top middle						Supplementary Figure 3B - Top Right							Supplementary Figure 3B - bottom left					Supplementary Figure 3B - bottom right						Supplementary Figure 3D Intensity weighted mNG lifetime (ns)					Supplementary Figure 3E Intensity weighted mNG lifetime (ns) after CDC20 RNAi
	Mad-mNG		Mad1-mNG + Nup50-mScarlet-I				Mad-mNG		Mad1-mNG + Mad2^mScarlet-I				Mad-mNG		Mad1-mNG + Nup50-mScarlet-I					Mad1-mNG					Mad1-mNG + Mad2^mScarlet-I					Mad1-mNG	Nup50-mNG	Nup50-mNG-mSc	Mad1-Nup50			Mad1-mNG	Mad1-mNG Mad2^mScarlet-I
Elapsed time (ns)	Mean photon count	std. dev.	Mean photon count	std. dev.		Elapsed time (ns)	Mean photon count	std. dev.	Mean photon count	std. dev.		Elapsed time (ns)	Mean photon count	std. dev.	Mean photon count	std. dev.			Elapsed time (ns)	Avg. photon count	2-component fit	Residuals		Elapsed time (ns)	Avg. photon count	2-component fit	Residuals		Trial 1	2.821	2.73974	2.03482	2.7869		Trial 1	2.83544	2.6998
5.01099	9.31463e-07	9.29755e-07	1.05079e-06	1.00587e-06		5.01099	0	0	1.34538e-06	5.54716e-06		5.01099	9.70953e-07	9.73896e-07	9.48974e-07	1.62394e-06			0.00610352	0	0	0		0.00610352	0	0	0			2.7815	2.76675	2.28423	2.7791			2.82092	2.78356
5.02319	1.1069e-06	1.2185e-06	9.23699e-07	1.04943e-06		5.02319	1.31335e-06	5.41507e-06	2.44044e-06	5.97857e-06		5.02319	1.10009e-06	1.24082e-06	9.8391e-07	8.48468e-07			0.0183105	0	0	0		0.0183105	0	0	0			2.79752	2.76573	2.34973	2.7685			2.82278	2.75593
5.0354	1.77565e-06	1.48525e-06	1.06529e-06	1.22765e-06		5.0354	0	0	1.12599e-06	3.28801e-06		5.0354	8.42893e-07	9.73859e-07	1.10639e-06	1.77238e-06			0.0305176	0	0	0		0.0305176	0	0	0			2.7853	2.78665	2.13542	2.7735			2.84276	2.7128
5.04761	1.33189e-06	1.75665e-06	1.03003e-06	1.07809e-06		5.04761	2.93243e-06	8.31301e-06	3.57919e-06	8.24779e-06		5.04761	1.07499e-06	1.40384e-06	1.14044e-06	1.11683e-06			0.0427246	0	0	0		0.0427246	0	0	0			2.78765	2.76771	1.92552	2.7735			2.81762	2.79428
5.05981	1.88616e-06	1.16455e-06	9.78602e-07	1.40232e-06		5.05981	0	0	3.02485e-06	8.68463e-06		5.05981	1.14179e-06	1.22087e-06	1.21379e-06	1.09206e-06			0.0549316	0	0	0		0.0549316	0	0	0			2.80929	2.77355	1.94759	2.8046			2.79627	2.78659
5.07202	1.30505e-06	1.04012e-06	8.08493e-07	8.90238e-07		5.07202	8.95199e-07	3.691e-06	2.51825e-06	5.67075e-06		5.07202	1.09873e-06	1.50024e-06	1.14694e-06	9.56941e-07			0.0671387	0	0	0		0.0671387	0	0	0			2.79364	2.77986	2.18776	2.7522			2.80659	2.70604
5.08423	1.54773e-06	1.32764e-06	1.02735e-06	1.09588e-06		5.08423	4.57499e-06	8.79792e-06	3.42607e-06	5.62988e-06		5.08423	7.69627e-07	9.05184e-07	6.44595e-07	8.98239e-07			0.0793457	0	0	0		0.0793457	0	0	0			2.7867	2.77472	2.14506	2.7811
5.09644	1.08759e-06	1.24606e-06	5.34579e-07	8.30253e-07		5.09644	7.55785e-06	1.09817e-05	8.22741e-06	9.74098e-06		5.09644	9.26604e-07	1.11134e-06	1.29143e-06	1.01649e-06			0.0915527	0	0	0		0.0915527	0	0	0			2.78845	2.76442	2.08139			Trial 2	2.80194	2.70206
5.10864	1.23106e-06	1.10084e-06	1.3643e-06	1.18531e-06		5.10864	2.83141e-06	6.65901e-06	7.4502e-06	1.11248e-05		5.10864	1.86409e-06	2.45382e-06	1.8878e-06	2.24014e-06			0.10376	0	0	0		0.10376	0	0	0			2.788	2.77415	2.00748				2.78402	2.71503
5.12085	9.01624e-07	1.29775e-06	8.70854e-07	7.91544e-07		5.12085	3.63067e-06	6.86104e-06	9.96371e-06	1.15151e-05		5.12085	1.0005e-06	1.00839e-06	1.09102e-06	1.18674e-06			0.115967	0	0	0		0.115967	0	0	0			2.7676	2.79164	2.11473				2.78734	2.77807
5.13306	9.08946e-07	9.9868e-07	9.92608e-07	1.10587e-06		5.13306	1.01861e-05	1.29844e-05	9.34669e-06	1.24335e-05		5.13306	1.82778e-06	1.42172e-06	1.1075e-06	1.26697e-06			0.128174	0	0	0		0.128174	0	0	0				2.7925	2.10276				2.84767	2.72909
5.14526	1.07847e-06	1.17281e-06	1.495e-06	1.08488e-06		5.14526	9.95326e-06	1.10684e-05	2.04766e-05	1.91652e-05		5.14526	1.65334e-06	2.47743e-06	7.50947e-07	7.81769e-07			0.140381	0	0	0		0.140381	0	0	0				2.79979	2.24982				2.8428	2.71016
5.15747	1.21602e-06	1.06688e-06	1.41152e-06	1.37952e-06		5.15747	1.44978e-05	1.71719e-05	1.60086e-05	1.60345e-05		5.15747	1.07014e-06	1.37392e-06	7.40033e-07	8.10161e-07			0.152588	0	0	0		0.152588	0	0	0				2.80043	2.0325				2.8102	2.72933
5.16968	1.46848e-06	1.10283e-06	1.09541e-06	1.75761e-06		5.16968	2.12992e-05	2.18574e-05	2.43358e-05	2.06514e-05		5.16968	8.02181e-07	9.51009e-07	1.51939e-06	1.75104e-06			0.164795	0	0	0		0.164795	0	0	0				2.81678	1.95757				2.80371	2.77168
5.18188	1.4065e-06	1.48645e-06	8.72488e-07	1.27699e-06		5.18188	1.96349e-05	2.09936e-05	2.82693e-05	2.60793e-05		5.18188	1.50145e-06	1.28696e-06	8.27286e-07	1.07432e-06			0.177002	0	0	0		0.177002	0	0	0				2.82253	1.94493				2.82436	2.72469
5.19409	1.16658e-06	1.13993e-06	9.81714e-07	1.48523e-06		5.19409	3.17035e-05	2.7448e-05	4.23647e-05	2.09949e-05		5.19409	1.34457e-06	1.20675e-06	4.79394e-07	7.96297e-07			0.189209	0	0	0		0.189209	0	0	0				2.82309						2.73353
5.2063	8.40226e-07	7.99058e-07	7.04613e-07	9.97322e-07		5.2063	3.91938e-05	2.05112e-05	5.43194e-05	3.61142e-05		5.2063	1.12806e-06	9.53681e-07	9.67066e-07	1.72498e-06			0.201416	0	0	0		0.201416	0	0	0				2.79817						2.70918
5.21851	1.27822e-06	1.25057e-06	1.50024e-06	1.79138e-06		5.21851	6.88067e-05	4.5099e-05	6.05646e-05	2.0111e-05		5.21851	7.25079e-07	9.06308e-07	9.01722e-07	9.12728e-07			0.213623	0	0	0		0.213623	0	0	0				2.7673
5.23071	1.2373e-06	1.06709e-06	1.57033e-06	1.25305e-06		5.23071	6.04894e-05	3.38579e-05	8.02242e-05	3.68486e-05		5.23071	1.42923e-06	1.68568e-06	7.58603e-07	9.19457e-07			0.22583	0	0	0		0.22583	0	0	0				2.75582
5.24292	5.94466e-07	8.20611e-07	7.22539e-07	1.58126e-06		5.24292	6.75934e-05	3.40358e-05	8.39235e-05	4.09006e-05		5.24292	1.37503e-06	9.74498e-07	1.26243e-06	1.79975e-06			0.238037	0	0	0		0.238037	0	0	0				2.7525
5.25513	9.43144e-07	1.01101e-06	1.27735e-06	1.09235e-06		5.25513	9.1132e-05	3.30658e-05	0.000106074	4.14086e-05		5.25513	6.28433e-07	6.78983e-07	1.33997e-06	1.89871e-06			0.250244	0	0	0		0.250244	0	0	0				2.78484
5.26733	1.48859e-06	1.1908e-06	1.33799e-06	9.80653e-07		5.26733	0.000101043	4.36681e-05	0.000136901	6.10943e-05		5.26733	7.2944e-07	7.41664e-07	9.78884e-07	1.46993e-06			0.262451	0	0	0		0.262451	0	0	0				2.76697
5.27954	9.4056e-07	1.0091e-06	1.23959e-06	1.09522e-06		5.27954	0.000134741	4.19657e-05	0.000175518	6.38872e-05		5.27954	8.19138e-07	9.2614e-07	9.56868e-07	8.74982e-07			0.274658	0	0	0		0.274658	0	0	0				2.82241
5.29175	1.07604e-06	9.16849e-07	1.35428e-06	1.49977e-06		5.29175	0.000173572	5.92698e-05	0.000160728	6.35205e-05		5.29175	9.84562e-07	9.22661e-07	9.80095e-07	1.7019e-06			0.286865	0	0	0		0.286865	0	0	0
5.30396	8.51355e-07	9.64703e-07	1.44336e-06	1.38095e-06		5.30396	0.000200502	7.46877e-05	0.000260617	7.28839e-05		5.30396	7.58963e-07	9.35607e-07	1.69608e-06	2.06684e-06			0.299072	0	0	0		0.299072	0	0	0		Trial 2	2.75044	2.81581		2.75569
5.31616	9.90661e-07	1.19176e-06	1.03678e-06	1.26398e-06		5.31616	0.00021467	6.32323e-05	0.000265782	9.60327e-05		5.31616	8.16826e-07	8.97817e-07	9.06263e-07	1.13895e-06			0.311279	0	0	0		0.311279	0	0	0			2.84511	2.79089		2.76441
5.32837	1.31844e-06	8.62124e-07	1.09968e-06	9.87027e-07		5.32837	0.000232146	9.26123e-05	0.000322786	8.92896e-05		5.32837	7.13867e-07	9.33537e-07	5.37842e-07	6.70002e-07			0.323486	0	0	0		0.323486	0	0	0			2.7858	2.80954		2.72679
5.34058	9.04442e-07	7.54581e-07	8.79793e-07	7.56046e-07		5.34058	0.000279986	7.49979e-05	0.000367924	0.00010312		5.34058	1.64169e-06	1.57584e-06	1.13779e-06	1.59632e-06			0.335693	0	0	0		0.335693	0	0	0			2.8062	2.79461		2.73641
5.35278	1.37631e-06	1.42149e-06	1.17873e-06	1.29481e-06		5.35278	0.000327141	9.97285e-05	0.000420605	8.82807e-05		5.35278	1.23882e-06	1.32516e-06	1.3942e-06	2.12485e-06			0.3479	0	0	0		0.3479	0	0	0			2.79935	2.75305		2.77639
5.36499	1.033e-06	1.02954e-06	8.39805e-07	1.07937e-06		5.36499	0.000333557	8.29132e-05	0.000481961	0.000131447		5.36499	1.03439e-06	1.05006e-06	1.64176e-06	1.72836e-06			0.360107	0	0	0		0.360107	0	0	0			2.81389	2.8135		2.77485
5.3772	1.35e-06	8.27994e-07	1.17902e-06	1.12183e-06		5.3772	0.000411824	9.48321e-05	0.000465732	0.000126721		5.3772	8.40232e-07	1.03258e-06	8.09056e-07	7.04556e-07			0.372314	0	0	0		0.372314	0	0	0			2.78891	2.75777		2.80017
5.3894	1.36165e-06	1.20739e-06	1.17797e-06	1.17959e-06		5.3894	0.000437467	0.000127831	0.000558591	0.000135478		5.3894	6.09394e-07	8.58893e-07	7.65338e-07	9.2717e-07			0.384521	0	0	0		0.384521	0	0	0			2.79279	2.83356		2.79673
5.40161	1.35801e-06	1.0355e-06	1.30093e-06	1.12123e-06		5.40161	0.000459202	9.26295e-05	0.000617496	0.000147785		5.40161	1.27399e-06	1.25706e-06	1.23065e-06	1.94792e-06			0.396729	0	0	0		0.396729	0	0	0			2.84939	2.82068		2.75358
5.41382	1.18058e-06	1.02675e-06	1.04775e-06	1.20928e-06		5.41382	0.000526863	0.000118902	0.000743772	0.000153884		5.41382	1.43327e-06	1.62317e-06	7.5036e-07	8.5326e-07			0.408936	0	0	0		0.408936	0	0	0			2.7944	2.82007		2.76196
5.42603	1.1839e-06	1.42605e-06	8.08805e-07	9.44109e-07		5.42603	0.000587392	0.000168787	0.00078423	0.000152063		5.42603	1.00272e-06	9.22371e-07	1.08072e-06	1.73462e-06			0.421143	0	0	0		0.421143	0	0	0			2.84816	2.75847		2.75272
5.43823	1.54113e-06	1.24193e-06	1.91284e-06	1.81921e-06		5.43823	0.000579911	0.000173317	0.000777707	0.000138846		5.43823	1.03615e-06	1.15405e-06	2.34168e-06	2.05991e-06			0.43335	0	0	0		0.43335	0	0	0			2.78007			2.80586
5.45044	1.35998e-06	1.01081e-06	1.93891e-06	1.69602e-06		5.45044	0.000644241	0.000145331	0.000891629	0.000164092		5.45044	1.50249e-06	1.70634e-06	7.71555e-07	9.18957e-07			0.445557	0	0	0		0.445557	0	0	0			2.79964			2.79603
5.46265	1.54837e-06	1.5221e-06	1.7378e-06	1.08752e-06		5.46265	0.00073952	0.000203015	0.000881491	0.000207359		5.46265	1.51943e-06	1.70938e-06	1.12558e-06	1.93928e-06			0.457764	0	0	0		0.457764	0	0	0			2.75803			2.81775
5.47485	1.87246e-06	1.47857e-06	1.9661e-06	1.44392e-06		5.47485	0.000763178	0.000183768	0.00100565	0.000183425		5.47485	9.47129e-07	1.35016e-06	1.04055e-06	1.37631e-06			0.469971	0	0	0		0.469971	0	0	0			2.79782			2.75722
5.48706	1.89836e-06	1.71547e-06	2.2987e-06	1.64712e-06		5.48706	0.000844882	0.000201317	0.00104768	0.000213865		5.48706	1.29562e-06	1.20279e-06	2.52292e-06	3.3911e-06			0.482178	0	0	0		0.482178	0	0	0			2.80757			2.74568
5.49927	1.99326e-06	1.63814e-06	2.83744e-06	3.40885e-06		5.49927	0.000845996	0.000118416	0.00108455	0.000229717		5.49927	1.1366e-06	1.71875e-06	4.40748e-06	4.12011e-06			0.494385	0	0	0		0.494385	0	0	0			2.79917			2.79326
5.51147	2.86138e-06	2.01774e-06	3.18651e-06	1.57304e-06		5.51147	0.000917514	0.000201152	0.00126137	0.000174329		5.51147	1.77906e-06	1.8548e-06	4.14278e-06	3.35082e-06			0.506592	0	0	0		0.506592	0	0	0			2.80239			2.77369
5.52368	3.92496e-06	2.07855e-06	4.59393e-06	2.72444e-06		5.52368	0.00103982	0.000258773	0.00128894	0.000206891		5.52368	1.09669e-06	1.22642e-06	4.67676e-06	4.15454e-06			0.518799	0	0	0		0.518799	0	0	0			2.82815			2.77425
5.53589	4.35618e-06	1.97574e-06	4.92135e-06	2.01035e-06		5.53589	0.00102886	0.000178847	0.00134072	0.000231232		5.53589	2.22507e-06	2.58203e-06	5.17804e-06	2.99125e-06			0.531006	0	0	0		0.531006	0	0	0
5.5481	6.07874e-06	2.00418e-06	6.30131e-06	3.1838e-06		5.5481	0.00114186	0.000227014	0.0015049	0.000204794		5.5481	2.21087e-06	2.11418e-06	6.19471e-06	4.2499e-06			0.543213	0	0	0		0.543213	0	0	0
5.5603	7.9807e-06	2.88001e-06	8.77059e-06	3.95264e-06		5.5603	0.00115946	0.000223659	0.00148615	0.000167478		5.5603	2.41708e-06	3.60737e-06	1.17213e-05	9.93804e-06			0.55542	0	0	0		0.55542	0	0	0
5.57251	7.88293e-06	2.89507e-06	1.22298e-05	5.46351e-06		5.57251	0.0012325	0.00015483	0.00146476	0.000278405		5.57251	3.01292e-06	3.91734e-06	9.05736e-06	5.9508e-06			0.567627	0	0	0		0.567627	0	0	0		Trial 3		2.80208	2.33835
5.58472	1.21459e-05	3.18896e-06	1.3142e-05	3.96049e-06		5.58472	0.00125092	0.000252194	0.00161854	0.000263881		5.58472	4.44425e-06	5.74039e-06	1.37928e-05	8.62706e-06			0.579834	0	0	0		0.579834	0	0	0				2.81185	2.24561
5.59692	1.30597e-05	3.94803e-06	1.48099e-05	7.63297e-06		5.59692	0.00133047	0.000150063	0.00161413	0.000263326		5.59692	3.75567e-06	6.80228e-06	1.63992e-05	9.64069e-06			0.592041	0	0	0		0.592041	0	0	0				2.80234	2.32343
5.60913	1.70648e-05	5.99247e-06	2.26831e-05	8.41385e-06		5.60913	0.0013525	0.000252041	0.00171919	0.000192923		5.60913	3.79948e-06	4.67392e-06	2.05736e-05	1.227e-05			0.604248	0	0	0		0.604248	0	0	0				2.75792	2.19563
5.62134	1.92783e-05	4.88126e-06	2.58914e-05	7.38029e-06		5.62134	0.00147824	0.000205575	0.0017784	0.000202278		5.62134	6.37613e-06	7.80084e-06	2.7003e-05	1.69446e-05			0.616455	0	0	0		0.616455	0	0	0				2.69566	2.14829
5.63354	2.65554e-05	7.94356e-06	2.98655e-05	1.28096e-05		5.63354	0.0014649	0.000117055	0.00186014	0.00026647		5.63354	6.4879e-06	9.52926e-06	3.09488e-05	1.77805e-05			0.628662	0	0	0		0.628662	0	0	0				2.79157	2.32597
5.64575	2.76888e-05	9.02187e-06	3.57727e-05	1.0834e-05		5.64575	0.00156147	0.000242822	0.0018253	0.000250824		5.64575	7.90382e-06	9.13572e-06	3.80602e-05	1.95569e-05			0.640869	0	0	0		0.640869	0	0	0				2.81145	2.16225
5.65796	3.57861e-05	1.03437e-05	4.73986e-05	1.15121e-05		5.65796	0.00150925	0.000216821	0.0019672	0.000248289		5.65796	1.0264e-05	1.55745e-05	4.68127e-05	2.61297e-05			0.653076	0	0	0		0.653076	0	0	0				2.80941	2.33322
5.67017	4.16452e-05	1.14374e-05	4.90975e-05	1.22634e-05		5.67017	0.00164275	0.000248324	0.00201605	0.000191198		5.67017	1.05773e-05	1.55849e-05	4.9916e-05	2.45875e-05			0.665283	0	0	0		0.665283	0	0	0				2.78485	2.41733
5.68237	4.94743e-05	1.63871e-05	5.92931e-05	1.72553e-05		5.68237	0.00171081	0.000194615	0.00202492	0.000255816		5.68237	1.15875e-05	1.47284e-05	6.73788e-05	4.11558e-05			0.67749	0	0	0		0.67749	0	0	0				2.75944	2.0174
5.69458	5.80805e-05	1.35532e-05	6.65831e-05	2.20231e-05		5.69458	0.00167894	0.000236172	0.00206838	0.000169659		5.69458	1.46428e-05	1.85693e-05	7.52006e-05	4.22976e-05			0.689697	0	0	0		0.689697	0	0	0				2.7671	2.0845
5.70679	6.63189e-05	1.91608e-05	7.82871e-05	2.45392e-05		5.70679	0.00181223	0.00025821	0.00213573	0.000253066		5.70679	1.67726e-05	2.52744e-05	9.08105e-05	5.27985e-05			0.701904	0	0	0		0.701904	0	0	0					2.167
5.71899	7.75566e-05	1.7267e-05	9.33259e-05	2.67906e-05		5.71899	0.00179875	0.000195443	0.00218996	0.000279928		5.71899	1.94551e-05	2.74579e-05	0.000101945	5.4475e-05			0.714111	0	0	0		0.714111	0	0	0					2.3684
5.7312	8.91245e-05	1.95906e-05	0.000102932	3.53356e-05		5.7312	0.00181758	0.000271423	0.0023306	0.00022278		5.7312	2.61383e-05	3.89598e-05	0.00011523	5.46417e-05			0.726318	0	0	0		0.726318	0	0	0
5.74341	0.000102042	2.59388e-05	0.000119571	2.6649e-05		5.74341	0.00183871	0.00027745	0.00234799	0.000266279		5.74341	2.64171e-05	3.74773e-05	0.000123206	5.6121e-05			0.738525	0	0	0		0.738525	0	0	0
5.75562	0.000108685	2.34847e-05	0.000130378	3.59303e-05		5.75562	0.00199492	0.000235664	0.00234206	0.000276427		5.75562	3.33724e-05	4.34502e-05	0.000149252	7.0227e-05			0.750732	0	0	0		0.750732	0	0	0
5.76782	0.000127225	2.55385e-05	0.000149954	4.19533e-05		5.76782	0.00205334	0.000255451	0.00239512	0.000137009		5.76782	3.33898e-05	4.82952e-05	0.000169116	7.67829e-05			0.762939	0	0	0		0.762939	0	0	0
5.78003	0.000139301	3.40228e-05	0.000166224	4.14969e-05		5.78003	0.00205639	0.000213485	0.00248415	0.00017101		5.78003	4.31996e-05	5.83998e-05	0.000195012	9.01299e-05			0.775146	0	0	0		0.775146	0	0	0
5.79224	0.000160876	3.21439e-05	0.000179911	4.67284e-05		5.79224	0.00214058	0.00031966	0.00254262	0.000274801		5.79224	4.41797e-05	5.81834e-05	0.000207509	9.06524e-05			0.787354	0	0	0		0.787354	0	0	0
5.80444	0.000183444	3.20199e-05	0.000217101	6.38969e-05		5.80444	0.00221644	0.000265713	0.00258499	0.000266819		5.80444	5.2405e-05	6.49957e-05	0.000242138	0.000119784			0.799561	0	0	0		0.799561	0	0	0
5.81665	0.000201191	3.75894e-05	0.000226495	5.25091e-05		5.81665	0.00219923	0.000242715	0.00248461	0.000287619		5.81665	5.94047e-05	7.54189e-05	0.000274393	0.00012944			0.811768	0	0	0		0.811768	0	0	0
5.82886	0.000218645	3.97295e-05	0.000249984	5.5263e-05		5.82886	0.00225656	0.000198835	0.00260978	0.000260537		5.82886	6.35018e-05	8.28523e-05	0.00029852	0.000139929			0.823975	0	0	0		0.823975	0	0	0
5.84106	0.000234408	4.53781e-05	0.000280049	7.15188e-05		5.84106	0.00227935	0.000190827	0.00270829	0.000275875		5.84106	6.87765e-05	8.56682e-05	0.000314693	0.000127563			0.836182	0	0	0		0.836182	0	0	0
5.85327	0.00026532	4.52424e-05	0.000298927	6.47331e-05		5.85327	0.00232515	0.000224853	0.00271189	0.000209036		5.85327	7.40667e-05	8.95282e-05	0.000342384	0.00015002			0.848389	0	0	0		0.848389	0	0	0
5.86548	0.000284622	5.06676e-05	0.000332418	7.19252e-05		5.86548	0.00244492	0.000299061	0.00282141	0.000219335		5.86548	8.47631e-05	0.000104768	0.000381035	0.000158518			0.860596	0	0	0		0.860596	0	0	0
5.87769	0.000304853	4.73592e-05	0.000340917	7.48578e-05		5.87769	0.00239603	0.000212496	0.00286395	0.000191378		5.87769	9.26472e-05	0.000107732	0.000422769	0.000179756			0.872803	0	0	0		0.872803	0	0	0
5.88989	0.000336201	6.06471e-05	0.000376235	7.84199e-05		5.88989	0.00258807	0.000180998	0.00282134	0.0001803		5.88989	0.000103784	0.000129956	0.000454256	0.000199122			0.88501	0	0	0		0.88501	0	0	0
5.9021	0.000361038	6.29692e-05	0.000404829	9.20591e-05		5.9021	0.00258047	0.000240248	0.00295458	0.000229417		5.9021	0.000107961	0.00012913	0.000480429	0.000217082			0.897217	0	0	0		0.897217	0	0	0
5.91431	0.000378102	6.58347e-05	0.000436462	0.000102472		5.91431	0.00259923	0.000253146	0.00292133	0.000210448		5.91431	0.000122882	0.000140649	0.000518619	0.000202812			0.909424	0	0	0		0.909424	0	0	0
5.92651	0.000406681	7.06289e-05	0.000461936	9.68611e-05		5.92651	0.00263833	0.000262598	0.0030257	0.00030098		5.92651	0.000126971	0.000146735	0.000557631	0.000214728			0.921631	0	0	0		0.921631	0	0	0
5.93872	0.000437095	7.33354e-05	0.000509024	9.01246e-05		5.93872	0.00267217	0.000273837	0.00295254	0.000278694		5.93872	0.000141542	0.000158307	0.00061358	0.000264001			0.933838	0	0	0		0.933838	0	0	0
5.95093	0.000463618	7.59515e-05	0.000518821	0.00010212		5.95093	0.00273866	0.00028865	0.0030323	0.000146671		5.95093	0.000148505	0.000166578	0.000640591	0.000243141			0.946045	0	0	0		0.946045	0	0	0
5.96313	0.000499552	7.61743e-05	0.000555249	0.000112216		5.96313	0.00279892	0.00039756	0.00299413	0.000303905		5.96313	0.000159983	0.000173356	0.000659591	0.000242399			0.958252	0	0	0		0.958252	0	0	0
5.97534	0.00051266	7.70728e-05	0.000584095	0.000109675		5.97534	0.00266633	0.000354424	0.0030596	0.000220667		5.97534	0.000175957	0.000185807	0.000707926	0.000252289			0.970459	0	0	0		0.970459	0	0	0
5.98755	0.000552577	9.03852e-05	0.000622702	0.000122297		5.98755	0.00282797	0.000281566	0.0031928	0.000225866		5.98755	0.000180352	0.00020531	0.000756803	0.000276436			0.982666	0	0	0		0.982666	0	0	0
5.99976	0.00058604	9.08503e-05	0.000652786	0.000119978		5.99976	0.00275312	0.000239321	0.00317399	0.000254046		5.99976	0.000195865	0.000211071	0.00078368	0.000277264			0.994873	0	0	0		0.994873	0	0	0
6.01196	0.000607884	9.28876e-05	0.000688505	0.000124173		6.01196	0.00276758	0.000236511	0.00308087	0.000309466		6.01196	0.000208859	0.000216567	0.000819803	0.000279695			1.00708	0	0	0		1.00708	0	0	0
6.02417	0.000652701	9.91633e-05	0.000735379	0.000130362		6.02417	0.00285139	0.000283148	0.00311321	0.000192969		6.02417	0.000225037	0.000226414	0.00087897	0.000305123			1.01929	0	0	0		1.01929	0	0	0
6.03638	0.000679505	0.000106341	0.000762414	0.000134529		6.03638	0.00288851	0.000178126	0.00325661	0.000285699		6.03638	0.000235714	0.000245892	0.000918531	0.000314187			1.03149	0	0	0		1.03149	0	0	0
6.04858	0.000711137	9.60163e-05	0.000793816	0.000129115		6.04858	0.00291904	0.000213879	0.00328887	0.000234441		6.04858	0.000255163	0.000250049	0.000986158	0.000342168			1.0437	0	0	0		1.0437	0	0	0
6.06079	0.000751586	0.000107174	0.000835166	0.000137033		6.06079	0.0030048	0.000130684	0.00319767	0.000316209		6.06079	0.000267988	0.000261321	0.0010151	0.000334074			1.05591	0	0	0		1.05591	0	0	0
6.073	0.000778806	9.92758e-05	0.000867273	0.000128777		6.073	0.003019	0.000244985	0.00313159	0.000245195		6.073	0.000289341	0.000278227	0.00108904	0.000392748			1.06812	0	0	0		1.06812	0	0	0
6.08521	0.000799876	0.000109343	0.000915431	0.000156489		6.08521	0.00304061	0.00029391	0.00323702	0.000238202		6.08521	0.00030281	0.000285456	0.00110043	0.000340583			1.08032	0	0	0		1.08032	0	0	0
6.09741	0.000842046	0.000103179	0.000950618	0.000162657		6.09741	0.00304756	0.000166399	0.00325281	0.000241873		6.09741	0.000321059	0.000297993	0.00115961	0.000352548			1.09253	0	0	0		1.09253	0	0	0
6.10962	0.000885526	0.000126157	0.00097434	0.000147487		6.10962	0.00301749	0.000251693	0.00324462	0.000248095		6.10962	0.000335793	0.000302101	0.00120883	0.000379539			1.10474	0	0	0		1.10474	0	0	0
6.12183	0.000912943	0.000112482	0.00101383	0.00014957		6.12183	0.00306666	0.000177614	0.00335596	0.000181203		6.12183	0.000351514	0.000318068	0.00125712	0.00040578			1.11694	0	0	0		1.11694	0	0	0
6.13403	0.000966982	0.000122655	0.00104826	0.000155582		6.13403	0.00312812	0.000295629	0.00340147	0.000246867		6.13403	0.000372478	0.00033416	0.00128747	0.000366473			1.12915	0	0	0		1.12915	0	0	0
6.14624	0.000982749	0.000124722	0.00110772	0.000152135		6.14624	0.00306951	0.00021163	0.0033853	0.000274625		6.14624	0.000384129	0.00032989	0.00136763	0.00041666			1.14136	0	0	0		1.14136	0	0	0
6.15845	0.00102706	0.000124533	0.00112745	0.000156977		6.15845	0.0032264	0.000228491	0.00341428	0.00024647		6.15845	0.000412782	0.000333661	0.00138217	0.000396732			1.15356	0	0	0		1.15356	0	0	0
6.17065	0.00106118	0.000139831	0.00116956	0.000153696		6.17065	0.00317057	0.000194576	0.0033659	0.000235136		6.17065	0.000429247	0.000362556	0.00147526	0.000441254			1.16577	0	0	0		1.16577	0	0	0
6.18286	0.00110681	0.000131576	0.00120812	0.000153902		6.18286	0.00311569	0.000214937	0.0033861	0.000296546		6.18286	0.000450511	0.000359931	0.00149902	0.000420187			1.17798	0	0	0		1.17798	0	0	0
6.19507	0.00113424	0.000129682	0.00124581	0.000150426		6.19507	0.00311315	0.00014274	0.00340858	0.000232872		6.19507	0.000480946	0.000378115	0.00155912	0.000446304			1.19019	0	0	0		1.19019	0	0	0
6.20728	0.00115698	0.000139209	0.00129437	0.000157763		6.20728	0.00323309	0.000158085	0.00343848	0.00033678		6.20728	0.000497	0.000392072	0.00159379	0.000432996			1.20239	0	0	0		1.20239	0	0	0
6.21948	0.00119834	0.000140846	0.00132125	0.00017293		6.21948	0.00326775	0.000250949	0.00331446	0.000186375		6.21948	0.000520789	0.000383124	0.00167271	0.00046609			1.2146	0	0	0		1.2146	0	0	0
6.23169	0.00123323	0.000136881	0.00138025	0.000188311		6.23169	0.00328904	0.000227356	0.00344353	0.000304744		6.23169	0.000537293	0.000402587	0.00168748	0.000443412			1.22681	0	0	0		1.22681	0	0	0
6.2439	0.00126818	0.000150267	0.00140525	0.000145932		6.2439	0.0032561	0.000208334	0.00333196	0.000236384		6.2439	0.000572082	0.000415368	0.00175931	0.000433172			1.23901	0	0	0		1.23901	0	0	0
6.2561	0.00130646	0.000149172	0.00145378	0.000164487		6.2561	0.00314585	0.000232569	0.00330679	0.000170525		6.2561	0.00059794	0.000413743	0.00178395	0.000425845			1.25122	0	0	0		1.25122	0	0	0
6.26831	0.001363	0.000139251	0.00148667	0.000159396		6.26831	0.00317745	0.000171781	0.00347329	0.000268935		6.26831	0.000627145	0.000414167	0.00185166	0.000458498			1.26343	0	0	0		1.26343	0	0	0
6.28052	0.00140229	0.000153657	0.00150739	0.000152572		6.28052	0.00327426	0.000362095	0.0033208	0.000192323		6.28052	0.000639597	0.00042371	0.00190333	0.000461526			1.27563	0	0	0		1.27563	0	0	0
6.29272	0.00143484	0.000152652	0.00157751	0.000157606		6.29272	0.00322919	0.000295017	0.00340259	0.000185006		6.29272	0.000682403	0.000438357	0.00196156	0.000443043			1.28784	0	0	0		1.28784	0	0	0
6.30493	0.00147637	0.000147644	0.00160493	0.000157641		6.30493	0.00321392	0.000272414	0.00335632	0.000266685		6.30493	0.000687626	0.000434968	0.00198031	0.000406569			1.30005	0	0	0		1.30005	0	0	0
6.31714	0.00150268	0.000143778	0.00163088	0.00019059		6.31714	0.00327328	0.000221243	0.00332575	0.000209585		6.31714	0.000738216	0.000443542	0.00206512	0.000472503			1.31226	0	0	0		1.31226	0	0	0
6.32935	0.00153567	0.00014693	0.00169764	0.000172125		6.32935	0.00329661	0.000320757	0.00342141	0.000293618		6.32935	0.000766857	0.000458788	0.00211198	0.000469991			1.32446	0	0	0		1.32446	0	0	0
6.34155	0.00156978	0.000141342	0.00169752	0.000173059		6.34155	0.0032389	0.000241797	0.00332445	0.000264753		6.34155	0.000798745	0.000449892	0.00211574	0.000416644			1.33667	0	0	0		1.33667	0	0	0
6.35376	0.00159982	0.000148351	0.00175896	0.000184225		6.35376	0.00329673	0.000261205	0.00345762	0.000253076		6.35376	0.000830449	0.000476789	0.00218734	0.000441308			1.34888	0	0	0		1.34888	0	0	0
6.36597	0.00164035	0.000158633	0.0017719	0.000157122		6.36597	0.0033123	0.000224187	0.00349105	0.000158638		6.36597	0.000859932	0.000471369	0.00218308	0.000427783			1.36108	0	0	0		1.36108	0	0	0
6.37817	0.00165814	0.000156586	0.00182602	0.00016024		6.37817	0.00335837	0.000199403	0.00337338	0.000230672		6.37817	0.000891379	0.000466743	0.00229191	0.000454352			1.37329	0	0	0		1.37329	0	0	0
6.39038	0.00170595	0.000163944	0.00186296	0.000160226		6.39038	0.00319512	0.0002438	0.00344245	0.000246262		6.39038	0.000921172	0.000478424	0.00233183	0.000461956			1.3855	0	0	0		1.3855	0	0	0
6.40259	0.00175643	0.000143829	0.00189967	0.000155197		6.40259	0.00321582	0.000147742	0.00345589	0.000300255		6.40259	0.000963816	0.000469321	0.00237171	0.000449728			1.39771	0	0	0		1.39771	0	0	0
6.41479	0.00177739	0.000124565	0.00193672	0.000184525		6.41479	0.00330806	0.000192324	0.0033809	0.000228325		6.41479	0.00100441	0.000501554	0.00243917	0.000457416			1.40991	0	0	0		1.40991	0	0	0
6.427	0.00181078	0.000126087	0.00193596	0.000153244		6.427	0.00324171	0.000240153	0.00330495	0.000275652		6.427	0.00103879	0.000495926	0.00245252	0.000424888			1.42212	0	0	0		1.42212	0	0	0
6.43921	0.00184326	0.000153223	0.00199742	0.000157959		6.43921	0.00324822	0.000259889	0.00338422	0.000215371		6.43921	0.00106573	0.000490412	0.00250915	0.000421798			1.43433	0	0	0		1.43433	0	0	0
6.45142	0.00188515	0.00014873	0.00202244	0.000159481		6.45142	0.00338994	0.000245168	0.00338061	0.0002705		6.45142	0.0010857	0.000482181	0.00254904	0.000435985			1.44653	0	0	0		1.44653	0	0	0
6.46362	0.00190731	0.000126503	0.00205083	0.000133296		6.46362	0.00333498	0.000168381	0.00333374	0.000240529		6.46362	0.00112786	0.000489821	0.00259144	0.000418535			1.45874	0	0	0		1.45874	0	0	0
6.47583	0.00195311	0.000160891	0.00208339	0.000143374		6.47583	0.00324891	0.00025264	0.00325808	0.000270273		6.47583	0.00118502	0.000474365	0.00265013	0.000439469			1.47095	0	0	0		1.47095	0	0	0
6.48804	0.00199734	0.000136769	0.0021007	0.000166053		6.48804	0.00320883	0.000179288	0.00334452	0.000200664		6.48804	0.0011953	0.000477551	0.00266155	0.00039895			1.48315	0	0	0		1.48315	0	0	0
6.50024	0.00201763	0.000143877	0.00215577	0.000149473		6.50024	0.0032632	0.000259727	0.00329261	0.000351025		6.50024	0.00124065	0.000475186	0.00271905	0.000387544			1.49536	0	0	0		1.49536	0	0	0
6.51245	0.00203537	0.000141785	0.00217701	0.000147241		6.51245	0.00327615	0.000279112	0.00330195	0.00023511		6.51245	0.00130286	0.000520026	0.00276436	0.000402578			1.50757	0	0	0		1.50757	0	0	0
6.52466	0.00204869	0.000122698	0.00220214	0.000128996		6.52466	0.00314997	0.000306692	0.00334025	0.000184901		6.52466	0.00134085	0.00047136	0.00281964	0.000418317			1.51978	0	0	0		1.51978	0	0	0
6.53687	0.00211417	0.000138688	0.00224619	0.000147695		6.53687	0.00329167	0.000204068	0.00337281	0.000228092		6.53687	0.00135518	0.000484023	0.00281058	0.00037903			1.53198	0	0	0		1.53198	0	0	0
6.54907	0.00212274	0.000114194	0.00227839	0.00013147		6.54907	0.00332535	0.000199715	0.00326265	0.000203796		6.54907	0.00139273	0.000458429	0.00284411	0.000353275			1.54419	0	0	0		1.54419	0	0	0
6.56128	0.0021369	0.000118636	0.00230433	0.000149282		6.56128	0.00310737	0.00022598	0.00332556	0.000216008		6.56128	0.0014296	0.000480926	0.00294011	0.000384855			1.5564	0	0	0		1.5564	0	0	0
6.57349	0.00219928	0.000140674	0.00232161	0.000159992		6.57349	0.00325839	0.000183336	0.00317397	0.000236079		6.57349	0.00148446	0.000479582	0.00296191	0.000375708			1.5686	0	0	0		1.5686	0	0	0
6.58569	0.00221639	0.000135958	0.00234545	0.000104202		6.58569	0.00315121	0.000259548	0.00320924	0.000177086		6.58569	0.00150312	0.000471585	0.00299659	0.000401487			1.58081	0	0	0		1.58081	0	0	0
6.5979	0.00223649	0.000118434	0.00238567	0.000108469		6.5979	0.00324704	0.000224097	0.00326703	0.000233255		6.5979	0.00154397	0.000479571	0.0029932	0.000333073			1.59302	0	0	0		1.59302	0	0	0
6.61011	0.0022827	0.000122616	0.00239607	0.000111362		6.61011	0.00310965	0.000270672	0.00322941	0.000245261		6.61011	0.00162169	0.000494423	0.00305952	0.000356174			1.60522	0	0	0		1.60522	0	0	0
6.62231	0.00231305	0.000115099	0.00243597	0.000118544		6.62231	0.00318349	0.00026763	0.00327312	0.000268373		6.62231	0.0016251	0.000451921	0.00310442	0.000367998			1.61743	0	0	0		1.61743	0	0	0
6.63452	0.00232889	0.000119677	0.0024786	0.000103386		6.63452	0.00326486	0.000270497	0.00322142	0.000230603		6.63452	0.00167181	0.000442505	0.00313128	0.000348783			1.62964	0	0	0		1.62964	0	0	0
6.64673	0.00236529	0.000121269	0.00247201	0.000113173		6.64673	0.0032078	0.000270423	0.00310549	0.000182197		6.64673	0.00170316	0.000448349	0.00313749	0.000302058			1.64185	0	0	0		1.64185	0	0	0
6.65894	0.00237326	0.000138406	0.00250702	0.000104452		6.65894	0.00322475	0.000164207	0.0031708	0.00026812		6.65894	0.00173184	0.000441371	0.00315632	0.00033682			1.65405	0	0	0		1.65405	0	0	0
6.67114	0.00241029	0.000115068	0.00250052	0.000122684		6.67114	0.00307647	0.00026	0.00312765	0.000225116		6.67114	0.00176456	0.000425383	0.00315397	0.000265507			1.66626	0	0	0		1.66626	0	0	0
6.68335	0.00241107	0.000102381	0.00252034	8.99312e-05		6.68335	0.00311012	0.000330667	0.00305319	0.00024516		6.68335	0.00181269	0.000423677	0.00321269	0.000303294			1.67847	0	0	0		1.67847	0	0	0
6.69556	0.00244251	0.000112159	0.00255708	0.000103644		6.69556	0.0030833	0.000265396	0.00305177	0.000226484		6.69556	0.00183347	0.000418978	0.00323321	0.000260026			1.69067	0	0	0		1.69067	0	0	0
6.70776	0.00247048	0.000102299	0.00257378	9.63808e-05		6.70776	0.00316357	0.000184515	0.00311094	0.000198422		6.70776	0.00187832	0.000418828	0.00325979	0.000262147			1.70288	0	0	0		1.70288	0	0	0
6.71997	0.00247364	0.000115503	0.00258778	0.000116635		6.71997	0.00304415	0.000126715	0.00312872	0.00024167		6.71997	0.0019307	0.000399597	0.00325	0.000256726			1.71509	0	0	0		1.71509	0	0	0
6.73218	0.00250186	0.000114725	0.00261974	9.86415e-05		6.73218	0.00312717	0.000327523	0.00295922	0.000185108		6.73218	0.00194151	0.000384356	0.00333219	0.000282569			1.72729	0	0	0		1.72729	0	0	0
6.74438	0.00253828	0.000127744	0.00266156	0.000101691		6.74438	0.00303922	0.000242221	0.00305729	0.000415739		6.74438	0.00197411	0.000395066	0.00330179	0.000245119			1.7395	0	0	0		1.7395	0	0	0
6.75659	0.00251997	9.71924e-05	0.00266501	8.26876e-05		6.75659	0.00305998	0.000264057	0.00304087	0.000202181		6.75659	0.00200696	0.000377738	0.00338336	0.000260478			1.75171	0	0	0		1.75171	0	0	0
6.7688	0.00257897	0.000113008	0.00267558	8.24953e-05		6.7688	0.00302405	0.000203734	0.00307539	0.000270412		6.7688	0.00206445	0.000366993	0.00337743	0.000240221			1.76392	0	0	0		1.76392	0	0	0
6.78101	0.00257141	0.000105221	0.00269535	7.74939e-05		6.78101	0.00296942	0.000215578	0.00297871	0.000286761		6.78101	0.00206195	0.000358204	0.00339849	0.000220526			1.77612	0	0	0		1.77612	0	0	0
6.79321	0.00260336	0.000115983	0.0027208	9.57057e-05		6.79321	0.00298149	0.000241998	0.00304855	0.000289377		6.79321	0.00210701	0.000361397	0.00343154	0.000257554			1.78833	0	0	0		1.78833	0	0	0
6.80542	0.00263061	9.41148e-05	0.00272339	0.0001053		6.80542	0.00296738	0.000220745	0.00303842	0.00023728		6.80542	0.00214664	0.000331307	0.00343537	0.000188646			1.80054	0	0	0		1.80054	0	0	0
6.81763	0.00263238	9.9457e-05	0.00274701	0.000101976		6.81763	0.00304187	0.000226349	0.00299747	0.000222565		6.81763	0.0021642	0.000351191	0.00344957	0.000245355			1.81274	0	0	0		1.81274	0	0	0
6.82983	0.0026406	8.73646e-05	0.00274322	6.51796e-05		6.82983	0.00302444	0.000277099	0.0030832	0.000185898		6.82983	0.00220881	0.00030896	0.00345471	0.000221436			1.82495	0	0	0		1.82495	0	0	0
6.84204	0.00267778	0.000109633	0.00278503	6.97969e-05		6.84204	0.00293205	0.000204128	0.00287016	0.000271089		6.84204	0.00222682	0.00032425	0.00347876	0.000203284			1.83716	0	0	0		1.83716	0	0	0
6.85425	0.00266077	9.72698e-05	0.00279014	8.51815e-05		6.85425	0.00291179	0.000274749	0.00298598	0.000265163		6.85425	0.00225986	0.000339443	0.00351537	0.00023158			1.84937	0	0	0		1.84937	0	0	0
6.86646	0.00269298	7.63154e-05	0.00278198	8.71941e-05		6.86646	0.00292033	0.000235724	0.00289597	0.000197098		6.86646	0.00226818	0.000317255	0.00352563	0.000203071			1.86157	0	0	0		1.86157	0	0	0
6.87866	0.00270224	6.97994e-05	0.00279206	7.19372e-05		6.87866	0.00311415	0.000179581	0.00283656	0.000335743		6.87866	0.00234379	0.000290468	0.00353801	0.00020634			1.87378	0	0	0		1.87378	0	0	0
6.89087	0.00274101	8.30354e-05	0.00283006	7.43509e-05		6.89087	0.00283032	0.000227529	0.00292278	0.000161402		6.89087	0.00235765	0.000304257	0.00353508	0.000193866			1.88599	0	0	0		1.88599	0	0	0
6.90308	0.00272913	0.000103809	0.00282843	7.74447e-05		6.90308	0.0029704	0.000221751	0.0029305	0.000201319		6.90308	0.00238806	0.000293724	0.00354657	0.000161035			1.89819	0	0	0		1.89819	0	0	0
6.91528	0.00276718	7.07183e-05	0.00285716	8.80461e-05		6.91528	0.00263592	0.00024286	0.00290602	0.000180744		6.91528	0.00240517	0.000259385	0.00352204	0.000151585			1.9104	0	0	0		1.9104	0	0	0
6.92749	0.00276166	7.54463e-05	0.00284427	6.52612e-05		6.92749	0.00294209	0.000215359	0.00288879	0.000251281		6.92749	0.00240495	0.000270909	0.00356515	0.000167661			1.92261	0	0	0		1.92261	0	0	0
6.9397	0.00277312	9.6248e-05	0.00285636	7.0124e-05		6.9397	0.00274071	0.000178258	0.00288981	0.000250245		6.9397	0.002446	0.000286784	0.00354585	0.000139196			1.93481	0	0	0		1.93481	0	0	0
6.9519	0.00280807	9.04542e-05	0.00285975	7.89898e-05		6.9519	0.00280628	0.000300212	0.00286504	0.00028194		6.9519	0.00250451	0.000231631	0.00354802	0.000122229			1.94702	0	0	0		1.94702	0	0	0
6.96411	0.00278792	5.25831e-05	0.00288517	0.000112546		6.96411	0.00285306	0.000240933	0.00286043	0.000291338		6.96411	0.00250967	0.000226172	0.00353054	0.000137336			1.95923	0	0	0		1.95923	0	0	0
6.97632	0.00278039	7.55978e-05	0.00288687	5.19414e-05		6.97632	0.00282011	0.000233751	0.00279864	0.000259238		6.97632	0.00250038	0.000223126	0.00360762	0.000162614			1.97144	0	0	0		1.97144	0	0	0
6.98853	0.0028213	6.03691e-05	0.00288094	6.87998e-05		6.98853	0.0027974	0.000236767	0.00279348	0.000130823		6.98853	0.00253148	0.000243737	0.00356006	0.000138272			1.98364	0	0	0		1.98364	0	0	0
7.00073	0.00281502	6.5273e-05	0.00288822	6.77624e-05		7.00073	0.00276872	0.000216172	0.00285518	0.000246772		7.00073	0.00256147	0.000231317	0.00357837	0.000119216			1.99585	0	0	0		1.99585	0	0	0
7.01294	0.00282135	6.67615e-05	0.00290076	5.99938e-05		7.01294	0.00290126	0.000217869	0.00275952	0.000208507		7.01294	0.00259377	0.000224204	0.00358356	0.000138118			2.00806	0	0	0		2.00806	0	0	0
7.02515	0.00284017	6.60599e-05	0.00293888	9.77938e-05		7.02515	0.00277929	0.000249199	0.00272604	0.000263197		7.02515	0.00261232	0.000188887	0.00360667	0.000138502			2.02026	0	0	0		2.02026	0	0	0
7.03735	0.00283773	8.68862e-05	0.00292725	8.55812e-05		7.03735	0.00267893	0.000212107	0.00279415	0.000259261		7.03735	0.0026394	0.000217674	0.00359555	0.000100028			2.03247	0	0	0		2.03247	0	0	0
7.04956	0.00285629	7.21972e-05	0.00290127	8.97282e-05		7.04956	0.00277418	0.0002374	0.00283336	0.000239215		7.04956	0.00265004	0.000174621	0.00362224	0.000141874			2.04468	0	0	0		2.04468	0	0	0
7.06177	0.00285771	7.54161e-05	0.00291965	8.04744e-05		7.06177	0.00274607	0.000191624	0.0028093	0.000200343		7.06177	0.00268223	0.000203981	0.0036014	0.000119477			2.05688	0	0	0		2.05688	0	0	0
7.07397	0.00287932	8.52238e-05	0.0029623	5.37219e-05		7.07397	0.00273522	0.00018101	0.00266548	0.000169873		7.07397	0.00269237	0.000176671	0.00361424	0.000124495			2.06909	0	0	0		2.06909	0	0	0
7.08618	0.00288355	8.78273e-05	0.00292349	9.48022e-05		7.08618	0.00280876	0.000196995	0.00264893	0.000253317		7.08618	0.00270656	0.000176078	0.00358603	7.58729e-05			2.0813	0	0	0		2.0813	0	0	0
7.09839	0.00286541	5.16634e-05	0.002946	5.58897e-05		7.09839	0.00268217	0.000205599	0.00267752	0.000216515		7.09839	0.00272303	0.000151101	0.00363743	0.000137194			2.09351	0	0	0		2.09351	0	0	0
7.1106	0.00287859	8.53687e-05	0.00297337	7.4982e-05		7.1106	0.00278206	0.00024392	0.00269069	0.000279577		7.1106	0.00272939	0.000160035	0.00364111	0.000112695			2.10571	0	0	0		2.10571	0	0	0
7.1228	0.00288113	6.15085e-05	0.00294629	6.42334e-05		7.1228	0.00265866	0.000138983	0.00266055	0.000212715		7.1228	0.00273258	0.000141348	0.00359385	0.000104169			2.11792	0	0	0		2.11792	0	0	0
7.13501	0.00289958	6.04563e-05	0.00295561	8.31755e-05		7.13501	0.00268745	0.000237593	0.00273455	0.000173456		7.13501	0.00277052	0.00015912	0.00358774	0.00014012			2.13013	0	0	0		2.13013	0	0	0
7.14722	0.00289808	6.5584e-05	0.00296676	7.12741e-05		7.14722	0.00264754	0.000281444	0.00267742	0.000266783		7.14722	0.00276613	0.000151837	0.00362422	0.000148625			2.14233	0	0	0		2.14233	0	0	0
7.15942	0.00291263	5.59323e-05	0.00292579	7.50351e-05		7.15942	0.00263283	0.000187509	0.00269459	0.000188119		7.15942	0.0027884	0.000128578	0.00360535	0.000150469			2.15454	0	0	0		2.15454	0	0	0
7.17163	0.00288915	3.98676e-05	0.00296145	8.26332e-05		7.17163	0.00267605	0.000199464	0.00253611	0.000234665		7.17163	0.00279079	0.00012731	0.00360478	0.00011422			2.16675	0	0	0		2.16675	0	0	0
7.18384	0.00293012	6.56925e-05	0.0029618	4.45352e-05		7.18384	0.00263809	0.000251706	0.00255617	0.000230785		7.18384	0.00282676	0.000125551	0.00358083	0.000138394			2.17896	0	0	0		2.17896	0	0	0
7.19604	0.00292414	6.02442e-05	0.00295916	7.22147e-05		7.19604	0.00277147	0.000213933	0.00273717	0.000276425		7.19604	0.00282218	0.000130021	0.00361828	0.000113252			2.19116	0	0	0		2.19116	0	0	0
7.20825	0.00291422	5.53883e-05	0.00295847	7.95285e-05		7.20825	0.0027081	0.000197023	0.00268268	0.000258284		7.20825	0.00283765	0.000110112	0.00360454	7.21466e-05			2.20337	0	0	0		2.20337	0	0	0
7.22046	0.00287595	5.75895e-05	0.0029473	7.54362e-05		7.22046	0.00270037	0.000278045	0.00249123	0.000254098		7.22046	0.00283523	0.000110596	0.00359296	0.000105329			2.21558	0	0	0		2.21558	0	0	0
7.23267	0.00288517	4.89218e-05	0.00296536	5.91921e-05		7.23267	0.00259087	0.000164249	0.00257334	0.00020994		7.23267	0.00288065	0.00010937	0.00355928	0.000134854			2.22778	0	0	0		2.22778	0	0	0
7.24487	0.00292017	4.31212e-05	0.00294853	7.08815e-05		7.24487	0.00258143	0.000282099	0.00251924	0.000174203		7.24487	0.00286007	8.16555e-05	0.00356013	0.000109844			2.23999	0	0	0		2.23999	0	0	0
7.25708	0.00292562	7.17234e-05	0.00294377	6.55098e-05		7.25708	0.00270142	0.000201681	0.00244862	0.000220616		7.25708	0.00287185	0.000110832	0.00355548	0.000105789			2.2522	0	0	0		2.2522	0	0	0
7.26929	0.00289082	4.76433e-05	0.00293985	7.58638e-05		7.26929	0.00261272	0.000202198	0.00256183	0.000190846		7.26929	0.00289269	0.000101978	0.00355073	0.000113946			2.2644	0	0	0		2.2644	0	0	0
7.28149	0.00290505	5.88656e-05	0.00297221	8.55553e-05		7.28149	0.00262633	0.000197772	0.00245939	0.000151707		7.28149	0.00290149	0.000102446	0.00351553	0.000100256			2.27661	0	0	0		2.27661	0	0	0
7.2937	0.0029075	6.99131e-05	0.00293928	5.56793e-05		7.2937	0.00258203	0.000231704	0.00249855	0.000159392		7.2937	0.00291689	8.78109e-05	0.00353622	0.000116439			2.28882	0	0	0		2.28882	0	0	0
7.30591	0.00289888	5.96087e-05	0.00293032	5.37208e-05		7.30591	0.00262082	0.00018399	0.00249477	0.000216641		7.30591	0.00288591	0.000102099	0.00352891	0.000105895			2.30103	0	0	0		2.30103	0	0	0
7.31812	0.00291747	6.9951e-05	0.00296068	6.61662e-05		7.31812	0.0025522	0.000140824	0.00253055	0.000229589		7.31812	0.00291706	8.7576e-05	0.00349607	0.000174162			2.31323	0	0	0		2.31323	0	0	0
7.33032	0.00290713	5.25006e-05	0.00292214	5.93263e-05		7.33032	0.00257443	0.000171736	0.00244579	0.00022121		7.33032	0.00290664	9.65099e-05	0.00353102	8.91398e-05			2.32544	0	0	0		2.32544	0	0	0
7.34253	0.00290325	5.4092e-05	0.00293583	6.26424e-05		7.34253	0.00258215	0.000220098	0.00232874	0.000138571		7.34253	0.0029058	8.22653e-05	0.00347765	0.000113127			2.33765	0	0	0		2.33765	0	0	0
7.35474	0.00289768	6.3332e-05	0.00292928	6.6851e-05		7.35474	0.00257998	0.000230225	0.00246414	0.000183792		7.35474	0.00292802	7.04857e-05	0.00347771	0.000140219			2.34985	0	0	0		2.34985	0	0	0
7.36694	0.00288093	6.05104e-05	0.00292193	6.06861e-05		7.36694	0.00249028	0.000217467	0.00238513	0.000228383		7.36694	0.00291787	0.00010707	0.00341961	0.000174816			2.36206	0	0	0		2.36206	0	0	0
7.37915	0.00288985	4.83011e-05	0.00290145	8.49949e-05		7.37915	0.00247683	0.000190566	0.00245392	0.000194332		7.37915	0.00292669	8.53456e-05	0.00346025	0.000100704			2.37427	0	0	0		2.37427	0	0	0
7.39136	0.00287823	6.77519e-05	0.0029232	6.16474e-05		7.39136	0.00244294	0.000160093	0.0024387	0.000146493		7.39136	0.00293129	6.75934e-05	0.00342078	0.00011299			2.38647	0	0	0		2.38647	0	0	0
7.40356	0.00288478	5.0087e-05	0.0028953	8.86635e-05		7.40356	0.00249029	0.000175224	0.00238425	0.000163373		7.40356	0.0029275	7.56519e-05	0.00344746	0.000121369			2.39868	0	0	0		2.39868	0	0	0
7.41577	0.0028719	5.75106e-05	0.00290338	7.75846e-05		7.41577	0.00240772	0.00017786	0.00239429	0.000271015		7.41577	0.00292788	9.79035e-05	0.00340883	0.000101438			2.41089	0	0	0		2.41089	0	0	0
7.42798	0.00286515	4.82234e-05	0.00289112	6.10229e-05		7.42798	0.00247194	0.000245333	0.00236502	0.000183742		7.42798	0.0029451	5.3164e-05	0.00339273	0.000131476			2.4231	0	0	0		2.4231	0	0	0
7.44019	0.00287341	3.51495e-05	0.00287951	7.32821e-05		7.44019	0.00245192	0.000224081	0.00239883	0.000228306		7.44019	0.00293051	7.74443e-05	0.00343963	0.000101834			2.4353	0	0	0		2.4353	0	0	0
7.45239	0.00285039	4.56933e-05	0.00287162	6.23326e-05		7.45239	0.00244293	0.000199255	0.00232135	0.000267447		7.45239	0.00294204	7.37369e-05	0.00337004	0.000121157			2.44751	0	0	0		2.44751	0	0	0
7.4646	0.00286703	6.14428e-05	0.00287322	6.92745e-05		7.4646	0.00244252	0.000151057	0.00237166	0.000147006		7.4646	0.00296169	7.91994e-05	0.00335567	0.000120541			2.45972	0	0	0		2.45972	0	0	0
7.47681	0.00287495	7.33648e-05	0.00285759	6.44575e-05		7.47681	0.00246665	0.000263333	0.00233405	0.000167273		7.47681	0.00291446	6.27131e-05	0.00335743	0.000141055			2.47192	0	0	0		2.47192	0	0	0
7.48901	0.00285492	5.81507e-05	0.00287662	6.88789e-05		7.48901	0.00235713	0.000235212	0.00234948	0.000133264		7.48901	0.00295058	5.0445e-05	0.00335108	0.000136547			2.48413	0	0	0		2.48413	0	0	0
7.50122	0.00285869	4.4205e-05	0.00284598	5.70423e-05		7.50122	0.00243759	0.000192481	0.00240651	0.000158278		7.50122	0.00296994	6.56914e-05	0.00332446	0.000146552			2.49634	0	0	0		2.49634	0	0	0
7.51343	0.00285946	5.96683e-05	0.00282549	7.11966e-05		7.51343	0.00244081	0.000171184	0.00231103	0.000173322		7.51343	0.00296383	9.50527e-05	0.00330542	0.000163597			2.50854	0	0	0		2.50854	0	0	0
7.52563	0.00285551	4.96806e-05	0.00284767	9.41274e-05		7.52563	0.00228674	0.000231693	0.00234509	0.000169906		7.52563	0.00294907	9.48644e-05	0.00330263	0.000124691			2.52075	0	0	0		2.52075	0	0	0
7.53784	0.00282536	5.42366e-05	0.00285278	9.78864e-05		7.53784	0.00234275	0.000198093	0.00231462	0.000212144		7.53784	0.00292957	8.34392e-05	0.00328823	0.000140699			2.53296	0	0	0		2.53296	0	0	0
7.55005	0.0028339	4.37856e-05	0.00283725	8.22202e-05		7.55005	0.00232742	0.000156929	0.00228208	0.000214982		7.55005	0.00294099	8.60742e-05	0.00329105	0.000154158			2.54517	0	0	0		2.54517	0	0	0
7.56226	0.00287282	4.7098e-05	0.00282308	7.99337e-05		7.56226	0.0023408	0.000254613	0.0022334	0.000153429		7.56226	0.00292119	5.76236e-05	0.003219	0.000192457			2.55737	0	0	0		2.55737	0	0	0
7.57446	0.00283795	6.43378e-05	0.00284076	6.44245e-05		7.57446	0.00221667	0.000253881	0.0021847	0.000179671		7.57446	0.00294725	9.81754e-05	0.00324624	0.000126064			2.56958	0	0	0		2.56958	0	0	0
7.58667	0.00280783	6.14049e-05	0.00282594	6.02395e-05		7.58667	0.00231818	0.000250498	0.0022834	0.000146969		7.58667	0.0029586	9.77037e-05	0.00325845	0.000136926			2.58179	0	0	0		2.58179	0	0	0
7.59888	0.00280821	5.47603e-05	0.00279696	9.31201e-05		7.59888	0.00237273	0.000209747	0.00222671	0.000132367		7.59888	0.00294812	7.9423e-05	0.00323145	0.000137421			2.59399	0	0	0		2.59399	0	0	0
7.61108	0.00279965	4.15555e-05	0.00278914	5.70974e-05		7.61108	0.00230155	0.000238588	0.00223252	0.000228931		7.61108	0.00296094	8.24369e-05	0.00324153	0.000131307			2.6062	0	0	0		2.6062	0	0	0
7.62329	0.00279824	5.46623e-05	0.00277742	7.29828e-05		7.62329	0.00215716	0.000197529	0.00227071	0.00019614		7.62329	0.00291638	8.08972e-05	0.00319582	0.000125824			2.61841	0	0	0		2.61841	0	0	0
7.6355	0.00277973	5.33606e-05	0.00276953	5.52016e-05		7.6355	0.00232166	0.000208304	0.00217927	0.000144261		7.6355	0.00291932	0.000119915	0.00318946	0.000124869			2.63062	0	0	0		2.63062	0	0	0
7.64771	0.0027844	7.42278e-05	0.00277689	6.59195e-05		7.64771	0.00221537	0.000206142	0.00219768	0.000228534		7.64771	0.00297841	9.15498e-05	0.00314685	0.000189145			2.64282	0	0	0		2.64282	0	0	0
7.65991	0.00279318	5.43458e-05	0.00279148	7.75425e-05		7.65991	0.00231924	0.000198473	0.00212706	0.000226015		7.65991	0.00291025	0.000109652	0.00317218	0.000103665			2.65503	0	0	0		2.65503	0	0	0
7.67212	0.00275198	6.04663e-05	0.0027804	7.10994e-05		7.67212	0.00221716	0.00016734	0.00226236	0.000290187		7.67212	0.00293757	9.18666e-05	0.00314118	0.000159891			2.66724	0	0	0		2.66724	0	0	0
7.68433	0.00276717	4.07956e-05	0.00278465	6.30258e-05		7.68433	0.0021339	0.000235295	0.00220562	0.000200372		7.68433	0.00292093	0.000138621	0.00312282	0.000177021			2.67944	0	0	0		2.67944	0	0	0
7.69653	0.00277998	4.2706e-05	0.00276059	7.32351e-05		7.69653	0.00228931	0.000183043	0.00217802	0.000153647		7.69653	0.00291283	0.000106255	0.00315071	0.000122357			2.69165	0	0	0		2.69165	0	0	0
7.70874	0.0027452	6.12795e-05	0.00274404	7.35308e-05		7.70874	0.00223071	0.00018572	0.00218382	0.000153824		7.70874	0.00291365	6.57679e-05	0.00309273	0.000177907			2.70386	0	0	0		2.70386	0	0	0
7.72095	0.00273581	6.59336e-05	0.00274463	6.87858e-05		7.72095	0.00218041	0.000187429	0.0021195	0.000258047		7.72095	0.00291574	9.17901e-05	0.00305524	0.000198049			2.71606	0	0	0		2.71606	0	0	0
7.73315	0.00273776	6.59566e-05	0.00271714	6.94522e-05		7.73315	0.00220533	0.000150529	0.0020673	0.0001871		7.73315	0.0029133	9.84421e-05	0.0030856	0.000124164			2.72827	0	0	0		2.72827	0	0	0
7.74536	0.00272873	5.37396e-05	0.00274139	7.35569e-05		7.74536	0.00218112	0.000164107	0.00211077	0.000179859		7.74536	0.00290532	0.000114313	0.00308269	0.000130709			2.74048	0	0	0		2.74048	0	0	0
7.75757	0.00272171	6.4576e-05	0.00271267	6.49929e-05		7.75757	0.00208876	0.000187479	0.00203239	0.000191044		7.75757	0.00289769	0.000123403	0.00305196	0.000134143			2.75269	0	0	0		2.75269	0	0	0
7.76978	0.00271197	4.62612e-05	0.0027163	6.2548e-05		7.76978	0.00218623	0.000191535	0.00203734	0.0001403		7.76978	0.00287494	8.89993e-05	0.00306175	0.000116765			2.76489	0	0	0		2.76489	0	0	0
7.78198	0.00272297	7.53542e-05	0.00270589	7.1067e-05		7.78198	0.00217397	0.000164308	0.0020387	0.000148546		7.78198	0.00292135	0.000158062	0.00302028	0.000130355			2.7771	0	0	0		2.7771	0	0	0
7.79419	0.00269174	6.85555e-05	0.0027327	7.19492e-05		7.79419	0.00210869	0.000144022	0.002082	0.000152567		7.79419	0.00284456	9.84373e-05	0.00300501	0.000127149			2.78931	0	0	0		2.78931	0	0	0
7.8064	0.0027162	5.03692e-05	0.00270184	9.16103e-05		7.8064	0.00215131	0.000170052	0.00210298	0.000219015		7.8064	0.00286558	0.000116632	0.00296551	0.000153967			2.80151	0	0	0		2.80151	0	0	0
7.8186	0.00265782	6.70186e-05	0.00267947	5.52645e-05		7.8186	0.00212142	0.000171458	0.00209739	0.000195782		7.8186	0.0028805	0.000101533	0.00297256	0.000146295			2.81372	0	0	0		2.81372	0	0	0
7.83081	0.00267145	6.66206e-05	0.00264905	8.44529e-05		7.83081	0.00216887	0.000212687	0.0020236	0.000169637		7.83081	0.00284522	0.000118191	0.00296177	0.000145977			2.82593	0	0	0		2.82593	0	0	0
7.84302	0.00267728	5.7563e-05	0.00262889	7.35292e-05		7.84302	0.00209981	0.000167503	0.002033	0.000165492		7.84302	0.00281631	9.90411e-05	0.00294496	0.000175709			2.83813	0	0	0		2.83813	0	0	0
7.85522	0.00264514	6.67085e-05	0.00265525	8.5008e-05		7.85522	0.00204108	0.000227577	0.00207137	0.000212739		7.85522	0.00281285	0.00010404	0.00294547	0.000132615			2.85034	0	0	0		2.85034	0	0	0
7.86743	0.00265888	5.95454e-05	0.0026246	8.09326e-05		7.86743	0.00213301	0.000144284	0.0020305	0.000233777		7.86743	0.00280126	0.000119199	0.00288096	0.000163829			2.86255	0	0	0		2.86255	0	0	0
7.87964	0.00262326	7.80676e-05	0.00258084	9.56441e-05		7.87964	0.00208606	0.000173665	0.00199707	0.000203164		7.87964	0.00282878	0.000146081	0.00292202	0.000121748			2.87476	0	0	0		2.87476	0	0	0
7.89185	0.00263434	5.24514e-05	0.00258183	9.63336e-05		7.89185	0.00212645	0.000136884	0.0020404	0.000200009		7.89185	0.00281123	0.000114087	0.0028772	0.000184416			2.88696	0	0	0		2.88696	0	0	0
7.90405	0.0026305	6.14e-05	0.00259888	6.6937e-05		7.90405	0.00198771	0.000221105	0.00198051	0.000126869		7.90405	0.00278612	0.000130215	0.00284696	0.00011543			2.89917	0	0	0		2.89917	0	0	0
7.91626	0.00261807	7.3901e-05	0.00257872	8.16871e-05		7.91626	0.00195493	0.000204714	0.00204986	0.000187768		7.91626	0.00279234	0.000101518	0.00286401	0.000128024			2.91138	0	0	0		2.91138	0	0	0
7.92847	0.0026274	5.72896e-05	0.002567	4.91166e-05		7.92847	0.00204493	0.000208886	0.00203214	0.000160877		7.92847	0.00278213	0.000125045	0.00280153	0.000152044			2.92358	0	0	0		2.92358	0	0	0
7.94067	0.00257606	6.81047e-05	0.00256965	7.87539e-05		7.94067	0.0019242	0.000132634	0.00198611	0.000165485		7.94067	0.0027997	0.000142865	0.00278993	0.000168335			2.93579	0	0	0		2.93579	0	0	0
7.95288	0.00257442	5.68154e-05	0.00256415	7.00173e-05		7.95288	0.00209447	0.000200595	0.00191105	0.000189033		7.95288	0.00276154	0.000104456	0.00279421	0.000127099			2.948	0	0	0		2.948	0	0	0
7.96509	0.00259143	3.7521e-05	0.002558	5.95659e-05		7.96509	0.00207564	0.000177314	0.00197851	0.000157779		7.96509	0.00275297	0.00010588	0.00280712	0.000110398			2.96021	0	0	0		2.96021	0	0	0
7.97729	0.00257541	5.28308e-05	0.00251075	7.3129e-05		7.97729	0.00199867	0.000175815	0.00208092	0.000180572		7.97729	0.00278154	0.000129643	0.00277581	0.000124134			2.97241	0	0	0		2.97241	0	0	0
7.9895	0.00256778	5.88233e-05	0.0025176	6.85798e-05		7.9895	0.00208143	0.000188723	0.00194106	0.00014291		7.9895	0.00273562	0.000126126	0.00273052	0.00014497			2.98462	0	0	0		2.98462	0	0	0
8.00171	0.00256462	6.81457e-05	0.00251201	7.60054e-05		8.00171	0.00200736	0.000166708	0.00194199	0.000201922		8.00171	0.00274832	0.000142728	0.00272688	0.000135455			2.99683	0	0	0		2.99683	0	0	0
8.01392	0.00252218	6.04965e-05	0.00251829	7.67293e-05		8.01392	0.00191441	0.000189924	0.00182556	0.000196193		8.01392	0.00275645	0.000142264	0.0027194	0.000149995			3.00903	0	0	0		3.00903	0	0	0
8.02612	0.00255641	6.17774e-05	0.00248307	7.35108e-05		8.02612	0.00208122	0.000179886	0.00188591	0.000156835		8.02612	0.0027207	0.000143946	0.00270958	0.000104941			3.02124	0	0	0		3.02124	0	0	0
8.03833	0.00248615	6.5334e-05	0.00250116	6.893e-05		8.03833	0.00200512	0.000163892	0.00189221	0.00020754		8.03833	0.00271113	0.000127407	0.00270928	0.00018335			3.03345	0	0	0		3.03345	0	0	0
8.05054	0.00252187	6.31854e-05	0.00249233	6.09068e-05		8.05054	0.00203477	0.000190221	0.0017654	0.000159248		8.05054	0.00270082	0.000136182	0.00265506	0.000140289			3.04565	0	0	0		3.04565	0	0	0
8.06274	0.00248202	5.31947e-05	0.00247029	7.94503e-05		8.06274	0.00202505	0.000182759	0.00194025	0.000175956		8.06274	0.00271432	0.00012383	0.00264666	0.000175507			3.05786	0	0	0		3.05786	0	0	0
8.07495	0.00247094	6.42121e-05	0.00245049	8.45503e-05		8.07495	0.00199908	0.000195309	0.00182277	0.000166127		8.07495	0.0026705	0.000125813	0.00263138	0.000166498			3.07007	0	0	0		3.07007	0	0	0
8.08716	0.00247484	6.82543e-05	0.00243828	6.18767e-05		8.08716	0.00199453	0.000248537	0.00188655	0.000185947		8.08716	0.00265359	0.000134982	0.00262309	0.00016461			3.08228	0	0	0		3.08228	0	0	0
8.09937	0.002445	5.71009e-05	0.00241705	8.01882e-05		8.09937	0.00190839	0.000231274	0.00194447	0.00014993		8.09937	0.00268819	0.000135289	0.00260652	0.000165258			3.09448	0	0	0		3.09448	0	0	0
8.11157	0.00246363	6.20537e-05	0.00242342	5.57296e-05		8.11157	0.00195087	0.000131745	0.00188477	0.000166983		8.11157	0.00264534	0.000115489	0.00257917	0.000115245			3.10669	0	0	0		3.10669	0	0	0
8.12378	0.00242964	7.1643e-05	0.00241198	0.000104128		8.12378	0.00197155	0.000150925	0.00180159	0.000211151		8.12378	0.00261589	0.000109818	0.00256166	0.000150488			3.1189	0	0	0		3.1189	0	0	0
8.13599	0.0024535	6.90221e-05	0.00238295	4.80545e-05		8.13599	0.0019609	0.000203826	0.0018519	0.000198594		8.13599	0.00261906	0.000139685	0.00254663	0.000159237			3.1311	0	0	0		3.1311	0	0	0
8.14819	0.00243169	8.70984e-05	0.00241013	6.30126e-05		8.14819	0.00194995	0.000149261	0.00180083	0.000147973		8.14819	0.00263861	0.000151893	0.00253213	0.000120879			3.14331	0	1	-1		3.14331	0	0	0
8.1604	0.00241692	5.63037e-05	0.00238981	6.38112e-05		8.1604	0.00186591	0.000157976	0.0018743	0.000158901		8.1604	0.00257998	0.000133756	0.00252263	0.000132759			3.15552	0	0	0		3.15552	0	0	0
8.17261	0.00240479	4.7246e-05	0.00237721	7.25865e-05		8.17261	0.00189951	0.000128066	0.00169241	0.000198507		8.17261	0.00261215	0.000111261	0.00251714	0.000153498			3.16772	0	0	0		3.16772	0	0	0
8.18481	0.00238347	5.43533e-05	0.00238086	7.27231e-05		8.18481	0.00183807	0.000166015	0.00175969	0.000145709		8.18481	0.00257605	0.000129708	0.00251555	0.000117415			3.17993	0	0	0		3.17993	0	0	0
8.19702	0.00239814	5.89385e-05	0.00235608	8.41573e-05		8.19702	0.00184032	0.000180464	0.00173482	0.000203832		8.19702	0.00258619	0.000150017	0.0025083	0.000122805			3.19214	0	0	0		3.19214	0	0	0
8.20923	0.00238603	6.33474e-05	0.00233953	6.21476e-05		8.20923	0.0019134	0.000129381	0.00175685	0.000184105		8.20923	0.00259273	0.000130484	0.00249916	9.97521e-05			3.20435	0	0	0		3.20435	0	0	0
8.22144	0.00233954	8.74733e-05	0.00233412	6.86668e-05		8.22144	0.0017696	0.000172618	0.00178295	0.000209903		8.22144	0.00256355	0.000131906	0.00243206	0.000136245			3.21655	0	0	0		3.21655	0	0	0
8.23364	0.00235111	5.71716e-05	0.00230578	5.6828e-05		8.23364	0.00183668	0.000198713	0.00164184	0.00015606		8.23364	0.0025589	0.000142855	0.00243269	0.000123046			3.22876	0	0	0		3.22876	0	0	0
8.24585	0.00235074	7.33233e-05	0.00232798	5.78161e-05		8.24585	0.00173167	0.000167069	0.0016849	0.000241971		8.24585	0.00252994	0.00016009	0.00247022	0.000116907			3.24097	0	0	0		3.24097	0	0	0
8.25806	0.00232846	8.96574e-05	0.00231739	6.951e-05		8.25806	0.00184546	0.000204629	0.0017361	0.000143703		8.25806	0.00252156	0.000132591	0.00239478	0.000139589			3.25317	0	0	0		3.25317	0	0	0
8.27026	0.00233435	6.57571e-05	0.00230515	6.02536e-05		8.27026	0.00179884	0.000136877	0.0017123	0.000153206		8.27026	0.00252376	0.000123616	0.00241049	0.000146996			3.26538	0	0	0		3.26538	0	0	0
8.28247	0.00231999	6.89035e-05	0.00232289	6.42596e-05		8.28247	0.00174303	0.00015642	0.00177743	0.000154035		8.28247	0.00252548	0.000135557	0.00238501	0.000124574			3.27759	0	0	0		3.27759	0	0	0
8.29468	0.00230396	5.53443e-05	0.00228781	7.66406e-05		8.29468	0.00177386	0.00020604	0.00173054	0.000112514		8.29468	0.00249887	0.000112421	0.00239297	0.000104217			3.28979	0	0	0		3.28979	0	0	0
8.30688	0.00228694	6.33308e-05	0.00225233	7.27623e-05		8.30688	0.00171425	0.000129788	0.00169634	0.000229864		8.30688	0.00249851	0.000129081	0.00240752	0.000119526			3.302	0	0	0		3.302	0	0	0
8.31909	0.00229667	5.18256e-05	0.00226577	7.08754e-05		8.31909	0.00171139	0.000121307	0.00163471	0.000166059		8.31909	0.00245624	0.000136429	0.00236674	0.000109377			3.31421	0	0	0		3.31421	0	0	0
8.3313	0.00229556	7.08987e-05	0.00224911	8.482e-05		8.3313	0.00173549	0.000174186	0.00158079	0.000189076		8.3313	0.0024823	0.000136827	0.00233581	0.000143794			3.32642	0	1	-1		3.32642	0	0	0
8.34351	0.00228941	4.87539e-05	0.00224854	5.69828e-05		8.34351	0.00172909	0.00016072	0.0017202	0.000108123		8.34351	0.00248898	0.000131255	0.00231779	0.000147847			3.33862	0	0	0		3.33862	0	0	0
8.35571	0.00227277	6.76516e-05	0.00225297	6.01218e-05		8.35571	0.00175292	0.000195471	0.0016828	0.000172193		8.35571	0.00248617	0.00012609	0.00231241	0.000147106			3.35083	0	1	-1		3.35083	0	0	0
8.36792	0.00227484	7.34794e-05	0.00221661	5.00623e-05		8.36792	0.0016912	0.000154905	0.00164759	0.000170834		8.36792	0.00247785	0.000155654	0.00230259	0.000131248			3.36304	0	0	0		3.36304	0	0	0
8.38013	0.00227824	5.59176e-05	0.00221864	7.38314e-05		8.38013	0.00164506	0.00019617	0.00169134	0.000151393		8.38013	0.00244959	0.000117592	0.00232288	0.000132187			3.37524	0	0	0		3.37524	0	0	0
8.39233	0.00226588	8.22918e-05	0.00223396	6.15683e-05		8.39233	0.00176836	0.000219449	0.00160842	0.000213306		8.39233	0.00249871	0.000130429	0.00230632	9.87884e-05			3.38745	0	0	0		3.38745	0	0	0
8.40454	0.0022501	5.41467e-05	0.0021981	5.32842e-05		8.40454	0.00166972	0.000166257	0.00162008	0.000183707		8.40454	0.00246951	0.000141393	0.00228821	0.000110061			3.39966	0	1	-1		3.39966	0	0	0
8.41675	0.00225558	5.17734e-05	0.00224505	5.62435e-05		8.41675	0.00170438	0.000139524	0.0016112	0.000148159		8.41675	0.00244341	0.000149519	0.00226527	0.000127193			3.41187	0	0	0		3.41187	0	0	0
8.42896	0.00222926	5.25446e-05	0.00220751	9.96137e-05		8.42896	0.00168765	0.000204463	0.00161502	0.00012713		8.42896	0.00241662	0.000131924	0.00226703	0.000104003			3.42407	0	0	0		3.42407	0	0	0
8.44116	0.00223624	7.28836e-05	0.00218754	5.71205e-05		8.44116	0.00165867	0.000217041	0.00157372	0.000197569		8.44116	0.00243165	0.000124775	0.00226394	0.000154061			3.43628	0	0	0		3.43628	0	1	-1
8.45337	0.00222111	6.1689e-05	0.00219067	6.37179e-05		8.45337	0.00166005	0.000192239	0.00163754	0.000152825		8.45337	0.00242424	0.0001221	0.0022254	0.000138951			3.44849	0	0	0		3.44849	0	0	0
8.46558	0.00220815	7.52727e-05	0.00214965	7.83751e-05		8.46558	0.00176958	0.000125961	0.00162045	0.00016502		8.46558	0.00242181	0.000116552	0.00223249	0.000120473			3.46069	0	0	0		3.46069	0	0	0
8.47778	0.00221325	6.52168e-05	0.00217408	7.1617e-05		8.47778	0.00161856	0.000149271	0.00156854	0.000298588		8.47778	0.00239119	0.000151715	0.00222506	0.000108152			3.4729	0	0	0		3.4729	0	0	0
8.48999	0.00221982	7.74187e-05	0.00216131	3.30704e-05		8.48999	0.00155269	0.000117935	0.00168119	0.000241005		8.48999	0.00239743	0.000140439	0.00218971	0.000161696			3.48511	0	0	0		3.48511	0	0	0
8.5022	0.00218591	6.53954e-05	0.00216861	4.96631e-05		8.5022	0.00158226	0.000142648	0.00160954	0.000154294		8.5022	0.00238725	0.000153073	0.00219698	0.000100009			3.49731	0	0	0		3.49731	0	0	0
8.5144	0.00217465	5.54198e-05	0.00215148	7.28799e-05		8.5144	0.00161758	0.000146317	0.00159734	0.000151314		8.5144	0.00236558	0.000149846	0.00215685	0.000134664			3.50952	0	0	0		3.50952	0	0	0
8.52661	0.00217019	5.11956e-05	0.00214836	6.17981e-05		8.52661	0.00156373	0.000200024	0.00151114	0.000132645		8.52661	0.0023671	0.000153676	0.00219822	9.04089e-05			3.52173	0	0	0		3.52173	0	0	0
8.53882	0.00213877	5.90403e-05	0.00213742	5.59061e-05		8.53882	0.00169345	0.000211692	0.0015673	0.000171169		8.53882	0.00234217	0.000124707	0.00216888	0.000119069			3.53394	0	0	0		3.53394	0	0	0
8.55103	0.00215138	4.43388e-05	0.00211077	5.488e-05		8.55103	0.00163856	0.000157181	0.00154425	0.000135419		8.55103	0.00232704	0.000122137	0.00213491	0.000113128			3.54614	0	0	0		3.54614	0	0	0
8.56323	0.00214975	7.09977e-05	0.00211188	4.47387e-05		8.56323	0.00154685	0.000183908	0.00149443	0.000139513		8.56323	0.00235046	0.000123281	0.00210863	0.000149393			3.55835	0	0	0		3.55835	0	0	0
8.57544	0.00214845	7.67094e-05	0.00209336	8.33618e-05		8.57544	0.00162011	0.000157289	0.0015206	0.000214234		8.57544	0.00233029	0.000149602	0.00212785	0.000126207			3.57056	0	0	0		3.57056	0	0	0
8.58765	0.00211234	5.69516e-05	0.00209606	6.46834e-05		8.58765	0.00161867	0.000187094	0.0016133	0.000135281		8.58765	0.00230885	0.000131755	0.00211673	0.000111554			3.58276	0	0	0		3.58276	0	0	0
8.59985	0.0021324	5.30736e-05	0.00207778	6.98561e-05		8.59985	0.00165212	0.000229095	0.00161275	0.000220121		8.59985	0.00230591	0.000125299	0.00210018	0.000110465			3.59497	0	0	0		3.59497	0	0	0
8.61206	0.00210063	4.80196e-05	0.00206999	5.29323e-05		8.61206	0.00159793	0.000155755	0.0015921	0.000193829		8.61206	0.00232605	0.000135086	0.00206432	0.000125245			3.60718	0	0	0		3.60718	0	0	0
8.62427	0.00211377	5.57735e-05	0.00207837	6.55407e-05		8.62427	0.00161655	0.000212111	0.00157324	0.000123714		8.62427	0.00229936	0.000138623	0.00207553	0.000112059			3.61938	0	1	-1		3.61938	0	0	0
8.63647	0.0021011	4.7014e-05	0.00206801	5.32828e-05		8.63647	0.00158023	0.000180357	0.00150071	0.000159833		8.63647	0.00229745	0.000120612	0.00206758	0.000114796			3.63159	0	0	0		3.63159	0	0	0
8.64868	0.00208853	5.43998e-05	0.00205538	5.43321e-05		8.64868	0.00157086	0.000178213	0.00157227	0.000160396		8.64868	0.00226774	0.000138604	0.0020351	0.000137501			3.6438	0	0	0		3.6438	0	0	0
8.66089	0.0020937	4.36201e-05	0.00201743	7.05044e-05		8.66089	0.0015432	0.000190641	0.00158508	9.97373e-05		8.66089	0.00225415	0.000113023	0.0020242	9.79337e-05			3.65601	0	0	0		3.65601	0	0	0
8.6731	0.00206526	5.70522e-05	0.00201988	6.39517e-05		8.6731	0.00163116	0.000154252	0.00146157	0.000178933		8.6731	0.00227283	0.000139045	0.0020437	8.99958e-05			3.66821	0	0	0		3.66821	0	0	0
8.6853	0.00206003	5.15842e-05	0.00202946	5.48147e-05		8.6853	0.00161407	0.0002084	0.00150676	0.000138028		8.6853	0.00225054	0.000124718	0.00200665	0.000119572			3.68042	0	0	0		3.68042	0	0	0
8.69751	0.00204863	6.08043e-05	0.00200291	5.29341e-05		8.69751	0.00151653	0.000161474	0.00146603	0.0001402		8.69751	0.00222634	0.000144215	0.00201303	0.000105481			3.69263	0	0	0		3.69263	0	0	0
8.70972	0.00205216	5.10889e-05	0.00199155	6.65378e-05		8.70972	0.00153384	0.00014967	0.00157036	0.000172666		8.70972	0.00220579	0.000121484	0.00198312	0.000100337			3.70483	0	0	0		3.70483	0	0	0
8.72192	0.00204536	5.752e-05	0.00199719	5.84672e-05		8.72192	0.00160667	0.000151066	0.00146812	0.000137923		8.72192	0.00219819	9.74636e-05	0.00198931	0.000117046			3.71704	0	0	0		3.71704	0	0	0
8.73413	0.00202365	5.79917e-05	0.00201224	5.23554e-05		8.73413	0.00158043	0.000133142	0.00143487	0.000163517		8.73413	0.00221518	0.000120885	0.00196942	9.94515e-05			3.72925	0	0	0		3.72925	0	0	0
8.74634	0.0020317	5.33396e-05	0.00197957	6.24441e-05		8.74634	0.00154526	0.000152573	0.00157571	0.000186228		8.74634	0.00219543	0.000123002	0.0019648	0.000115377			3.74146	0	0	0		3.74146	0	0	0
8.75854	0.00199507	5.77171e-05	0.0019699	6.17827e-05		8.75854	0.00153447	0.000135674	0.00147193	0.000222103		8.75854	0.00219253	0.000136837	0.00194143	0.000111589			3.75366	0	0	0		3.75366	0	0	0
8.77075	0.00201701	5.62499e-05	0.00194289	6.64819e-05		8.77075	0.0015193	0.000171885	0.00148534	0.00015505		8.77075	0.00218545	0.000117461	0.00192451	0.000113059			3.76587	0	0	0		3.76587	0	0	0
8.78296	0.00199944	4.49988e-05	0.00198568	3.71823e-05		8.78296	0.00160021	0.000198092	0.00148677	0.000183007		8.78296	0.0021547	0.000130403	0.00190658	0.000138639			3.77808	0	0	0		3.77808	0	0	0
8.79517	0.00196706	5.17159e-05	0.00195345	6.67472e-05		8.79517	0.00151258	0.000156956	0.00150315	0.000159128		8.79517	0.00216378	0.000114017	0.00191575	8.672e-05			3.79028	0	1	-1		3.79028	0	0	0
8.80737	0.00197216	4.37815e-05	0.00194747	5.77134e-05		8.80737	0.00146359	0.000234026	0.0014872	0.000148562		8.80737	0.00214181	0.000137503	0.00190333	0.000137673			3.80249	0	0	0		3.80249	0	0	0
8.81958	0.00197549	6.95058e-05	0.00192207	9.15096e-05		8.81958	0.00151195	0.000153192	0.00139252	0.000135427		8.81958	0.00217955	0.000135893	0.00188353	0.000111486			3.8147	0	0	0		3.8147	0	0	0
8.83179	0.00195919	5.01316e-05	0.00190585	6.55388e-05		8.83179	0.0014831	0.000148896	0.00139303	0.000153896		8.83179	0.00213237	0.000134163	0.00187154	8.76875e-05			3.8269	0	0	0		3.8269	0	0	0
8.84399	0.00192589	7.62719e-05	0.00190916	4.95803e-05		8.84399	0.00138872	0.000126342	0.00147227	0.000133834		8.84399	0.00215885	0.000141288	0.0018836	0.00011855			3.83911	0	0	0		3.83911	0	0	0
8.8562	0.00195442	5.42031e-05	0.0019154	7.64367e-05		8.8562	0.00148782	0.000184135	0.00142113	0.000161377		8.8562	0.00209661	0.000137728	0.00185313	0.000128489			3.85132	0	0	0		3.85132	0	0	0
8.86841	0.0019518	4.92639e-05	0.00189998	5.56973e-05		8.86841	0.00148921	0.000152051	0.00147177	0.000153631		8.86841	0.00209099	0.000128914	0.00184573	0.000112471			3.86353	0	0	0		3.86353	0	0	0
8.88062	0.00193137	5.48567e-05	0.00190774	5.56767e-05		8.88062	0.00139854	0.00018774	0.00139793	0.000155154		8.88062	0.00209971	0.000136334	0.00185412	8.87003e-05			3.87573	0	0	0		3.87573	0	0	0
8.89282	0.00192097	4.94264e-05	0.00190668	7.17023e-05		8.89282	0.001522	0.000103887	0.00139327	0.000110762		8.89282	0.00208204	0.000128438	0.00183241	8.4335e-05			3.88794	0	0	0		3.88794	0	0	0
8.90503	0.00191239	6.35442e-05	0.00187733	4.9387e-05		8.90503	0.00143017	0.000218936	0.00139415	0.000189712		8.90503	0.00207536	0.000145024	0.00182985	9.56714e-05			3.90015	0	0	0		3.90015	0	0	0
8.91724	0.00190779	6.12135e-05	0.00185649	6.37462e-05		8.91724	0.00144019	0.000216716	0.0014676	0.000124571		8.91724	0.00206959	0.000139711	0.00182756	0.00012584			3.91235	0	0	0		3.91235	0	0	0
8.92944	0.00189995	3.82922e-05	0.00187226	7.35292e-05		8.92944	0.00149348	0.000179675	0.00136513	0.000150382		8.92944	0.00204522	0.000114479	0.00177327	0.000130743			3.92456	0	0	0		3.92456	0	0	0
8.94165	0.00189856	5.05324e-05	0.00187242	6.36076e-05		8.94165	0.00140872	0.00015209	0.00132834	0.000151457		8.94165	0.00204429	0.000135694	0.0017775	0.000116233			3.93677	0	0	0		3.93677	0	0	0
8.95386	0.00188753	5.26289e-05	0.00183241	6.98409e-05		8.95386	0.00142092	0.000184149	0.0013894	0.000127272		8.95386	0.002045	0.000104803	0.00177645	9.00593e-05			3.94897	0	0	0		3.94897	0	0	0
8.96606	0.00188031	5.04267e-05	0.00183297	6.33163e-05		8.96606	0.00136953	0.000135971	0.00128761	0.00016616		8.96606	0.00204844	0.000139694	0.00174944	0.000110999			3.96118	0	0	0		3.96118	0	0	0
8.97827	0.00184758	4.70349e-05	0.00184095	7.18584e-05		8.97827	0.00146567	0.000130024	0.00134627	0.000126246		8.97827	0.00203035	0.000119914	0.00176778	9.06095e-05			3.97339	0	1	-1		3.97339	0	0	0
8.99048	0.00186086	4.93482e-05	0.00183923	5.52064e-05		8.99048	0.00139073	0.000120924	0.00135929	0.000181577		8.99048	0.00201584	0.000120847	0.00178054	9.16293e-05			3.9856	0	0	0		3.9856	0	0	0
9.00269	0.00186469	5.09879e-05	0.00180105	7.87749e-05		9.00269	0.00140737	0.000159886	0.00138171	0.00014015		9.00269	0.00202516	0.000103167	0.00175657	9.94515e-05			3.9978	0	0	0		3.9978	0	0	0
9.01489	0.00183646	6.01509e-05	0.00180124	6.77711e-05		9.01489	0.00138158	0.000136292	0.00127697	0.000140528		9.01489	0.00200848	0.000124321	0.00172682	9.41104e-05			4.01001	0	0	0		4.01001	0	0	0
9.0271	0.00184502	4.54166e-05	0.001807	7.27527e-05		9.0271	0.00132867	0.00018507	0.00131398	0.000138684		9.0271	0.00199262	0.000137552	0.00172048	0.000103449			4.02222	0	0	0		4.02222	0	0	0
9.03931	0.00182671	6.15186e-05	0.0017956	8.34073e-05		9.03931	0.00132429	0.000168778	0.00124248	0.000125833		9.03931	0.00199815	0.000121872	0.00170253	9.95764e-05			4.03442	0	0	0		4.03442	0	0	0
9.05151	0.00184727	4.92319e-05	0.00178277	6.59234e-05		9.05151	0.00134938	0.000208025	0.00127206	0.000160349		9.05151	0.00198031	0.000108841	0.00171551	8.77631e-05			4.04663	0	0	0		4.04663	0	0	0
9.06372	0.00181173	5.77909e-05	0.00177804	6.64671e-05		9.06372	0.00136134	0.000153766	0.00135184	0.000165419		9.06372	0.00199448	0.000103808	0.00170086	0.000113054			4.05884	0	0	0		4.05884	0	0	0
9.07593	0.00183556	3.88459e-05	0.00175941	8.97695e-05		9.07593	0.00133763	0.000145351	0.00128344	0.00020209		9.07593	0.00197876	0.000127426	0.00170543	8.84334e-05			4.07104	0	0	0		4.07104	0	0	0
9.08813	0.00179772	5.77533e-05	0.00175482	4.69601e-05		9.08813	0.00134369	0.000113629	0.00120714	0.000137393		9.08813	0.00195618	0.000127682	0.00164778	0.000109941			4.08325	0	0	0		4.08325	0	0	0
9.10034	0.0017998	4.03562e-05	0.00174653	5.73575e-05		9.10034	0.00131584	0.000157117	0.00130376	0.00016373		9.10034	0.00195285	0.000112602	0.00166371	0.000106554			4.09546	0	0	0		4.09546	0	0	0
9.11255	0.00180977	6.03939e-05	0.00174753	5.82116e-05		9.11255	0.00138889	0.000161192	0.00126344	0.000155248		9.11255	0.00194539	0.000130651	0.00165499	0.000107362			4.10767	0	0	0		4.10767	0	0	0
9.12476	0.00178146	4.23711e-05	0.00174719	5.31043e-05		9.12476	0.00135127	0.000157911	0.00123194	0.000114065		9.12476	0.00193296	0.000119099	0.00165715	9.37534e-05			4.11987	0	0	0		4.11987	0	0	0
9.13696	0.00176752	5.02621e-05	0.00173171	6.71018e-05		9.13696	0.0013469	0.000161919	0.00136022	0.000120488		9.13696	0.00193664	0.000121397	0.00164071	0.000110008			4.13208	0	0	0		4.13208	0	0	0
9.14917	0.00177383	3.89219e-05	0.00173834	4.15366e-05		9.14917	0.00130317	9.48168e-05	0.00132558	0.000176825		9.14917	0.00193409	0.000117799	0.00163034	9.57579e-05			4.14429	0	0	0		4.14429	0	0	0
9.16138	0.00177039	4.29439e-05	0.001711	5.78292e-05		9.16138	0.00139314	0.000151699	0.00124729	9.49262e-05		9.16138	0.00190664	0.000131929	0.00164125	9.04897e-05			4.15649	0	0	0		4.15649	0	0	0
9.17358	0.0017569	5.54745e-05	0.00172943	4.70005e-05		9.17358	0.00133936	0.000139003	0.00132846	0.000172154		9.17358	0.00191478	9.7322e-05	0.00159447	0.000117867			4.1687	0	0	0		4.1687	0	0	0
9.18579	0.00174995	5.25984e-05	0.00173384	4.41233e-05		9.18579	0.00133823	0.000143213	0.00119995	0.000139097		9.18579	0.00190538	8.52844e-05	0.0016352	8.3871e-05			4.18091	0	0	0		4.18091	0	0	0
9.198	0.00175337	4.32544e-05	0.00169533	6.03916e-05		9.198	0.00130832	0.000190078	0.00128249	0.00017431		9.198	0.00190223	0.000100399	0.00161999	8.95476e-05			4.19312	0	0	0		4.19312	0	0	0
9.21021	0.00172414	6.43963e-05	0.00169319	7.4621e-05		9.21021	0.00128708	0.000142607	0.00123347	0.000187261		9.21021	0.00188344	0.000128168	0.00156197	0.000126876			4.20532	0	0	0		4.20532	0	0	0
9.22241	0.00172896	6.09625e-05	0.0016912	5.19689e-05		9.22241	0.00120772	0.000174244	0.0011803	8.28307e-05		9.22241	0.00189481	0.000120552	0.00158943	8.49249e-05			4.21753	0	0	0		4.21753	0	0	0
9.23462	0.00171845	5.89664e-05	0.00166365	7.8189e-05		9.23462	0.00128257	0.000137448	0.00122975	0.000247288		9.23462	0.00187629	0.000102413	0.0015738	0.000100318			4.22974	0	0	0		4.22974	0	0	0
9.24683	0.00170654	5.39027e-05	0.00167698	3.61866e-05		9.24683	0.00128732	0.000181349	0.00121361	0.000159451		9.24683	0.00187333	0.000122639	0.00157325	9.51266e-05			4.24194	0	0	0		4.24194	0	0	0
9.25903	0.00169799	5.98661e-05	0.00165089	4.52653e-05		9.25903	0.00133774	0.000175469	0.00122419	0.00012148		9.25903	0.00185603	9.87189e-05	0.00156415	7.52424e-05			4.25415	0	0	0		4.25415	0	0	0
9.27124	0.00170073	4.66789e-05	0.00165857	6.16706e-05		9.27124	0.00126827	0.000142817	0.00122311	0.000181886		9.27124	0.00185072	0.000107225	0.00153818	0.000111197			4.26636	0	0	0		4.26636	0	0	0
9.28345	0.00169289	4.75965e-05	0.00165903	4.37738e-05		9.28345	0.00123395	7.02176e-05	0.00123029	0.000135301		9.28345	0.00186457	0.000103261	0.00152652	0.000104188			4.27856	0	0	0		4.27856	0	0	0
9.29565	0.001684	4.2778e-05	0.00166113	7.34327e-05		9.29565	0.00136848	0.000169107	0.00122856	0.00016293		9.29565	0.00184436	0.000100338	0.0015391	9.11833e-05			4.29077	0	0	0		4.29077	0	0	0
9.30786	0.00166638	5.45376e-05	0.00163404	5.91158e-05		9.30786	0.00127395	0.000173347	0.0011945	0.000156856		9.30786	0.00181451	0.000109854	0.00152525	8.86665e-05			4.30298	0	0	0		4.30298	0	0	0
9.32007	0.00167466	5.89257e-05	0.00164354	3.52472e-05		9.32007	0.00122839	0.00010942	0.00123014	0.000168795		9.32007	0.00181227	0.00010355	0.00151758	7.77685e-05			4.31519	0	0	0		4.31519	0	0	0
9.33228	0.00166196	6.95134e-05	0.00163548	4.66836e-05		9.33228	0.00120341	0.000116783	0.00120476	0.000169485		9.33228	0.00180836	8.12305e-05	0.0014762	0.000110681			4.32739	0	0	0		4.32739	0	0	0
9.34448	0.00167574	4.19481e-05	0.00160035	5.69482e-05		9.34448	0.00130364	0.000180525	0.0012051	0.000208862		9.34448	0.00179391	0.000117734	0.00148221	8.01408e-05			4.3396	0	0	0		4.3396	0	0	0
9.35669	0.00164476	3.26389e-05	0.00159922	6.47322e-05		9.35669	0.00121709	0.000206529	0.00119005	0.000173806		9.35669	0.00178484	9.82808e-05	0.00150124	6.28958e-05			4.35181	0	0	0		4.35181	0	0	0
9.3689	0.00162295	5.85077e-05	0.00163016	4.5699e-05		9.3689	0.00124019	0.000139122	0.00124984	0.000162825		9.3689	0.00176956	0.000102098	0.00146435	6.56636e-05			4.36401	0	0	0		4.36401	0	0	0
9.3811	0.00161568	5.21797e-05	0.00157959	5.62252e-05		9.3811	0.00121647	0.000148768	0.001112	0.000121205		9.3811	0.00176309	9.86627e-05	0.00146415	8.86642e-05			4.37622	0	0	0		4.37622	0	1	-1
9.39331	0.00159924	5.06579e-05	0.00157773	4.30611e-05		9.39331	0.00118318	0.000176522	0.00117985	0.000177249		9.39331	0.00176258	9.90951e-05	0.00144147	9.52732e-05			4.38843	0	0	0		4.38843	0	0	0
9.40552	0.00160542	5.14917e-05	0.00157963	5.43561e-05		9.40552	0.00120224	0.0001115	0.00121197	0.000119871		9.40552	0.00174316	0.000113943	0.00144071	8.4412e-05			4.40063	0	0	0		4.40063	0	1	-1
9.41772	0.00160681	4.40168e-05	0.00155225	4.6299e-05		9.41772	0.00125062	0.000147537	0.00118037	0.000119189		9.41772	0.00175954	0.000102346	0.00143907	8.63269e-05			4.41284	0	0	0		4.41284	0	1	-1
9.42993	0.00159693	4.01032e-05	0.00155763	4.43346e-05		9.42993	0.00123636	0.000178142	0.00118027	0.00015466		9.42993	0.00173368	0.000118546	0.00143449	7.04731e-05			4.42505	0	0	0		4.42505	0	0	0
9.44214	0.00159633	4.36413e-05	0.0015383	4.68846e-05		9.44214	0.00122578	0.000111541	0.00102133	0.000109637		9.44214	0.00172384	0.000102234	0.00142041	9.67293e-05			4.43726	0	0	0		4.43726	0	0	0
9.45435	0.0015775	3.6421e-05	0.00154968	4.45744e-05		9.45435	0.00121648	0.000144486	0.00117555	0.000114811		9.45435	0.00171136	9.78025e-05	0.00142122	9.0521e-05			4.44946	0	0	0		4.44946	0	0	0
9.46655	0.00156019	4.5546e-05	0.00152098	4.11165e-05		9.46655	0.00126011	9.04356e-05	0.00121498	0.000184729		9.46655	0.00169162	0.000113852	0.0013943	0.000103617			4.46167	0	0	0		4.46167	0	0	0
9.47876	0.00154948	4.18984e-05	0.00150894	6.26759e-05		9.47876	0.00119095	0.000174844	0.00107212	0.000183365		9.47876	0.00171892	0.000141192	0.00139142	9.5777e-05			4.47388	0	0	0		4.47388	0	0	0
9.49097	0.00154956	7.60751e-05	0.00149809	4.74042e-05		9.49097	0.00115789	0.000175919	0.00114346	0.000141922		9.49097	0.00168379	0.000107763	0.00140155	8.13875e-05			4.48608	0	0	0		4.48608	0	0	0
9.50317	0.00154429	5.93567e-05	0.0015072	5.645e-05		9.50317	0.00121775	0.000107249	0.00115654	0.000174286		9.50317	0.00168535	9.6762e-05	0.00137201	8.89769e-05			4.49829	0	0	0		4.49829	0	0	0
9.51538	0.00153573	4.07903e-05	0.00150988	5.36083e-05		9.51538	0.00116703	0.000121036	0.00111003	0.000166572		9.51538	0.00165464	0.000114261	0.0013594	6.43525e-05			4.5105	0	0	0		4.5105	0	0	0
9.52759	0.00152555	4.8442e-05	0.00150286	3.88159e-05		9.52759	0.00114473	0.000181185	0.00107368	0.000112974		9.52759	0.00166346	9.25346e-05	0.00138353	6.40813e-05			4.52271	0	0	0		4.52271	0	0	0
9.53979	0.00152377	4.95046e-05	0.00150419	5.60038e-05		9.53979	0.0011909	0.000128115	0.00110273	0.000132251		9.53979	0.00165869	0.000113245	0.00135887	8.5221e-05			4.53491	0	0	0		4.53491	0	0	0
9.552	0.001514	4.18199e-05	0.0014931	4.46368e-05		9.552	0.00113161	0.000108305	0.00107562	0.000157367		9.552	0.00165135	9.52106e-05	0.00132636	7.74148e-05			4.54712	0	0	0		4.54712	0	0	0
9.56421	0.00149593	3.18367e-05	0.00147479	5.8133e-05		9.56421	0.00116767	0.00015232	0.00104825	0.000140831		9.56421	0.00163304	0.000101753	0.00134176	8.69461e-05			4.55933	0	0	0		4.55933	0	0	0
9.57642	0.00149485	4.45477e-05	0.00149827	5.17226e-05		9.57642	0.00112784	0.000150582	0.00106717	0.00015321		9.57642	0.00165016	0.000101399	0.00133328	8.86434e-05			4.57153	0	0	0		4.57153	0	0	0
9.58862	0.00150094	5.32663e-05	0.00147383	4.54331e-05		9.58862	0.00114775	0.000187732	0.00108867	0.00017675		9.58862	0.00162978	9.20944e-05	0.00130867	7.12674e-05			4.58374	0	0	0		4.58374	0	0	0
9.60083	0.00149274	5.19887e-05	0.00145048	4.74844e-05		9.60083	0.0011948	0.000156363	0.00116445	0.000107049		9.60083	0.00162005	0.000108991	0.00130984	9.47058e-05			4.59595	0	0	0		4.59595	0	0	0
9.61304	0.00147626	3.62967e-05	0.00144866	6.80727e-05		9.61304	0.00113333	0.000117826	0.00114113	0.000164167		9.61304	0.0016229	8.07812e-05	0.00130893	5.70053e-05			4.60815	0	0	0		4.60815	0	0	0
9.62524	0.00147351	4.22861e-05	0.00144469	4.93831e-05		9.62524	0.00111586	0.000159219	0.00106749	0.000135852		9.62524	0.00161641	8.94864e-05	0.00130214	6.39077e-05			4.62036	0	0	0		4.62036	0	0	0
9.63745	0.0014828	4.42135e-05	0.00142606	5.7355e-05		9.63745	0.00108869	0.000117816	0.00105196	0.000151506		9.63745	0.00160421	0.000117028	0.00130246	5.52956e-05			4.63257	0	1	-1		4.63257	0	1	-1
9.64966	0.00146166	4.70292e-05	0.00143231	4.19448e-05		9.64966	0.00116554	0.000152013	0.00108738	0.000132973		9.64966	0.00160396	9.82169e-05	0.00128431	8.70195e-05			4.64478	0	0	0		4.64478	0	0	0
9.66187	0.00145637	3.20716e-05	0.00145369	6.08711e-05		9.66187	0.00115171	0.000146186	0.00108951	0.000131616		9.66187	0.00158781	0.000110314	0.00127999	8.55288e-05			4.65698	0	0	0		4.65698	0	0	0
9.67407	0.00143536	4.92577e-05	0.00141233	5.00014e-05		9.67407	0.00113025	0.000165774	0.000988047	0.000104413		9.67407	0.00159855	0.000120759	0.00127174	6.50073e-05			4.66919	0	0	0		4.66919	0	1	-1
9.68628	0.00145519	4.10096e-05	0.00140996	6.28573e-05		9.68628	0.00111475	0.000138223	0.00109554	0.000122159		9.68628	0.00155308	9.56523e-05	0.00128372	7.37518e-05			4.6814	0	0	0		4.6814	0	0	0
9.69849	0.00142685	5.65842e-05	0.00142078	4.22658e-05		9.69849	0.00111086	0.000100406	0.00103235	0.000124255		9.69849	0.00156201	8.79014e-05	0.0012588	0.000101907			4.6936	0	0	0		4.6936	0	0	0
9.71069	0.0014324	6.04321e-05	0.0014144	5.69614e-05		9.71069	0.00105945	0.000115532	0.00105697	0.000149604		9.71069	0.00155919	9.00488e-05	0.0012574	6.65975e-05			4.70581	0	0	0		4.70581	0	0	0
9.7229	0.00145768	3.90741e-05	0.00140866	3.97995e-05		9.7229	0.00114355	0.000169672	0.00101824	0.000145926		9.7229	0.00158495	0.000117948	0.0012524	7.57355e-05			4.71802	0	0	0		4.71802	0	1	-1
9.73511	0.00144313	5.17256e-05	0.00140513	5.51889e-05		9.73511	0.00105486	0.000140966	0.0010495	0.000170793		9.73511	0.00158022	0.000105399	0.00123952	8.42587e-05			4.73022	0	0	0		4.73022	0	0	0
9.74731	0.00142122	5.24163e-05	0.00140452	5.1312e-05		9.74731	0.00115628	0.000148412	0.000966903	0.000156877		9.74731	0.00155534	9.60202e-05	0.00123856	8.5253e-05			4.74243	0	0	0		4.74243	0	0	0
9.75952	0.00142896	3.36527e-05	0.00137027	4.57168e-05		9.75952	0.00107101	0.000163214	0.00103774	0.000155702		9.75952	0.00154595	0.000103478	0.00124463	7.24612e-05			4.75464	0	0	0		4.75464	0	0	0
9.77173	0.00141202	3.45584e-05	0.00136796	5.17257e-05		9.77173	0.00105696	0.000149407	0.001063	0.000123299		9.77173	0.00152994	8.22186e-05	0.00122434	8.79736e-05			4.76685	0	0	0		4.76685	0	0	0
9.78394	0.00141138	5.38849e-05	0.00138378	4.59628e-05		9.78394	0.00104267	0.000151945	0.00107115	0.000116656		9.78394	0.00152724	0.000101911	0.00125164	6.18106e-05			4.77905	0	0	0		4.77905	0	0	0
9.79614	0.00139898	5.54584e-05	0.00138484	4.57121e-05		9.79614	0.0010883	0.000140616	0.00104646	8.25024e-05		9.79614	0.00153762	0.000104746	0.00120632	7.62756e-05			4.79126	0	1	-1		4.79126	0	0	0
9.80835	0.00139136	5.65157e-05	0.00137717	3.87581e-05		9.80835	0.00105208	0.000110184	0.000978784	0.000144781		9.80835	0.00152502	8.46655e-05	0.00120844	8.66111e-05			4.80347	0	0	0		4.80347	0	0	0
9.82056	0.00142336	3.55987e-05	0.00138302	4.96025e-05		9.82056	0.00106599	0.00018431	0.000979112	0.00010742		9.82056	0.00152596	8.57423e-05	0.00121494	9.08305e-05			4.81567	0	0	0		4.81567	0	0	0
9.83276	0.00139363	4.87575e-05	0.00135935	5.38473e-05		9.83276	0.00100471	0.000193803	0.00104953	0.000131627		9.83276	0.00152116	0.000101728	0.0011996	6.42784e-05			4.82788	0	1	-1		4.82788	0	0	0
9.84497	0.00138119	4.88659e-05	0.00136761	4.79188e-05		9.84497	0.00106169	0.000163715	0.000932986	0.000116727		9.84497	0.00149896	9.89382e-05	0.00119995	9.08713e-05			4.84009	0	0	0		4.84009	0	0	0
9.85718	0.00138983	4.33585e-05	0.00137383	3.59234e-05		9.85718	0.000986646	0.000133948	0.000980444	0.000137734		9.85718	0.00149544	8.73944e-05	0.00119011	7.38969e-05			4.85229	0	0	0		4.85229	0	0	0
9.86938	0.00138513	4.41434e-05	0.00136362	4.77076e-05		9.86938	0.00103882	0.000166005	0.000928125	0.000149368		9.86938	0.00150015	8.61862e-05	0.00117175	8.58241e-05			4.8645	0	0	0		4.8645	0	0	0
9.88159	0.00137539	3.53386e-05	0.00134369	5.78329e-05		9.88159	0.00101695	0.000120311	0.000977797	0.000144162		9.88159	0.0014952	8.62949e-05	0.00117317	8.1525e-05			4.87671	0	0	0		4.87671	0	0	0
9.8938	0.00135854	5.09841e-05	0.00132599	3.34885e-05		9.8938	0.000991395	9.62058e-05	0.000997454	9.8642e-05		9.8938	0.00149094	9.51824e-05	0.00115087	9.81664e-05			4.88892	0	0	0		4.88892	0	0	0
9.90601	0.00136436	5.95837e-05	0.0013453	5.1465e-05		9.90601	0.00102167	0.000169097	0.00102413	0.00014031		9.90601	0.00148218	8.76877e-05	0.00117263	5.97059e-05			4.90112	0	0	0		4.90112	0	0	0
9.91821	0.0013705	3.69615e-05	0.00131432	5.41685e-05		9.91821	0.00102224	0.000156946	0.00102419	0.000118606		9.91821	0.00146256	9.38102e-05	0.00115092	7.43636e-05			4.91333	0	0	0		4.91333	0	0	0
9.93042	0.0013588	5.79842e-05	0.00130986	4.99771e-05		9.93042	0.00104904	0.000101527	0.000896233	0.00010002		9.93042	0.00147858	8.63922e-05	0.00114885	8.9961e-05			4.92554	0	0	0		4.92554	0	0	0
9.94263	0.00135438	4.53947e-05	0.00132336	4.62401e-05		9.94263	0.000985886	0.000125395	0.000933885	0.000152842		9.94263	0.00147077	9.06975e-05	0.00114239	7.45561e-05			4.93774	0.00119039	0	0.00119039		4.93774	0.000908683	0	0.000908683
9.95483	0.00132939	5.22578e-05	0.00130821	4.80601e-05		9.95483	0.00099325	0.000126012	0.000947996	0.000128878		9.95483	0.00143655	7.73351e-05	0.00113435	8.78407e-05			4.94995	0.00237556	0	0.00237556		4.94995	0.0018115	0	0.0018115
9.96704	0.00132578	5.84534e-05	0.00133148	4.06038e-05		9.96704	0.000997484	0.000211179	0.000929725	0.00019266		9.96704	0.0014591	7.17689e-05	0.00111401	8.19152e-05			4.96216	0.00474593	0	0.00474593		4.96216	0.00361719	0	0.00361719
9.97925	0.00131406	3.89026e-05	0.00127615	5.24117e-05		9.97925	0.000980806	0.000113824	0.000896288	0.000144256		9.97925	0.00143622	9.3181e-05	0.00113697	7.04645e-05			4.97437	0.00829628	0	0.00829628		4.97437	0.00631996	0	0.00631996
9.99146	0.00129618	4.952e-05	0.00129244	6.03938e-05		9.99146	0.000998422	0.00015198	0.000964949	0.00016503		9.99146	0.00143345	8.55576e-05	0.00113462	6.99949e-05			4.98657	0.013815	0	0.013815		4.98657	0.0105198	0	0.0105198
10.0037	0.00132309	4.60835e-05	0.00127379	3.12979e-05		10.0037	0.000981906	0.000126835	0.000904266	0.000114605		10.0037	0.00142482	0.000113025	0.00109636	8.48501e-05			4.99878	0.0177224	0	0.0177224		4.99878	0.0134812	0	0.0134812
10.0159	0.00129357	4.90292e-05	0.0012896	5.41472e-05		10.0159	0.00100778	0.00012967	0.000929363	0.000154976		10.0159	0.0014195	9.16334e-05	0.00111382	6.70394e-05			5.01099	0.0216126	0	0.0216126		5.01099	0.0164237	0	0.0164237
10.0281	0.0012907	4.15469e-05	0.00127412	3.70043e-05		10.0281	0.000962292	0.000141054	0.000941923	0.000153236		10.0281	0.00143023	9.13342e-05	0.00109433	9.08413e-05			5.02319	0.0250889	0	0.0250889		5.02319	0.0190446	0	0.0190446
10.0403	0.00128367	4.06164e-05	0.001265	4.2006e-05		10.0403	0.00101813	0.000161529	0.000915654	9.74704e-05		10.0403	0.00140045	7.45063e-05	0.00110054	5.66887e-05			5.0354	0.0356924	0	0.0356924		5.0354	0.0271012	0	0.0271012
10.0525	0.00127466	5.18757e-05	0.00126616	3.33262e-05		10.0525	0.00102117	0.000158077	0.000947756	0.000120667		10.0525	0.00139238	9.05404e-05	0.00109259	6.73566e-05			5.04761	0.0434717	0	0.0434717		5.04761	0.032986	0	0.032986
10.0647	0.00127634	4.89307e-05	0.00125371	3.79786e-05		10.0647	0.000882706	0.000125739	0.00098258	0.000107995		10.0647	0.00137279	8.51071e-05	0.00109575	6.16202e-05			5.05981	0.0504233	0	0.0504233		5.05981	0.0382276	0	0.0382276
10.0769	0.00127128	4.12925e-05	0.00125145	3.77095e-05		10.0769	0.00103279	0.000134939	0.000887394	0.000125801		10.0769	0.00136372	6.61644e-05	0.001096	5.72062e-05			5.07202	0.06409	0	0.06409		5.07202	0.0485855	0	0.0485855
10.0891	0.00126284	3.1678e-05	0.00123864	6.21772e-05		10.0891	0.000979802	0.000167292	0.000897161	0.000144642		10.0891	0.00135977	9.17915e-05	0.00108034	7.17844e-05			5.08423	0.0800774	1	-0.919923		5.08423	0.0606948	0	0.0606948
10.1013	0.00125012	5.37718e-05	0.00123546	4.24628e-05		10.1013	0.000967841	0.000144787	0.000913782	0.000115238		10.1013	0.0013776	7.57396e-05	0.00106948	5.92078e-05			5.09644	0.110676	0	0.110676		5.09644	0.0839343	1	-0.916066
10.1135	0.00124552	4.15706e-05	0.00123206	5.07302e-05		10.1135	0.000930513	0.000121061	0.000915755	0.000111931		10.1135	0.00137253	5.19571e-05	0.00105299	8.15121e-05			5.10864	0.139554	0	0.139554		5.10864	0.105814	0	0.105814
10.1257	0.00125536	4.07987e-05	0.00122933	3.54734e-05		10.1257	0.00092472	8.99259e-05	0.000899697	0.000110394		10.1257	0.00134729	9.32722e-05	0.00105478	6.08605e-05			5.12085	0.188938	1	-0.811062		5.12085	0.143304	0	0.143304
10.1379	0.00122854	4.52964e-05	0.00122513	4.68466e-05		10.1379	0.000916705	0.000131295	0.000858153	0.000128306		10.1379	0.00135775	7.9291e-05	0.00104851	5.63086e-05			5.13306	0.25358	1	-0.74642		5.13306	0.192368	1	-0.807632
10.1501	0.00124228	3.65687e-05	0.00120298	3.95643e-05		10.1501	0.000956197	9.26411e-05	0.000873775	0.000122887		10.1501	0.00133374	5.9068e-05	0.00103944	6.88336e-05			5.14526	0.329446	2	-1.67055		5.14526	0.249903	0	0.249903
10.1624	0.00123218	5.99228e-05	0.00121714	4.0187e-05		10.1624	0.000934918	0.000106745	0.000893876	9.563e-05		10.1624	0.001321	7.09458e-05	0.00103921	5.74341e-05			5.15747	0.427994	0	0.427994		5.15747	0.32464	0	0.32464
10.1746	0.00122705	4.41222e-05	0.00121505	3.35681e-05		10.1746	0.000920075	0.000113466	0.000904574	0.000131946		10.1746	0.00133907	7.48994e-05	0.00102252	8.14931e-05			5.16968	0.554281	0	0.554281		5.16968	0.420405	2	-1.57959
10.1868	0.00122446	4.02639e-05	0.0011858	5.36836e-05		10.1868	0.000918023	0.000132876	0.000918274	9.5998e-05		10.1868	0.00132761	7.39344e-05	0.00102306	5.86022e-05			5.18188	0.724456	1	-0.275544		5.18188	0.549485	0	0.549485
10.199	0.00120511	6.15904e-05	0.00118192	3.56328e-05		10.199	0.000917093	0.000107082	0.000808425	0.000134629		10.199	0.00131954	7.75946e-05	0.0010196	4.87503e-05			5.19409	0.9415	0	0.9415		5.19409	0.714089	2	-1.28591
10.2112	0.00120516	5.91219e-05	0.00117934	4.3714e-05		10.2112	0.000984683	0.000183656	0.000873319	0.000177312		10.2112	0.001311	8.86913e-05	0.00100176	6.53083e-05			5.2063	1.22624	2	-0.773763		5.2063	0.930044	2	-1.06996
10.2234	0.00120137	3.39178e-05	0.00117274	3.51895e-05		10.2234	0.000848176	7.787e-05	0.000884542	0.000186977		10.2234	0.00130781	8.94669e-05	0.000992246	7.63971e-05			5.21851	1.5371	7	-5.4629		5.21851	1.16552	4	-2.83448
10.2356	0.00119248	4.4235e-05	0.00115977	3.45617e-05		10.2356	0.000909823	0.000137405	0.000941457	0.000108518		10.2356	0.00129838	7.61243e-05	0.000985491	5.9987e-05			5.23071	1.9462	7	-5.0538		5.23071	1.47553	5	-3.52447
10.2478	0.00119078	4.65113e-05	0.00116903	4.16552e-05		10.2478	0.000895909	7.74962e-05	0.000861135	8.51129e-05		10.2478	0.00128969	9.44695e-05	0.000983954	7.54726e-05			5.24292	2.42017	2	0.420168		5.24292	1.83445	2	-0.165545
10.26	0.00119439	3.38e-05	0.00116717	4.13675e-05		10.26	0.000920872	0.00014219	0.000854991	0.000165259		10.26	0.00129128	8.72581e-05	0.000985359	8.31652e-05			5.25513	2.97776	4	-1.02224		5.25513	2.25652	3	-0.743477
10.2722	0.00117931	2.95454e-05	0.00115727	5.94775e-05		10.2722	0.00087472	0.000113809	0.000865432	0.000109489		10.2722	0.0012961	8.95428e-05	0.00098693	6.44756e-05			5.26733	3.64758	8	-4.35242		5.26733	2.76345	4	-1.23655
10.2844	0.00116445	4.92551e-05	0.00115182	4.17951e-05		10.2844	0.000796875	0.000129315	0.000856409	0.000115241		10.2844	0.00128851	8.49799e-05	0.00098472	5.75656e-05			5.27954	4.43985	9	-4.56015		5.27954	3.36287	3	0.362871
10.2966	0.00118779	5.11561e-05	0.0011485	5.02379e-05		10.2966	0.000885526	0.000144713	0.000859634	0.0001648		10.2966	0.0012637	9.15793e-05	0.000971556	5.85573e-05			5.29175	5.3334	10	-4.6666		5.29175	4.03846	11	-6.96154
10.3088	0.00115402	4.03419e-05	0.00114192	3.32829e-05		10.3088	0.000905878	0.000131639	0.000869206	0.000107906		10.3088	0.00126037	7.22308e-05	0.000970815	8.37917e-05			5.30396	6.39802	10	-3.60198		5.30396	4.84334	7	-2.15666
10.321	0.0011608	4.76319e-05	0.00114693	3.97225e-05		10.321	0.000864297	0.000102229	0.000856961	0.000134825		10.321	0.00126479	6.70369e-05	0.000951992	6.96042e-05			5.31616	7.61033	8	-0.389669		5.31616	5.75944	4	1.75944
10.3333	0.0011548	3.00029e-05	0.00113364	6.36184e-05		10.3333	0.000889015	0.000134251	0.000837931	0.00012109		10.3333	0.0012516	8.62606e-05	0.000948108	6.96014e-05			5.32837	8.92089	6	2.92089		5.32837	6.7488	12	-5.2512
10.3455	0.00114564	3.30063e-05	0.00113104	4.4892e-05		10.3455	0.000830573	0.000130149	0.000872059	0.000152463		10.3455	0.00124256	8.71677e-05	0.000934935	6.94141e-05			5.34058	10.4185	19	-8.58146		5.34058	7.87913	11	-3.12087
10.3577	0.0011399	4.96245e-05	0.00113073	4.89503e-05		10.3577	0.000850949	0.000119104	0.000794685	0.00016089		10.3577	0.00123118	7.93948e-05	0.000945482	7.08476e-05			5.35278	12.0707	17	-4.92928		5.35278	9.1253	12	-2.8747
10.3699	0.00114335	2.6058e-05	0.00111331	3.46554e-05		10.3699	0.000836725	9.19327e-05	0.000892051	0.000130039		10.3699	0.00123756	8.03598e-05	0.000952599	6.48279e-05			5.36499	13.891	25	-11.109		5.36499	10.4975	11	-0.502508
10.3821	0.00114291	4.31239e-05	0.00111828	3.33308e-05		10.3821	0.000867355	0.00011219	0.000823947	0.000108699		10.3821	0.00124876	6.35694e-05	0.000937762	6.66528e-05			5.3772	15.8879	30	-14.1121		5.3772	12.0019	11	1.0019
10.3943	0.0011073	3.70114e-05	0.00111611	4.28396e-05		10.3943	0.000869312	0.000123153	0.000794629	9.46848e-05		10.3943	0.00122883	9.16973e-05	0.000931572	5.02609e-05			5.3894	17.9823	26	-8.01772		5.3894	13.578	19	-5.42197
10.4065	0.00110965	4.13225e-05	0.00110982	4.0949e-05		10.4065	0.000878245	0.00012371	0.000838547	9.89263e-05		10.4065	0.0012173	6.77477e-05	0.000944982	6.36327e-05			5.40161	20.2183	33	-12.7817		5.40161	15.2594	19	-3.74063
10.4187	0.00110144	3.47058e-05	0.00109012	3.92166e-05		10.4187	0.000855647	0.000136584	0.000786176	0.000166528		10.4187	0.00119585	8.28516e-05	0.000922991	5.98639e-05			5.41382	22.6595	23	-0.34046		5.41382	17.0944	32	-14.9056
10.4309	0.00111052	4.08577e-05	0.00109057	3.25313e-05		10.4309	0.000863557	0.000129908	0.000838171	0.000125244		10.4309	0.0012081	7.92984e-05	0.000896407	7.38719e-05			5.42603	25.2421	38	-12.7579		5.42603	19.0339	24	-4.96612
10.4431	0.00111239	1.81731e-05	0.00109241	4.20075e-05		10.4431	0.000794018	0.000128379	0.000785933	0.000102418		10.4431	0.00121383	6.61386e-05	0.000897316	6.51733e-05			5.43823	27.9898	40	-12.0102		5.43823	21.0961	29	-7.90392
10.4553	0.00109807	5.35279e-05	0.00106731	3.59564e-05		10.4553	0.000872173	0.000172126	0.000797665	0.000150495		10.4553	0.00119377	8.01459e-05	0.00090378	6.24981e-05			5.45044	30.8751	48	-17.1249		5.45044	23.2596	29	-5.74039
10.4675	0.00111821	3.90943e-05	0.00106518	3.58362e-05		10.4675	0.000848044	0.000107842	0.000782476	9.96042e-05		10.4675	0.00119345	7.51078e-05	0.000906831	6.03839e-05			5.46265	33.8303	40	-6.16972		5.46265	25.4727	31	-5.52732
10.4797	0.00111578	4.61641e-05	0.0010701	4.13704e-05		10.4797	0.00079977	0.000134894	0.000779755	0.000142432		10.4797	0.00120992	6.48055e-05	0.00090583	5.81854e-05			5.47485	36.9427	49	-12.0573		5.47485	27.802	33	-5.19803
10.4919	0.00109202	3.43151e-05	0.0010714	4.21367e-05		10.4919	0.00084286	6.59813e-05	0.000773104	9.21401e-05		10.4919	0.00120296	7.59508e-05	0.000883699	5.98839e-05			5.48706	40.149	42	-1.851		5.48706	30.1989	44	-13.8011
10.5042	0.00109894	3.45113e-05	0.00107339	4.85487e-05		10.5042	0.00080297	9.36803e-05	0.000784198	0.000110354		10.5042	0.00117439	6.21808e-05	0.000878416	6.68794e-05			5.49927	43.4793	49	-5.52069		5.49927	32.6864	32	0.686422
10.5164	0.00108875	4.22525e-05	0.00107613	5.32252e-05		10.5164	0.000817928	0.000100695	0.000727918	0.000119314		10.5164	0.00118513	7.71511e-05	0.000882715	4.83604e-05			5.51147	46.9057	53	-6.09428		5.51147	35.2431	43	-7.7569
10.5286	0.00109421	3.25124e-05	0.00104658	3.56334e-05		10.5286	0.000807824	0.000151858	0.000766818	8.93918e-05		10.5286	0.00119125	8.52152e-05	0.000881752	5.42604e-05			5.52368	50.3508	57	-6.64918		5.52368	37.8098	36	1.80979
10.5408	0.00109143	3.82537e-05	0.00106397	3.84959e-05		10.5408	0.000802063	0.000104478	0.000739539	0.000126676		10.5408	0.00117449	8.66047e-05	0.000881679	5.58796e-05			5.53589	53.8479	59	-5.15215		5.53589	40.4119	40	0.411911
10.553	0.00106684	3.6981e-05	0.00105922	3.68121e-05		10.553	0.000782002	0.000108155	0.000825008	0.000137546		10.553	0.00115963	6.95132e-05	0.000883936	6.5853e-05			5.5481	57.5057	71	-13.4943		5.5481	43.1326	58	-14.8674
10.5652	0.00108912	4.34667e-05	0.00104267	4.20075e-05		10.5652	0.000828754	0.00016447	0.000726056	0.000119791		10.5652	0.00117273	7.81053e-05	0.000871507	3.85983e-05			5.5603	61.1563	73	-11.8437		5.5603	45.8433	51	-5.15669
10.5774	0.00106482	3.87375e-05	0.00105883	3.92152e-05		10.5774	0.000806082	0.000101369	0.000743858	0.000100703		10.5774	0.00115989	7.08401e-05	0.000875772	4.90773e-05			5.57251	64.8753	78	-13.1247		5.57251	48.602	53	-4.39797
10.5896	0.00106314	2.85781e-05	0.00105939	4.06617e-05		10.5896	0.00082676	9.02278e-05	0.000753185	0.000156326		10.5896	0.00117007	8.39689e-05	0.000867124	5.68315e-05			5.58472	68.559	75	-6.44101		5.58472	51.3294	66	-14.6706
10.6018	0.00105806	4.06713e-05	0.00103763	4.87902e-05		10.6018	0.000851743	8.79294e-05	0.000728447	0.000144807		10.6018	0.00115647	8.77137e-05	0.000868543	6.40965e-05			5.59692	72.2916	77	-4.70843		5.59692	54.09	46	8.09002
10.614	0.00105888	4.48508e-05	0.00101748	5.38875e-05		10.614	0.000817698	0.000106086	0.0007646	0.000145681		10.614	0.00114225	6.46352e-05	0.000866784	5.69954e-05			5.60913	75.9225	86	-10.0775		5.60913	56.7688	75	-18.2312
10.6262	0.00105512	5.04658e-05	0.00102393	5.24418e-05		10.6262	0.00080308	0.000117511	0.000779739	0.000105595		10.6262	0.00115271	7.98205e-05	0.000847149	5.75481e-05			5.62134	79.5446	85	-5.45543		5.62134	59.437	73	-13.563
10.6384	0.00103614	4.14704e-05	0.00103318	3.37904e-05		10.6384	0.000784258	0.00014018	0.000774682	0.000129658		10.6384	0.00113558	6.48967e-05	0.00084892	6.08994e-05			5.63354	83.2158	91	-7.78415		5.63354	62.1388	70	-7.86118
10.6506	0.00104771	4.95543e-05	0.00101849	3.44952e-05		10.6506	0.000797025	0.000119187	0.000721493	0.000108848		10.6506	0.00113191	6.57973e-05	0.00084639	5.08293e-05			5.64575	86.8309	101	-14.1691		5.64575	64.794	64	0.793957
10.6628	0.00102544	4.73381e-05	0.00102569	4.60499e-05		10.6628	0.000752763	0.00010485	0.000740347	0.000148945		10.6628	0.00112094	7.06862e-05	0.000823914	5.01426e-05			5.65796	90.4393	78	12.4393		5.65796	67.4403	68	-0.55972
10.675	0.00105559	4.40474e-05	0.00102362	4.276e-05		10.675	0.000806801	9.14644e-05	0.000723037	0.000100956		10.675	0.00111188	7.69726e-05	0.000840285	5.95909e-05			5.67017	93.9493	86	7.94929		5.67017	70.0079	74	-3.99208
10.6873	0.00103657	3.00898e-05	0.00101347	2.95438e-05		10.6873	0.000731215	0.000110644	0.000748389	0.000139955		10.6873	0.0011322	6.07072e-05	0.000823459	5.37696e-05			5.68237	97.4824	99	-1.51764		5.68237	72.5898	73	-0.410173
10.6995	0.00102032	4.07991e-05	0.00101551	4.2804e-05		10.6995	0.000750858	0.00013841	0.00066073	0.000102531		10.6995	0.00111601	6.26847e-05	0.000815252	6.39313e-05			5.69458	100.94	87	13.9404		5.69458	75.1111	82	-6.88887
10.7117	0.00102109	3.39813e-05	0.00100204	3.64731e-05		10.7117	0.000775875	8.04092e-05	0.000751345	0.000122689		10.7117	0.00110251	7.49222e-05	0.000842963	4.12304e-05			5.70679	104.274	110	-5.72624		5.70679	77.5341	76	1.53409
10.7239	0.00101825	3.86456e-05	0.000997793	4.09002e-05		10.7239	0.000790058	0.000111481	0.000738688	0.000152977		10.7239	0.001115	7.23159e-05	0.000822753	4.51633e-05			5.71899	107.56	119	-11.4396		5.71899	79.9185	65	14.9185
10.7361	0.00100902	4.06446e-05	0.000997942	2.97978e-05		10.7361	0.00071221	0.000122646	0.000760758	9.15587e-05		10.7361	0.00111304	6.27159e-05	0.000837613	4.86807e-05			5.7312	110.84	111	-0.159547		5.7312	82.2951	85	-2.70488
10.7483	0.000995838	3.77187e-05	0.000997364	3.99695e-05		10.7483	0.000734374	0.000151593	0.000741282	9.03366e-05		10.7483	0.00107907	7.05748e-05	0.000815022	4.74418e-05			5.74341	114.03	115	-0.970423		5.74341	84.5996	86	-1.40036
10.7605	0.00100802	4.48904e-05	0.000979894	3.68017e-05		10.7605	0.000759197	0.000118625	0.000700948	0.000150035		10.7605	0.00110406	6.85018e-05	0.000809571	5.19689e-05			5.75562	117.203	104	13.2031		5.75562	86.8898	84	2.88976
10.7727	0.00100582	3.28841e-05	0.000979242	3.53799e-05		10.7727	0.000764151	0.000123906	0.000699927	8.81961e-05		10.7727	0.00108552	6.54613e-05	0.000797416	4.35638e-05			5.76782	120.205	118	2.20481		5.76782	89.0463	97	-7.95373
10.7849	0.00101436	3.62493e-05	0.000968037	3.80344e-05		10.7849	0.000773971	0.00011201	0.000669707	0.000139041		10.7849	0.00108242	5.89191e-05	0.000798151	4.74018e-05			5.78003	123.239	120	3.23856		5.78003	91.2251	95	-3.77486
10.7971	0.00100418	4.53354e-05	0.00098025	3.52816e-05		10.7971	0.000741357	9.99976e-05	0.000742443	9.92276e-05		10.7971	0.00108362	8.61951e-05	0.000799386	4.26413e-05			5.79224	126.116	134	-7.88425		5.79224	93.2824	83	10.2824
10.8093	0.000988544	3.23713e-05	0.000960345	2.93711e-05		10.8093	0.000707196	0.000134472	0.000709979	0.00010405		10.8093	0.00108776	6.44873e-05	0.000790946	5.89623e-05			5.80444	128.925	143	-14.0748		5.80444	95.2861	78	17.2861
10.8215	0.000988486	4.33098e-05	0.00096187	4.32479e-05		10.8215	0.000685699	7.71853e-05	0.000685814	0.00011234		10.8215	0.00107663	6.10466e-05	0.000790645	5.5976e-05			5.81665	131.697	115	16.6973		5.81665	97.2596	89	8.25957
10.8337	0.000966207	4.64868e-05	0.000956054	3.33841e-05		10.8337	0.000745752	0.000130717	0.000706276	0.000102287		10.8337	0.00107953	7.11178e-05	0.000782035	6.76706e-05			5.82886	134.362	131	3.36194		5.82886	99.1495	80	19.1495
10.8459	0.000978668	4.00317e-05	0.000953742	3.33037e-05		10.8459	0.000713054	0.000130266	0.000720702	0.000115372		10.8459	0.0010678	7.10126e-05	0.000796908	2.6803e-05			5.84106	136.938	125	11.9376		5.84106	100.97	98	2.97003
10.8582	0.000973584	3.23827e-05	0.000956446	3.1336e-05		10.8582	0.000767687	0.000102852	0.00071548	0.00011753		10.8582	0.00105936	6.28561e-05	0.000768328	5.42723e-05			5.85327	139.433	145	-5.56716		5.85327	102.728	96	6.72801
10.8704	0.000962761	3.06751e-05	0.00095349	4.47091e-05		10.8704	0.000695732	7.93016e-05	0.000717157	9.40976e-05		10.8704	0.00105129	6.07254e-05	0.000776213	3.96077e-05			5.86548	141.768	113	28.768		5.86548	104.363	112	-7.63734
10.8826	0.000957378	4.14466e-05	0.00093758	3.68432e-05		10.8826	0.000771076	0.00016474	0.000700205	0.000113495		10.8826	0.00105061	6.98067e-05	0.000759326	7.49331e-05			5.87769	144.108	147	-2.89208		5.87769	106	106	0.000206153
10.8948	0.000963615	2.53448e-05	0.000936217	4.3187e-05		10.8948	0.000710715	0.000114244	0.000649435	7.42695e-05		10.8948	0.00104258	7.16454e-05	0.000768336	6.00317e-05			5.88989	146.357	163	-16.6429		5.88989	107.568	107	0.567629
10.907	0.000950289	4.25985e-05	0.000940304	4.16268e-05		10.907	0.000735296	0.000133549	0.000697362	9.85463e-05		10.907	0.00105955	6.62101e-05	0.000761296	5.37961e-05			5.9021	148.515	118	30.515		5.9021	109.065	115	-5.93521
10.9192	0.000954662	3.10242e-05	0.000936424	3.5822e-05		10.9192	0.000761081	0.000124993	0.000680055	8.31753e-05		10.9192	0.00102996	6.24207e-05	0.000759779	6.15315e-05			5.91431	150.629	137	13.6293		5.91431	110.528	127	-16.4718
10.9314	0.000956422	4.15882e-05	0.000944108	4.31005e-05		10.9314	0.000710461	8.03277e-05	0.000652225	0.000122032		10.9314	0.00102779	8.04466e-05	0.000762939	5.33255e-05			5.92651	152.646	152	0.64628		5.92651	111.917	101	10.9169
10.9436	0.00094119	3.0348e-05	0.000930511	2.34145e-05		10.9436	0.000717387	0.000100846	0.000672705	0.000115233		10.9436	0.00101761	7.73968e-05	0.000747631	4.26939e-05			5.93872	154.544	176	-21.4563		5.93872	113.214	138	-24.7859
10.9558	0.000928502	3.39637e-05	0.000918358	2.90592e-05		10.9558	0.000754078	0.000120975	0.000673726	0.000110882		10.9558	0.00103327	8.12803e-05	0.000746137	6.31951e-05			5.95093	156.381	145	11.3808		5.95093	114.465	122	-7.53485
10.968	0.000943634	3.64412e-05	0.000923256	3.06025e-05		10.968	0.000747848	0.000123233	0.000677397	6.63378e-05		10.968	0.00101437	6.40866e-05	0.000732004	4.87465e-05			5.96313	158.163	154	4.1626		5.96313	115.674	110	5.6741
10.9802	0.000923533	3.32146e-05	0.000922199	3.45964e-05		10.9802	0.000693845	9.80806e-05	0.000636668	0.000100887		10.9802	0.00103127	7.69035e-05	0.000730332	4.58314e-05			5.97534	159.881	136	23.8814		5.97534	116.835	115	1.83512
10.9924	0.000944438	3.24991e-05	0.00091088	3.03566e-05		10.9924	0.000720961	0.00012417	0.000682342	0.000133197		10.9924	0.00100376	8.60468e-05	0.000737001	5.39818e-05			5.98755	161.413	188	-26.5866		5.98755	117.854	107	10.8537
11.0046	0.000932119	3.86793e-05	0.000898137	2.97979e-05		11.0046	0.00073665	7.68272e-05	0.000644193	7.96498e-05		11.0046	0.000995516	6.06573e-05	0.000742126	4.64893e-05			5.99976	162.983	154	8.98345		5.99976	118.902	120	-1.09809
11.0168	0.000923088	3.318e-05	0.000906564	2.66657e-05		11.0168	0.000675469	0.000109098	0.000639874	0.000121762		11.0168	0.000992853	6.53578e-05	0.000723547	3.79207e-05			6.01196	164.499	136	28.4994		6.01196	119.909	100	19.9093
11.0291	0.000912556	3.83912e-05	0.000888378	3.74068e-05		11.0291	0.000694469	0.000101587	0.000620946	0.000135104		11.0291	0.000995961	5.40517e-05	0.000725303	5.11379e-05			6.02417	165.875	156	9.87459		6.02417	120.81	119	1.80969
11.0413	0.000915266	2.79649e-05	0.000887837	4.19136e-05		11.0413	0.000702578	0.000100047	0.000655182	9.57815e-05		11.0413	0.000985883	6.18794e-05	0.000707055	3.83962e-05			6.03638	167.172	162	5.17152		6.03638	121.651	147	-25.3489
11.0535	0.000910435	3.08911e-05	0.000889212	4.40337e-05		11.0535	0.000725056	0.000143162	0.000703815	0.000106832		11.0535	0.000993745	7.47137e-05	0.000697697	6.10684e-05			6.04858	168.389	167	1.38935		6.04858	122.433	121	1.43304
11.0657	0.000917401	3.93058e-05	0.000884354	3.49277e-05		11.0657	0.000697385	9.37055e-05	0.00067288	8.69515e-05		11.0657	0.000973909	6.34989e-05	0.000707135	5.90244e-05			6.06079	169.59	167	2.59033		6.06079	123.203	114	9.20305
11.0779	0.000905619	3.26093e-05	0.000886334	3.58124e-05		11.0779	0.000678897	8.20657e-05	0.000621865	0.000102521		11.0779	0.000959361	6.54024e-05	0.000715896	4.15936e-05			6.073	170.715	178	-7.28459		6.073	123.916	121	2.91609
11.0901	0.00089817	3.22475e-05	0.000882632	3.72114e-05		11.0901	0.000655012	0.000109879	0.000673356	0.000115371		11.0901	0.000974841	8.16402e-05	0.000693476	6.25743e-05			6.08521	171.784	195	-23.2156		6.08521	124.587	118	6.58736
11.1023	0.000897545	3.20542e-05	0.000860645	4.02872e-05		11.1023	0.000615062	0.000106999	0.00063975	0.000107986		11.1023	0.000975057	5.57744e-05	0.000710205	4.7824e-05			6.09741	172.779	160	12.7788		6.09741	125.203	109	16.2029
11.1145	0.000881552	4.1084e-05	0.000865381	3.27666e-05		11.1145	0.000681273	0.000138398	0.000649502	0.000107009		11.1145	0.000967649	5.09196e-05	0.000693026	5.29698e-05			6.10962	173.695	154	19.6947		6.10962	125.76	115	10.7596
11.1267	0.00089067	3.54415e-05	0.000870101	4.62232e-05		11.1267	0.000692072	0.000117359	0.000623678	0.00012202		11.1267	0.000948311	6.1936e-05	0.000687824	5.79722e-05			6.12183	174.558	178	-3.44151		6.12183	126.278	112	14.278
11.1389	0.000883841	4.29603e-05	0.00085909	4.14558e-05		11.1389	0.000659643	0.000126495	0.000652212	9.96074e-05		11.1389	0.000949267	5.26177e-05	0.000685385	4.08113e-05			6.13403	175.375	151	24.3753		6.13403	126.762	132	-5.23811
11.1511	0.000882054	3.69412e-05	0.000859346	3.9814e-05		11.1511	0.000670709	0.000102139	0.00064912	7.82989e-05		11.1511	0.000973574	5.598e-05	0.000691735	4.45914e-05			6.14624	176.1	155	21.1004		6.14624	127.177	138	-10.8228
11.1633	0.000874767	4.58108e-05	0.000866661	2.58937e-05		11.1633	0.000694935	0.000103192	0.000620268	0.000104403		11.1633	0.000950612	5.66211e-05	0.000685832	3.48823e-05			6.15845	176.746	180	-3.25386		6.15845	127.534	124	3.5335
11.1755	0.000873666	2.5868e-05	0.000854985	2.55572e-05		11.1755	0.000648634	0.000133608	0.000647174	0.000119614		11.1755	0.000947879	6.5488e-05	0.000682934	4.53351e-05			6.17065	177.418	178	-0.581579		6.17065	127.912	142	-14.0883
11.1877	0.000857482	3.38683e-05	0.000861549	3.06207e-05		11.1877	0.000693039	0.000122076	0.000654693	9.35471e-05		11.1877	0.000939432	5.19389e-05	0.000681148	4.3927e-05			6.18286	177.982	151	26.9818		6.18286	128.208	127	1.20833
11.2	0.000861667	3.44996e-05	0.000840917	3.89702e-05		11.2	0.000616336	0.000116487	0.000608007	8.79311e-05		11.2	0.000941286	5.95703e-05	0.000668805	3.57936e-05			6.19507	178.536	184	-5.46403		6.19507	128.5	147	-18.5004
11.2122	0.000866175	3.12424e-05	0.000823386	4.06797e-05		11.2122	0.000661739	7.31756e-05	0.00060359	7.08722e-05		11.2122	0.000925302	7.07411e-05	0.00066022	4.39699e-05			6.20728	178.977	178	0.976597		6.20728	128.706	120	8.70599
11.2244	0.000859381	2.85195e-05	0.000843603	3.24986e-05		11.2244	0.000644145	0.000111422	0.000622993	7.64621e-05		11.2244	0.000940889	6.11334e-05	0.000653731	6.06819e-05			6.21948	179.415	174	5.4149		6.21948	128.912	136	-7.08761
11.2366	0.000853395	4.12559e-05	0.000844613	2.88527e-05		11.2366	0.00062256	0.000111355	0.000610191	8.2834e-05		11.2366	0.000921097	6.68608e-05	0.000666974	4.48198e-05			6.23169	179.777	187	-7.22253		6.23169	129.063	130	-0.937197
11.2488	0.000860198	3.70463e-05	0.000825492	3.58082e-05		11.2488	0.000644102	9.99424e-05	0.000652797	9.72647e-05		11.2488	0.000922465	7.74854e-05	0.000659994	6.19219e-05			6.2439	180.128	181	-0.872269		6.2439	129.206	131	-1.79429
11.261	0.000848653	2.71047e-05	0.000841283	3.29564e-05		11.261	0.000632341	0.000136305	0.000607504	8.29021e-05		11.261	0.000916426	5.79387e-05	0.000638324	5.66444e-05			6.2561	180.38	186	-5.62036		6.2561	129.275	126	3.27542
11.2732	0.000836817	2.86864e-05	0.000835043	2.3181e-05		11.2732	0.000675421	0.000126073	0.000529195	9.29982e-05		11.2732	0.000918702	6.60675e-05	0.000648461	5.67987e-05			6.26831	180.602	180	0.601877		6.26831	129.324	126	3.32447
11.2854	0.0008366	2.41566e-05	0.000834583	4.55455e-05		11.2854	0.000626483	0.000101341	0.000608147	0.000120496		11.2854	0.00089753	5.07794e-05	0.000652289	4.20259e-05			6.28052	180.789	158	22.7886		6.28052	129.348	125	4.34843
11.2976	0.000844851	2.76022e-05	0.000818633	3.77338e-05		11.2976	0.000588946	9.04727e-05	0.000638079	0.000104163		11.2976	0.000896475	4.20818e-05	0.000647283	4.14211e-05			6.29272	180.921	195	-14.0794		6.29272	129.333	131	-1.66742
11.3098	0.000838788	3.13879e-05	0.000825146	4.32299e-05		11.3098	0.000582338	0.000109866	0.000609384	7.41206e-05		11.3098	0.000917905	5.48849e-05	0.000648326	4.10956e-05			6.30493	181.056	178	3.05591		6.30493	129.321	138	-8.67861
11.322	0.000818315	4.34366e-05	0.000819582	3.05334e-05		11.322	0.000620779	0.000111778	0.000576915	8.9841e-05		11.322	0.000894601	6.8491e-05	0.000644189	3.90933e-05			6.31714	181.151	160	21.1506		6.31714	129.281	127	2.28118
11.3342	0.000821757	3.57128e-05	0.000792521	3.87191e-05		11.3342	0.000651012	0.000112189	0.000644514	8.7125e-05		11.3342	0.000898466	4.61165e-05	0.00063695	5.53357e-05			6.32935	181.199	179	2.19921		6.32935	129.208	114	15.2079
11.3464	0.000826019	2.8243e-05	0.00078716	4.36814e-05		11.3464	0.000603866	0.000109582	0.000600507	9.61398e-05		11.3464	0.000886476	6.06024e-05	0.000628076	5.58052e-05			6.34155	181.233	183	-1.76746		6.34155	129.125	133	-3.87505
11.3586	0.000837646	2.85152e-05	0.000792322	3.05153e-05		11.3586	0.000558773	0.000131824	0.000554918	0.000109152		11.3586	0.000891254	4.79601e-05	0.000640441	4.25014e-05			6.35376	181.226	179	2.22645		6.35376	129.014	129	0.0140002
11.3708	0.000809077	2.31803e-05	0.000787338	3.68206e-05		11.3708	0.000621061	0.000107879	0.000550095	0.000124942		11.3708	0.000877173	5.73298e-05	0.000627326	4.86202e-05			6.36597	181.156	168	13.1565		6.36597	128.856	143	-14.1436
11.3831	0.000818914	3.28651e-05	0.000794201	3.59061e-05		11.3831	0.000598266	8.87106e-05	0.000524825	6.95375e-05		11.3831	0.000872063	6.39575e-05	0.000633623	3.98096e-05			6.37817	181.098	205	-23.902		6.37817	128.71	134	-5.29036
11.3953	0.000802049	3.06102e-05	0.000781404	3.43437e-05		11.3953	0.000642249	0.000114727	0.000577873	8.62539e-05		11.3953	0.000867465	6.7982e-05	0.000623803	4.54852e-05			6.39038	181	181	1.0133e-06		6.39038	128.535	122	6.53488
11.4075	0.000790847	4.04684e-05	0.000787981	3.78421e-05		11.4075	0.000604652	8.81972e-05	0.000566242	8.06829e-05		11.4075	0.000878962	6.38323e-05	0.000632988	3.64657e-05			6.40259	180.888	177	3.88779		6.40259	128.351	131	-2.64865
11.4197	0.000799079	3.26878e-05	0.000801183	3.37009e-05		11.4197	0.00059114	0.000101198	0.000551428	8.61555e-05		11.4197	0.000869074	5.99032e-05	0.000627558	4.67238e-05			6.41479	180.734	177	3.73401		6.41479	128.138	146	-17.8618
11.4319	0.000810357	3.45253e-05	0.000785168	3.23352e-05		11.4319	0.000666386	9.80788e-05	0.000543077	9.05778e-05		11.4319	0.00085525	6.59285e-05	0.000603571	5.076e-05			6.427	180.541	170	10.5408		6.427	127.897	108	19.897
11.4441	0.000794494	3.3528e-05	0.000767229	3.30989e-05		11.4441	0.000562723	7.38336e-05	0.000613493	0.00011637		11.4441	0.000860985	6.59487e-05	0.00059254	4.88154e-05			6.43921	180.319	196	-15.6809		6.43921	127.636	135	-7.36375
11.4563	0.000786752	3.89128e-05	0.0007712	4.92736e-05		11.4563	0.000565562	0.000113337	0.000565525	8.64211e-05		11.4563	0.000853352	6.39782e-05	0.000601506	3.96711e-05			6.45142	180.092	183	-2.90794		6.45142	127.374	133	-5.62649
11.4685	0.000783309	4.10468e-05	0.000772152	3.76128e-05		11.4685	0.000601153	8.65182e-05	0.000653629	0.000100198		11.4685	0.000832549	5.05983e-05	0.000600217	5.30069e-05			6.46362	179.83	190	-10.1697		6.46362	127.086	119	8.08637
11.4807	0.000786524	3.02389e-05	0.000753687	3.61318e-05		11.4807	0.000584518	0.000103694	0.000577259	9.64629e-05		11.4807	0.000817197	4.31845e-05	0.000598313	4.83801e-05			6.47583	179.596	198	-18.4038		6.47583	126.823	132	-5.17749
11.4929	0.000775306	3.1239e-05	0.000758051	3.02497e-05		11.4929	0.000612374	0.000134736	0.000517909	6.99458e-05		11.4929	0.000840354	5.42352e-05	0.000579266	3.351e-05			6.48804	179.295	191	-11.7047		6.48804	126.51	128	-1.49032
11.5051	0.000779503	3.81574e-05	0.000755258	3.52872e-05		11.5051	0.00060287	9.11184e-05	0.000574359	0.000103661		11.5051	0.000826655	4.79594e-05	0.00058602	3.78534e-05			6.50024	178.995	174	4.995		6.50024	126.199	113	13.1993
11.5173	0.000768475	2.53533e-05	0.000737931	2.96245e-05		11.5173	0.000586697	8.00393e-05	0.000550393	0.000123282		11.5173	0.000829409	3.63439e-05	0.000562169	3.97094e-05			6.51245	178.69	184	-5.30959		6.51245	125.888	120	5.88784
11.5295	0.00076023	2.80439e-05	0.000743794	3.5483e-05		11.5295	0.000600723	0.000102115	0.00058337	7.13937e-05		11.5295	0.000826769	5.49136e-05	0.000583312	4.08673e-05			6.52466	178.368	170	8.36771		6.52466	125.565	129	-3.43547
11.5417	0.000757482	2.46898e-05	0.000745343	4.13194e-05		11.5417	0.000576878	0.000139593	0.00052388	9.49054e-05		11.5417	0.000832804	5.1929e-05	0.000578509	5.4313e-05			6.53687	178.012	199	-20.9881		6.53687	125.218	131	-5.78204
11.554	0.000754124	2.68484e-05	0.00073606	2.28031e-05		11.554	0.000549059	0.000109041	0.000533298	8.57431e-05		11.554	0.000808665	4.81128e-05	0.000579293	4.89602e-05			6.54907	177.631	186	-8.36891		6.54907	124.854	120	4.85431
11.5662	0.000751184	2.55704e-05	0.000727408	3.18202e-05		11.5662	0.000587068	6.07346e-05	0.000512138	7.35375e-05		11.5662	0.000813932	6.0571e-05	0.000564572	4.23283e-05			6.56128	177.238	161	16.2384		6.56128	124.484	127	-2.51634
11.5784	0.000765763	3.36803e-05	0.000738247	3.5222e-05		11.5784	0.00058263	9.11728e-05	0.000573676	8.25915e-05		11.5784	0.000806965	4.33489e-05	0.000575286	4.0476e-05			6.57349	176.833	186	-9.16676		6.57349	124.105	136	-11.8946
11.5906	0.000745703	2.84365e-05	0.000729806	2.44168e-05		11.5906	0.000593376	0.000128633	0.000619028	0.000110322		11.5906	0.000806854	4.3094e-05	0.000558809	5.71263e-05			6.58569	176.437	174	2.43695		6.58569	123.736	122	1.73599
11.6028	0.0007436	3.5361e-05	0.000723165	3.32194e-05		11.6028	0.000521951	0.000107453	0.000531841	9.14743e-05		11.6028	0.000817442	6.10777e-05	0.000558538	5.15489e-05			6.5979	176.019	178	-1.981		6.5979	123.352	112	11.3519
11.615	0.000743605	3.23908e-05	0.000733508	3.54296e-05		11.615	0.000587295	8.87615e-05	0.000538564	0.000110496		11.615	0.000800736	5.56464e-05	0.000566085	5.20205e-05			6.61011	175.591	176	-0.408633		6.61011	122.962	115	7.96244
11.6272	0.000723059	2.26267e-05	0.000706517	3.98541e-05		11.6272	0.000570888	9.44397e-05	0.000550246	8.63915e-05		11.6272	0.000794607	6.1235e-05	0.000556593	3.17132e-05			6.62231	175.133	200	-24.8673		6.62231	122.551	108	14.5511
11.6394	0.000727738	2.66268e-05	0.000699997	2.90584e-05		11.6394	0.000544558	0.000125033	0.000571592	0.000117628		11.6394	0.000784788	4.441e-05	0.000566097	4.93295e-05			6.63452	174.665	186	-11.3347		6.63452	122.135	139	-16.8649
11.6516	0.000726201	3.30881e-05	0.000712963	3.21256e-05		11.6516	0.000567581	0.000105354	0.000555117	0.000103268		11.6516	0.000799174	5.34175e-05	0.000548361	3.92e-05			6.64673	174.193	157	17.1928		6.64673	121.717	132	-10.2829
11.6638	0.000726582	2.68937e-05	0.000711513	3.34661e-05		11.6638	0.000547056	8.15045e-05	0.000547463	0.00013431		11.6638	0.000780217	4.5748e-05	0.000551998	3.42512e-05			6.65894	173.715	196	-22.2851		6.65894	121.297	122	-0.703262
11.676	0.00071512	3.46724e-05	0.000712826	3.08165e-05		11.676	0.000537192	0.000144804	0.000499112	0.00010699		11.676	0.000790128	4.65963e-05	0.000547681	4.36188e-05			6.67114	173.229	157	16.2295		6.67114	120.873	133	-12.1274
11.6882	0.000729669	2.76343e-05	0.000712227	3.18408e-05		11.6882	0.000527178	0.000107458	0.000535248	0.000112309		11.6882	0.000782173	5.21058e-05	0.000547112	4.77117e-05			6.68335	172.752	202	-29.2478		6.68335	120.456	112	8.45639
11.7004	0.000727519	4.08271e-05	0.000713707	3.00605e-05		11.7004	0.000530909	7.13205e-05	0.000541954	0.000107125		11.7004	0.000783682	4.61319e-05	0.000548683	4.13871e-05			6.69556	172.262	168	4.26233		6.69556	120.032	114	6.03236
11.7126	0.000715194	2.68204e-05	0.000706467	2.62634e-05		11.7126	0.000508833	8.39685e-05	0.000566942	0.000114011		11.7126	0.000780343	4.00919e-05	0.000534035	5.12515e-05			6.70776	171.757	197	-25.2429		6.70776	119.598	107	12.5984
11.7249	0.000719688	3.26353e-05	0.000701013	2.54337e-05		11.7249	0.000563204	0.000117098	0.000496956	9.67679e-05		11.7249	0.000764331	4.51396e-05	0.000539777	4.08172e-05			6.71997	171.254	164	7.25418		6.71997	119.168	123	-3.83213
11.7371	0.000702197	3.2827e-05	0.000690023	3.40677e-05		11.7371	0.00053442	9.2106e-05	0.000565108	0.000127571		11.7371	0.00077094	5.16503e-05	0.000524227	3.66749e-05			6.73218	170.74	192	-21.2605		6.73218	118.73	113	5.73012
11.7493	0.000712366	2.71888e-05	0.000685429	3.48203e-05		11.7493	0.000508474	8.57148e-05	0.000505208	8.5597e-05		11.7493	0.00075845	5.44748e-05	0.00052007	5.10442e-05			6.74438	170.203	173	-2.79707		6.74438	118.277	118	0.277309
11.7615	0.000707136	3.46721e-05	0.000702613	2.41821e-05		11.7615	0.000537255	9.5877e-05	0.000500428	7.55084e-05		11.7615	0.000772192	4.84881e-05	0.000521481	3.35684e-05			6.75659	169.67	169	0.670279		6.75659	117.829	119	-1.1708
11.7737	0.000699095	2.96538e-05	0.000691503	3.14764e-05		11.7737	0.000496993	7.0175e-05	0.000480521	7.79515e-05		11.7737	0.000763796	5.81256e-05	0.000527499	5.1581e-05			6.7688	169.131	169	0.131234		6.7688	117.378	112	5.37785
11.7859	0.000714798	2.97483e-05	0.000690368	2.8666e-05		11.7859	0.000525884	9.83705e-05	0.000503771	6.18843e-05		11.7859	0.000746681	3.98748e-05	0.000532637	2.16901e-05			6.78101	168.577	173	-4.4229		6.78101	116.917	121	-4.08338
11.7981	0.000694489	2.72642e-05	0.000685649	3.42075e-05		11.7981	0.000502376	0.000107093	0.000494754	0.000125167		11.7981	0.00074362	3.57762e-05	0.00051642	4.64336e-05			6.79321	168.023	147	21.023		6.79321	116.457	121	-4.54296
11.8103	0.000702911	4.03408e-05	0.000674423	3.62741e-05		11.8103	0.000526419	7.61021e-05	0.000494435	9.27175e-05		11.8103	0.000750296	5.4213e-05	0.000513327	2.73064e-05			6.80542	167.47	175	-7.52984		6.80542	116	116	1.83547e-10
11.8225	0.000695729	3.13959e-05	0.000670976	3.15295e-05		11.8225	0.000516772	7.54687e-05	0.000497629	0.000111156		11.8225	0.000748135	3.97274e-05	0.000513441	4.36344e-05			6.81763	166.91	165	1.90982		6.81763	115.539	105	10.5388
11.8347	0.000685637	3.03303e-05	0.000682784	1.91975e-05		11.8347	0.000536451	6.17274e-05	0.000465898	9.95664e-05		11.8347	0.000735073	4.53703e-05	0.000509158	4.98988e-05			6.82983	166.365	169	-2.63536		6.82983	115.091	122	-6.90931
11.8469	0.000678674	2.95049e-05	0.00067077	3.44995e-05		11.8469	0.000536445	6.59012e-05	0.00046863	0.000105498		11.8469	0.000727087	5.67831e-05	0.000529381	4.16341e-05			6.84204	165.798	142	23.7976		6.84204	114.627	94	20.6274
11.8591	0.000681017	2.61213e-05	0.000664403	2.81138e-05		11.8591	0.000453966	7.87324e-05	0.000494628	0.000110018		11.8591	0.000736182	4.60135e-05	0.000512497	3.93204e-05			6.85425	165.233	156	9.23274		6.85425	114.167	104	10.1672
11.8713	0.000680621	2.54817e-05	0.000666973	2.87764e-05		11.8713	0.000551069	0.000111916	0.0005206	9.43563e-05		11.8713	0.000742725	6.34744e-05	0.000505029	2.74177e-05			6.86646	164.66	160	4.65999		6.86646	113.703	109	4.70253
11.8835	0.00068057	3.38092e-05	0.000668166	3.66922e-05		11.8835	0.000512767	8.35966e-05	0.000493939	8.25519e-05		11.8835	0.000734232	5.19449e-05	0.000501656	3.61977e-05			6.87866	164.082	172	-7.91817		6.87866	113.235	117	-3.76488
11.8958	0.000677544	2.20779e-05	0.000663517	3.1919e-05		11.8958	0.000519871	6.64639e-05	0.000496713	6.7644e-05		11.8958	0.000721985	5.45473e-05	0.000503358	3.35451e-05			6.89087	163.512	147	16.5118		6.89087	112.775	116	-3.22469
11.908	0.000674995	2.87122e-05	0.000668603	3.27387e-05		11.908	0.000466617	8.68168e-05	0.000511466	6.09394e-05		11.908	0.000726961	5.96441e-05	0.000509229	4.34858e-05			6.90308	162.937	163	-0.0625595		6.90308	112.314	115	-2.68636
11.9202	0.000666079	3.08359e-05	0.000647969	3.27951e-05		11.9202	0.000507335	9.40484e-05	0.000453202	0.000120396		11.9202	0.000734777	6.1339e-05	0.000502672	2.88945e-05			6.91528	162.356	170	-7.64428		6.91528	111.848	106	5.84767
11.9324	0.000664713	4.10783e-05	0.000658797	2.60406e-05		11.9324	0.000497959	9.15607e-05	0.000448683	9.60037e-05		11.9324	0.00072744	4.61441e-05	0.000493893	3.84397e-05			6.92749	161.765	160	1.76545		6.92749	111.377	97	14.3765
11.9446	0.000668013	3.57298e-05	0.000650666	3.5512e-05		11.9446	0.000510941	7.85518e-05	0.000511913	7.14584e-05		11.9446	0.00071634	4.7978e-05	0.000493338	5.12332e-05			6.9397	161.192	155	6.19166		6.9397	110.919	122	-11.0807
11.9568	0.000664258	1.94237e-05	0.000646053	2.71925e-05		11.9568	0.000513336	8.60723e-05	0.000466061	6.68544e-05		11.9568	0.000712145	4.73908e-05	0.000487707	3.94312e-05			6.9519	160.613	150	10.6128		6.9519	110.459	119	-8.54051
11.969	0.000665171	2.74453e-05	0.000642934	2.78222e-05		11.969	0.000515504	9.96356e-05	0.00046101	0.000124769		11.969	0.000716223	4.27403e-05	0.000483627	4.52564e-05			6.96411	160.02	154	6.0195		6.96411	109.99	133	-23.0101
11.9812	0.000660704	3.19112e-05	0.000655533	3.24831e-05		11.9812	0.000489024	6.71664e-05	0.000455404	9.9085e-05		11.9812	0.00071301	5.15914e-05	0.000479509	4.30814e-05			6.97632	159.423	134	25.4232		6.97632	109.519	126	-16.4807
11.9934	0.000661086	2.66339e-05	0.00063255	3.49013e-05		11.9934	0.000498317	7.68328e-05	0.000536597	9.97805e-05		11.9934	0.000723605	3.79954e-05	0.000501218	4.46638e-05			6.98853	158.843	146	12.8434		6.98853	109.063	99	10.0625
12.0056	0.000651647	3.06167e-05	0.0006384	2.44941e-05		12.0056	0.000512941	7.7244e-05	0.000523801	0.000117471		12.0056	0.000701906	4.45974e-05	0.000474563	4.72356e-05			7.00073	158.256	169	-10.7441		7.00073	108.601	108	0.600995
12.0178	0.000642457	3.00288e-05	0.00063863	2.47999e-05		12.0178	0.000506265	7.09617e-05	0.000508634	7.83915e-05		12.0178	0.000703902	5.56542e-05	0.000477411	3.3043e-05			7.01294	157.667	160	-2.33268		7.01294	108.14	89	19.1399
12.03	0.000643613	2.80245e-05	0.000628997	2.07655e-05		12.03	0.000490961	8.72183e-05	0.000476461	8.18237e-05		12.03	0.000710251	4.03414e-05	0.000486442	4.09272e-05			7.02515	157.086	164	-6.91389		7.02515	107.686	113	-5.31442
12.0422	0.00064956	3.7337e-05	0.000630334	3.00536e-05		12.0422	0.000493812	8.51624e-05	0.000446602	7.4004e-05		12.0422	0.000702519	5.34293e-05	0.000485256	4.0851e-05			7.03735	156.503	138	18.5035		7.03735	107.231	115	-7.7687
12.0544	0.000638249	2.03761e-05	0.000622424	2.54149e-05		12.0544	0.000495466	8.4493e-05	0.000422268	9.00598e-05		12.0544	0.00068966	3.15123e-05	0.000482748	3.43855e-05			7.04956	155.907	145	10.9072		7.04956	106.768	101	5.76766
12.0667	0.000643032	3.00649e-05	0.000624334	2.69477e-05		12.0667	0.000482142	8.28457e-05	0.000443558	7.01122e-05		12.0667	0.000689363	4.39632e-05	0.000471816	4.21432e-05			7.06177	155.313	149	6.31264		7.06177	106.307	101	5.30651
12.0789	0.000639363	2.78603e-05	0.000629498	3.31404e-05		12.0789	0.000485815	0.000101115	0.000506097	8.33123e-05		12.0789	0.000684109	3.14389e-05	0.000463982	3.46375e-05			7.07397	154.717	139	15.7168		7.07397	105.845	96	9.84541
12.0911	0.000632495	2.11443e-05	0.000618667	3.55657e-05		12.0911	0.00052718	0.000101781	0.000423182	5.47687e-05		12.0911	0.000683256	5.51192e-05	0.000471747	4.52001e-05			7.08618	154.134	159	-4.86617		7.08618	105.395	130	-24.6048
12.1033	0.00063612	2.10373e-05	0.00062	2.84172e-05		12.1033	0.000472755	0.000112585	0.000451137	8.55378e-05		12.1033	0.000692607	4.54837e-05	0.00046248	3.9815e-05			7.09839	153.552	166	-12.4481		7.09839	104.947	108	-3.05318
12.1155	0.000638014	3.46496e-05	0.000615476	2.89199e-05		12.1155	0.000485123	7.98145e-05	0.000443332	8.66198e-05		12.1155	0.000679209	2.92295e-05	0.000463941	4.12477e-05			7.1106	152.959	155	-2.04144		7.1106	104.491	115	-10.5092
12.1277	0.000623692	2.62414e-05	0.00061592	2.05783e-05		12.1277	0.000485	0.000114285	0.000437253	0.000107413		12.1277	0.000672305	4.32772e-05	0.000460731	3.22323e-05			7.1228	152.368	159	-6.63213		7.1228	104.038	84	20.0377
12.1399	0.000633383	1.7808e-05	0.000619499	4.03672e-05		12.1399	0.000462079	7.24123e-05	0.000444001	0.000129456		12.1399	0.000659942	6.11295e-05	0.00046364	2.67368e-05			7.13501	151.769	144	7.76905		7.13501	103.579	118	-14.4206
12.1521	0.000619602	3.20198e-05	0.000606443	2.94899e-05		12.1521	0.000473058	6.61809e-05	0.000480675	8.797e-05		12.1521	0.000679063	5.07644e-05	0.000466718	3.77916e-05			7.14722	151.179	150	1.1792		7.14722	103.129	96	7.12888
12.1643	0.000624986	2.87564e-05	0.000597507	3.58694e-05		12.1643	0.000429821	0.000103564	0.000465098	9.13761e-05		12.1643	0.000665051	5.01928e-05	0.000451553	2.12024e-05			7.15942	150.59	145	5.58957		7.15942	102.679	95	7.67949
12.1765	0.000622201	2.63842e-05	0.000603726	3.05092e-05		12.1765	0.000451478	7.18077e-05	0.000450955	9.02007e-05		12.1765	0.000661795	4.33923e-05	0.00046107	4.40946e-05			7.17163	149.997	128	21.997		7.17163	102.229	103	-0.771255
12.1887	0.000615691	2.33651e-05	0.00060022	3.21793e-05		12.1887	0.000510185	8.81006e-05	0.000437296	0.000111439		12.1887	0.000658361	3.66377e-05	0.00045069	5.30409e-05			7.18384	149.405	152	-2.59542		7.18384	101.779	83	18.7791
12.2009	0.000612366	2.96287e-05	0.000586457	2.7651e-05		12.2009	0.000458452	7.55716e-05	0.000427555	8.328e-05		12.2009	0.000655642	3.36316e-05	0.000433792	3.24445e-05			7.19604	148.819	156	-7.18084		7.19604	101.336	98	3.3356
12.2131	0.00059852	3.63178e-05	0.000594259	3.53771e-05		12.2131	0.000476542	8.09062e-05	0.000409265	8.24545e-05		12.2131	0.000646074	3.75524e-05	0.000441713	3.553e-05			7.20825	148.234	147	1.23354		7.20825	100.893	108	-7.10718
12.2253	0.000614165	2.54668e-05	0.000605005	2.71018e-05		12.2253	0.000420721	8.80971e-05	0.000426745	9.14691e-05		12.2253	0.000652144	3.78688e-05	0.000431748	2.82528e-05			7.22046	147.639	142	5.63897		7.22046	100.444	90	10.4441
12.2375	0.000603931	2.23178e-05	0.000593002	2.74104e-05		12.2375	0.000448035	7.75138e-05	0.000469903	8.4474e-05		12.2375	0.000647109	4.40407e-05	0.000443093	3.1112e-05			7.23267	147.056	147	0.0561424		7.23267	100.005	104	-3.9949
12.2498	0.000598123	3.25862e-05	0.00059235	2.51117e-05		12.2498	0.000445685	7.62247e-05	0.000440642	0.000114742		12.2498	0.00063364	3.32636e-05	0.000432268	3.34634e-05			7.24487	146.465	157	-10.5348		7.24487	99.5607	102	-2.43929
12.262	0.000605507	1.85016e-05	0.000589807	2.88794e-05		12.262	0.000411992	7.98261e-05	0.000425422	7.48831e-05		12.262	0.000643301	3.59668e-05	0.000429764	3.52087e-05			7.25708	145.885	148	-2.1145		7.25708	99.1258	95	4.12576
12.2742	0.000599372	2.39071e-05	0.000579843	2.20792e-05		12.2742	0.000429601	9.31653e-05	0.000457052	7.16296e-05		12.2742	0.00063193	3.59192e-05	0.000427401	4.47275e-05			7.26929	145.308	147	-1.69202		7.26929	98.6932	99	-0.306775
12.2864	0.000593823	1.84191e-05	0.000574719	2.29815e-05		12.2864	0.000385537	7.73022e-05	0.000376751	8.58331e-05		12.2864	0.000635633	4.17779e-05	0.000442655	2.87949e-05			7.28149	144.729	136	8.72903		7.28149	98.2603	102	-3.73966
12.2986	0.000590504	2.43458e-05	0.000575458	2.78292e-05		12.2986	0.000452445	7.90735e-05	0.000448523	7.75629e-05		12.2986	0.000636728	4.82133e-05	0.000430017	4.44573e-05			7.2937	144.146	129	15.1459		7.2937	97.825	92	5.82498
12.3108	0.000579013	2.49017e-05	0.00057184	2.41888e-05		12.3108	0.000481898	0.000112275	0.000431979	7.65495e-05		12.3108	0.000628392	3.19763e-05	0.000429176	3.18591e-05			7.30591	143.565	159	-15.4351		7.30591	97.392	105	-7.608
12.323	0.000595003	2.44374e-05	0.000580659	2.91112e-05		12.323	0.000447098	8.10445e-05	0.000448179	6.5304e-05		12.323	0.00062492	3.33291e-05	0.000417572	3.52441e-05			7.31812	142.984	144	-1.01633		7.31812	96.9596	115	-18.0404
12.3352	0.000584958	2.85785e-05	0.000563107	2.73589e-05		12.3352	0.000444769	6.68082e-05	0.000418812	0.000105593		12.3352	0.000618825	4.47463e-05	0.000423508	3.31846e-05			7.33032	142.408	156	-13.5918		7.33032	96.5322	116	-19.4678
12.3474	0.000575817	2.8396e-05	0.000572378	3.72076e-05		12.3474	0.000434838	8.6658e-05	0.00047184	7.44567e-05		12.3474	0.000628061	6.35529e-05	0.000429401	3.33947e-05			7.34253	141.826	155	-13.1735		7.34253	96.1007	92	4.10073
12.3596	0.000584063	2.41364e-05	0.000555979	2.63417e-05		12.3596	0.000412344	7.12206e-05	0.000407323	9.8844e-05		12.3596	0.000623296	5.49727e-05	0.000416028	4.82374e-05			7.35474	141.257	168	-26.7427		7.35474	95.6795	107	-11.3205
12.3718	0.000584994	2.42252e-05	0.000567073	2.25842e-05		12.3718	0.000423983	8.54266e-05	0.000431263	9.47848e-05		12.3718	0.000627127	4.2339e-05	0.000411164	4.48637e-05			7.36694	140.685	141	-0.314631		7.36694	95.2568	80	15.2568
12.384	0.00055856	3.19662e-05	0.00055076	3.53202e-05		12.384	0.000443557	7.69592e-05	0.000399697	9.21991e-05		12.384	0.00061584	4.41108e-05	0.000403138	3.61178e-05			7.37915	140.117	147	-6.88282		7.37915	94.8377	102	-7.16234
12.3962	0.000565031	3.15796e-05	0.000564854	2.7417e-05		12.3962	0.000420015	7.47605e-05	0.000386731	8.17602e-05		12.3962	0.00061599	3.90349e-05	0.000414849	4.91402e-05			7.39136	139.546	142	-2.45446		7.39136	94.4164	100	-5.58356
12.4084	0.000570328	2.50035e-05	0.00054763	2.87111e-05		12.4084	0.000425432	7.69993e-05	0.000437065	0.000107095		12.4084	0.000612864	4.01802e-05	0.000397584	3.27529e-05			7.40356	138.968	134	4.96807		7.40356	93.9914	106	-12.0086
12.4207	0.000542403	2.25724e-05	0.000543254	2.82225e-05		12.4207	0.000423272	8.22938e-05	0.000392391	6.85734e-05		12.4207	0.000604904	3.75761e-05	0.000404314	2.90277e-05			7.41577	138.405	145	-6.59535		7.41577	93.5776	107	-13.4224
12.4329	0.00055755	2.92788e-05	0.000556616	4.07708e-05		12.4329	0.000380627	8.15075e-05	0.000373752	6.43141e-05		12.4329	0.000608653	3.99268e-05	0.000404894	2.79767e-05			7.42798	137.836	122	15.8358		7.42798	93.1603	94	-0.83969
12.4451	0.000560598	2.7779e-05	0.000539972	3.59475e-05		12.4451	0.000414662	6.90007e-05	0.000367893	8.26205e-05		12.4451	0.00058761	5.03754e-05	0.000397521	3.38569e-05			7.44019	137.269	122	15.269		7.44019	92.7451	111	-18.2549
12.4573	0.000558563	2.70421e-05	0.00053702	3.71407e-05		12.4573	0.00040032	7.67293e-05	0.000396103	6.30348e-05		12.4573	0.000605702	3.60824e-05	0.000388607	2.77182e-05			7.45239	136.705	132	4.70466		7.45239	92.3324	92	0.332422
12.4695	0.000554497	2.09185e-05	0.000540335	2.48212e-05		12.4695	0.000431126	9.99286e-05	0.000369532	7.47056e-05		12.4695	0.000598287	3.52316e-05	0.000399341	3.14711e-05			7.4646	136.14	119	17.1397		7.4646	91.9197	84	7.91971
12.4817	0.00055782	3.51549e-05	0.000542638	2.58114e-05		12.4817	0.00041866	6.57673e-05	0.00044755	7.22634e-05		12.4817	0.000591698	4.27788e-05	0.000391619	3.33383e-05			7.47681	135.578	144	-8.42167		7.47681	91.5103	83	8.51032
12.4939	0.000538553	2.07402e-05	0.000539672	2.53704e-05		12.4939	0.000427564	7.69699e-05	0.000435146	7.12938e-05		12.4939	0.000569003	2.84116e-05	0.000390085	2.57881e-05			7.48901	135.013	134	1.01311		7.48901	91.0985	88	3.09848
12.5061	0.0005451	1.62264e-05	0.000537638	2.98939e-05		12.5061	0.000408717	7.76744e-05	0.000396554	8.39305e-05		12.5061	0.000579688	3.49508e-05	0.000395859	3.03443e-05			7.50122	134.449	134	0.449187		7.50122	90.6881	81	9.68813
12.5183	0.00053581	1.8893e-05	0.000520643	3.19097e-05		12.5183	0.000453785	8.67402e-05	0.000374122	9.71729e-05		12.5183	0.000581446	3.57247e-05	0.000385268	2.59762e-05			7.51343	133.89	133	0.890116		7.51343	90.282	91	-0.71801
12.5305	0.000538786	2.57854e-05	0.000520988	2.93647e-05		12.5305	0.000384958	7.23891e-05	0.0003637	7.62234e-05		12.5305	0.000583171	3.66142e-05	0.000377017	2.94177e-05			7.52563	133.332	134	-0.668486		7.52563	89.8767	72	17.8767
12.5427	0.000532075	1.1675e-05	0.000524145	3.11585e-05		12.5427	0.000411526	0.000114378	0.000341211	7.96418e-05		12.5427	0.000586973	3.93341e-05	0.0003795	2.77913e-05			7.53784	132.773	134	-1.22741		7.53784	89.4716	95	-5.52841
12.5549	0.000533552	2.18118e-05	0.000518267	2.92011e-05		12.5549	0.000378958	7.7327e-05	0.000422667	9.49175e-05		12.5549	0.000576276	3.5177e-05	0.000392788	2.50006e-05			7.55005	132.219	134	-1.78071		7.55005	89.0713	98	-8.92874
12.5671	0.000519113	2.86175e-05	0.000506251	3.51023e-05		12.5671	0.00036524	9.61753e-05	0.000375685	7.6157e-05		12.5671	0.000578576	4.20139e-05	0.00038073	3.46606e-05			7.56226	131.665	143	-11.3348		7.56226	88.6708	94	-5.3292
12.5793	0.000530573	1.94114e-05	0.000507194	3.41506e-05		12.5793	0.000362966	8.4731e-05	0.000415508	8.50168e-05		12.5793	0.00056207	4.24605e-05	0.000376906	3.2248e-05			7.57446	131.116	151	-19.8844		7.57446	88.2741	92	-3.72586
12.5916	0.000529214	3.09809e-05	0.000507211	2.70035e-05		12.5916	0.000393198	5.87915e-05	0.000350105	7.4008e-05		12.5916	0.00056703	3.81495e-05	0.000379249	2.22985e-05			7.58667	130.57	131	-0.430421		7.58667	87.8807	93	-5.11935
12.6038	0.000522904	2.21235e-05	0.000501407	2.84454e-05		12.6038	0.000440714	8.13721e-05	0.000372973	0.000113789		12.6038	0.000572187	3.51366e-05	0.000371296	2.85349e-05			7.59888	130.026	140	-9.97405		7.59888	87.4894	95	-7.5106
12.616	0.000523028	1.55159e-05	0.000508775	2.74921e-05		12.616	0.000394709	0.000100047	0.0003766	9.99995e-05		12.616	0.000575091	3.78108e-05	0.000369704	3.18223e-05			7.61108	129.48	149	-19.5201		7.61108	87.0967	92	-4.90328
12.6282	0.000522414	2.90806e-05	0.000500988	2.93808e-05		12.6282	0.000424505	7.79417e-05	0.00037233	6.28742e-05		12.6282	0.000558037	3.02737e-05	0.000365053	3.5885e-05			7.62329	128.937	130	-1.06328		7.62329	86.7066	81	5.70657
12.6404	0.000522136	3.24375e-05	0.000510123	2.12351e-05		12.6404	0.000389157	5.15725e-05	0.000397583	5.81283e-05		12.6404	0.000571121	3.62071e-05	0.000370826	3.74873e-05			7.6355	128.395	119	9.39549		7.6355	86.3183	86	0.318312
12.6526	0.000528384	2.45357e-05	0.000505924	2.94864e-05		12.6526	0.000362882	8.92495e-05	0.000360947	7.318e-05		12.6526	0.00056602	3.82574e-05	0.000381899	3.56929e-05			7.64771	127.862	139	-11.1382		7.64771	85.9362	92	-6.06383
12.6648	0.000512613	2.37689e-05	0.000502099	3.39923e-05		12.6648	0.000377702	9.15538e-05	0.000374053	8.6111e-05		12.6648	0.000557191	4.342e-05	0.000351374	3.55036e-05			7.65991	127.32	138	-10.6799		7.65991	85.5483	78	7.54829
12.677	0.000525147	3.01827e-05	0.000504505	1.96312e-05		12.677	0.000381389	0.000104905	0.000337913	9.57114e-05		12.677	0.000557771	2.73809e-05	0.00036578	3.1375e-05			7.67212	126.779	122	4.77925		7.67212	85.1614	104	-18.8386
12.6892	0.000504436	2.35443e-05	0.000494716	2.25627e-05		12.6892	0.000402557	9.87722e-05	0.000379281	8.23959e-05		12.6892	0.000557337	3.56728e-05	0.000374526	3.1982e-05			7.68433	126.244	117	9.24392		7.68433	84.779	88	-3.22098
12.7014	0.000514608	2.61437e-05	0.000500074	2.17852e-05		12.7014	0.000355701	7.85068e-05	0.000366043	8.18374e-05		12.7014	0.000564162	3.9472e-05	0.0003645	3.65996e-05			7.69653	125.713	135	-9.28708		7.69653	84.4003	80	4.40032
12.7136	0.000510225	3.05293e-05	0.000493511	1.91109e-05		12.7136	0.000358765	8.27731e-05	0.000408892	7.8636e-05		12.7136	0.00055898	3.99363e-05	0.000368748	2.08537e-05			7.70874	125.187	124	1.18663		7.70874	84.0255	75	9.02553
12.7258	0.000512276	2.50522e-05	0.000511205	2.97164e-05		12.7258	0.000362382	8.01391e-05	0.000337121	6.83482e-05		12.7258	0.000546319	3.97388e-05	0.000362534	3.27598e-05			7.72095	124.661	132	-7.33893		7.72095	83.6516	103	-19.3484
12.738	0.000499208	2.34889e-05	0.000493379	2.74909e-05		12.738	0.0004036	8.69754e-05	0.000380768	8.6867e-05		12.738	0.000533989	3.94062e-05	0.000359563	3.10414e-05			7.73315	124.131	117	7.13146		7.73315	83.2749	87	-3.72514
12.7502	0.000497582	2.27552e-05	0.000497397	2.65625e-05		12.7502	0.000368942	9.65324e-05	0.000378854	8.39169e-05		12.7502	0.000545374	5.06441e-05	0.000361721	3.10886e-05			7.74536	123.604	133	-9.39583		7.74536	82.9002	92	-9.09979
12.7625	0.000509708	3.39787e-05	0.000486219	3.12669e-05		12.7625	0.000386604	7.49634e-05	0.000372993	8.90464e-05		12.7625	0.000538091	3.1882e-05	0.000349457	3.57341e-05			7.75757	123.08	112	11.0804		7.75757	82.5285	96	-13.4715
12.7747	0.000512848	2.64474e-05	0.000489115	3.42249e-05		12.7747	0.000368002	7.88509e-05	0.000356744	6.43852e-05		12.7747	0.000538049	4.82185e-05	0.000347756	3.21869e-05			7.76978	122.562	130	-7.43831		7.76978	82.161	74	8.16097
12.7869	0.000500935	3.40025e-05	0.00047764	3.30531e-05		12.7869	0.000389593	6.80462e-05	0.000351842	7.28235e-05		12.7869	0.00053082	2.731e-05	0.00034867	3.10249e-05			7.78198	122.043	119	3.04288		7.78198	81.7936	79	2.79361
12.7991	0.000490881	2.27039e-05	0.000490692	3.03727e-05		12.7991	0.000393467	0.000133811	0.000359166	8.18018e-05		12.7991	0.000531157	3.93638e-05	0.00034457	3.64365e-05			7.79419	121.524	120	1.52397		7.79419	81.4264	78	3.42643
12.8113	0.000499112	2.85145e-05	0.000491951	3.54956e-05		12.8113	0.000299132	5.6007e-05	0.000352095	7.18583e-05		12.8113	0.000530869	4.10389e-05	0.000356152	2.89176e-05			7.8064	121.013	128	-6.98711		7.8064	81.0655	88	-6.93452
12.8235	0.000501882	1.83769e-05	0.000489986	2.61413e-05		12.8235	0.000394612	7.51907e-05	0.000319409	8.44954e-05		12.8235	0.000525548	2.83103e-05	0.000342863	3.061e-05			7.8186	120.497	119	1.49652		7.8186	80.7007	86	-5.29928
12.8357	0.000496151	2.15048e-05	0.000469813	2.40211e-05		12.8357	0.00037138	7.82213e-05	0.000332902	6.93956e-05		12.8357	0.000527055	4.37222e-05	0.000343862	2.85187e-05			7.83081	119.984	128	-8.0164		7.83081	80.3388	82	-1.66115
12.8479	0.000490574	2.3492e-05	0.000478723	2.66823e-05		12.8479	0.000372237	6.41749e-05	0.000340942	5.9052e-05		12.8479	0.000527965	2.80372e-05	0.000337568	3.06613e-05			7.84302	119.473	120	-0.527465		7.84302	79.9786	86	-6.02139
12.8601	0.00048399	2.80929e-05	0.000482184	2.86924e-05		12.8601	0.000360068	7.88687e-05	0.000313099	6.66059e-05		12.8601	0.000517877	3.54256e-05	0.000349479	2.87241e-05			7.85522	118.963	115	3.96252		7.85522	79.6194	65	14.6194
12.8723	0.000490626	2.01935e-05	0.000475871	1.97512e-05		12.8723	0.000351426	7.15686e-05	0.000333858	5.17251e-05		12.8723	0.000517287	3.88952e-05	0.000342385	5.41182e-05			7.86743	118.457	128	-9.54327		7.86743	79.2636	86	-6.73637
12.8845	0.000487401	3.35622e-05	0.000475958	2.28954e-05		12.8845	0.000390773	8.0965e-05	0.000330285	7.78466e-05		12.8845	0.000527269	3.82133e-05	0.000337547	3.13005e-05			7.87964	117.955	104	13.9551		7.87964	78.9113	95	-16.0887
12.8967	0.000485979	2.02246e-05	0.000469124	2.12697e-05		12.8967	0.000360269	6.07671e-05	0.000342757	4.74199e-05		12.8967	0.000507919	3.83699e-05	0.00033445	3.2563e-05			7.89185	117.455	116	1.45457		7.89185	78.5599	92	-13.4401
12.9089	0.000470161	2.41374e-05	0.000462968	2.32583e-05		12.9089	0.000368093	7.46033e-05	0.000318546	8.98773e-05		12.9089	0.000516609	2.59926e-05	0.000338243	3.25361e-05			7.90405	116.949	120	-3.05056		7.90405	78.2052	78	0.205215
12.9211	0.00047906	2.61189e-05	0.000462199	2.14713e-05		12.9211	0.00038045	6.72524e-05	0.000326029	7.1263e-05		12.9211	0.000505838	3.66812e-05	0.000332861	3.46672e-05			7.91626	116.448	118	-1.55188		7.91626	77.8536	96	-18.1464
12.9333	0.00048129	2.24766e-05	0.000473637	3.51258e-05		12.9333	0.000357798	6.80233e-05	0.000349892	9.9754e-05		12.9333	0.000505963	2.70364e-05	0.000321907	3.5021e-05			7.92847	115.948	120	-4.05179		7.92847	77.5033	68	9.50332
12.9456	0.000477313	2.87529e-05	0.000462479	3.13842e-05		12.9456	0.000365821	9.15972e-05	0.000345688	8.3716e-05		12.9456	0.000502446	3.44129e-05	0.000337384	2.95159e-05			7.94067	115.455	114	1.45525		7.94067	77.1585	72	5.15848
12.9578	0.000469214	2.55749e-05	0.000460627	2.78426e-05		12.9578	0.000316748	8.94353e-05	0.000310552	6.67972e-05		12.9578	0.000495905	2.42751e-05	0.000333873	3.51693e-05			7.95288	114.962	117	-2.03793		7.95288	76.8136	74	2.81365
12.97	0.000467808	2.29914e-05	0.000455133	2.85532e-05		12.97	0.000339916	8.4855e-05	0.000320857	8.00056e-05		12.97	0.000503207	3.64962e-05	0.000338843	2.89863e-05			7.96509	114.469	104	10.4687		7.96509	76.4688	89	-12.5312
12.9822	0.000456618	2.03556e-05	0.000450495	2.69327e-05		12.9822	0.000344872	7.92229e-05	0.00030441	7.76694e-05		12.9822	0.000495516	3.82477e-05	0.000323874	2.71226e-05			7.97729	113.983	129	-15.0174		7.97729	76.1297	83	-6.87029
12.9944	0.000464608	3.00451e-05	0.000448394	2.108e-05		12.9944	0.000377433	8.3014e-05	0.00031276	7.4745e-05		12.9944	0.000504531	3.27583e-05	0.000317664	2.64481e-05			7.9895	113.492	115	-1.50767		7.9895	75.7875	72	3.78754
13.0066	0.000457011	1.97171e-05	0.000446399	2.88652e-05		13.0066	0.00037546	9.08985e-05	0.000339819	6.54532e-05		13.0066	0.00049328	3.02142e-05	0.000325233	3.05465e-05			8.00171	113.006	115	-1.99422		8.00171	75.4484	72	3.44837
13.0188	0.00046049	3.05905e-05	0.000438849	2.55778e-05		13.0188	0.000329481	8.05787e-05	0.000334262	7.07023e-05		13.0188	0.00048051	2.74481e-05	0.000319656	2.39927e-05			8.01392	112.52	135	-22.4802		8.01392	75.1098	72	3.10975
13.031	0.000454017	1.83372e-05	0.000441628	2.99855e-05		13.031	0.000379444	8.6383e-05	0.000312985	7.09814e-05		13.031	0.0004883	3.48069e-05	0.000311674	2.10398e-05			8.02612	112.04	104	8.03988		8.02612	74.7759	70	4.77593
13.0432	0.000457453	1.92161e-05	0.000442777	2.04245e-05		13.0432	0.000317767	8.76464e-05	0.000301963	5.07737e-05		13.0432	0.000477865	2.76683e-05	0.000326229	2.90571e-05			8.03833	111.562	125	-13.4379		8.03833	74.4438	55	19.4438
13.0554	0.00044661	2.37918e-05	0.000440708	2.85355e-05		13.0554	0.000323101	7.04895e-05	0.000323312	7.03835e-05		13.0554	0.000476411	2.17717e-05	0.000306918	3.34616e-05			8.05054	111.086	139	-27.9144		8.05054	74.1128	68	6.11285
13.0676	0.000450267	2.69439e-05	0.000438137	2.41625e-05		13.0676	0.000330153	8.58695e-05	0.000335839	8.08504e-05		13.0676	0.000479753	3.72885e-05	0.000297828	4.23144e-05			8.06274	110.611	120	-9.38879		8.06274	73.7836	72	1.78357
13.0798	0.000443794	1.71948e-05	0.000442008	2.08554e-05		13.0798	0.000334921	6.1151e-05	0.000346984	8.49012e-05		13.0798	0.000491671	3.8139e-05	0.000316065	2.9796e-05			8.07495	110.138	114	-3.8619		8.07495	73.4554	56	17.4554
13.092	0.000438599	2.07593e-05	0.000443688	2.34369e-05		13.092	0.000325943	7.58911e-05	0.00032678	7.88053e-05		13.092	0.000470847	4.00853e-05	0.000310849	3.07061e-05			8.08716	109.668	108	1.66786		8.08716	73.1295	81	-7.87051
13.1042	0.000445441	1.88963e-05	0.000438825	2.85343e-05		13.1042	0.000339483	9.40276e-05	0.000303054	7.80431e-05		13.1042	0.000471962	3.37432e-05	0.000307932	2.84366e-05			8.09937	109.198	95	14.1985		8.09937	72.8044	80	-7.19564
13.1165	0.000437196	2.36441e-05	0.000440617	2.01397e-05		13.1165	0.0003679	6.22843e-05	0.000312335	4.7866e-05		13.1165	0.000486119	2.80622e-05	0.000295408	3.12294e-05			8.11157	108.729	97	11.7288		8.11157	72.4791	72	0.479079
13.1287	0.000440639	2.16278e-05	0.000436847	1.84904e-05		13.1287	0.000332426	8.38432e-05	0.000299556	6.75965e-05		13.1287	0.000472433	3.38667e-05	0.000310579	3.20215e-05			8.12378	108.264	117	-8.73604		8.12378	72.1576	66	6.15758
13.1409	0.000440063	2.25712e-05	0.000438109	2.15304e-05		13.1409	0.000331212	6.54948e-05	0.000290051	7.15496e-05		13.1409	0.000472135	2.66325e-05	0.000301724	2.73008e-05			8.13599	107.8	99	8.79956		8.13599	71.8365	79	-7.16349
13.1531	0.00044047	1.58885e-05	0.000432919	1.88128e-05		13.1531	0.000321229	6.31794e-05	0.00033543	8.82343e-05		13.1531	0.000459657	2.27457e-05	0.000300774	2.11882e-05			8.14819	107.337	111	-3.6628		8.14819	71.5171	66	5.51707
13.1653	0.000431202	2.69619e-05	0.000425305	2.47502e-05		13.1653	0.000366936	6.79035e-05	0.000322427	8.95233e-05		13.1653	0.000477828	3.989e-05	0.00029321	2.39158e-05			8.1604	106.878	98	8.87846		8.1604	71.2005	65	6.20047
13.1775	0.000426132	2.89819e-05	0.000427996	1.81324e-05		13.1775	0.00030844	0.000104271	0.00030125	8.77935e-05		13.1775	0.000471974	2.92926e-05	0.000300567	4.15575e-05			8.17261	106.419	105	1.41896		8.17261	70.8834	70	0.883354
13.1897	0.000437412	2.0947e-05	0.00042021	2.48646e-05		13.1897	0.000332688	9.96101e-05	0.000307284	8.50237e-05		13.1897	0.000474502	3.1612e-05	0.000289939	2.81767e-05			8.18481	105.963	112	-6.03694		8.18481	70.5691	57	13.5691
13.2019	0.000424612	2.60153e-05	0.000422663	2.32471e-05		13.2019	0.000346094	6.97717e-05	0.000313234	0.000107717		13.2019	0.000448381	3.42356e-05	0.00029355	3.16258e-05			8.19702	105.508	100	5.50836		8.19702	70.2557	72	-1.74426
13.2141	0.000431455	2.17763e-05	0.000412543	2.82036e-05		13.2141	0.000302158	8.32097e-05	0.000316732	7.97102e-05		13.2141	0.000452526	3.57955e-05	0.000293983	3.65817e-05			8.20923	105.052	99	6.05169		8.20923	69.941	64	5.94097
13.2263	0.000430458	2.22846e-05	0.000423353	2.2277e-05		13.2263	0.000323877	6.94826e-05	0.000318927	5.6387e-05		13.2263	0.000464148	4.38301e-05	0.000292522	3.77678e-05			8.22144	104.601	110	-5.39861		8.22144	69.6311	68	1.63113
13.2385	0.000422031	1.98201e-05	0.000422755	1.9647e-05		13.2385	0.000321287	7.62712e-05	0.000288259	5.75729e-05		13.2385	0.000463728	2.95799e-05	0.000294076	3.57526e-05			8.23364	104.151	107	-2.84852		8.23364	69.3216	68	1.32163
13.2507	0.000422558	2.06181e-05	0.000413647	2.78837e-05		13.2507	0.000348135	7.97236e-05	0.000306612	7.0072e-05		13.2507	0.000450466	2.7927e-05	0.000293593	2.97701e-05			8.24585	103.704	102	1.70395		8.24585	69.014	82	-12.986
13.2629	0.000418465	2.52443e-05	0.000411051	2.67077e-05		13.2629	0.000319085	7.24037e-05	0.000317129	7.74135e-05		13.2629	0.000455456	3.76176e-05	0.000279441	3.6822e-05			8.25806	103.261	120	-16.7392		8.25806	68.7097	54	14.7097
13.2751	0.000430284	2.05355e-05	0.000406569	2.08811e-05		13.2751	0.000306395	9.85317e-05	0.000267649	6.16079e-05		13.2751	0.000450303	3.66854e-05	0.000283031	2.56178e-05			8.27026	102.821	98	4.82069		8.27026	68.4078	73	-4.59215
13.2874	0.000415079	2.51114e-05	0.000407666	1.89273e-05		13.2874	0.000328366	7.16123e-05	0.000301256	5.43216e-05		13.2874	0.000448643	2.97164e-05	0.000281709	2.95121e-05			8.28247	102.375	93	9.37542		8.28247	68.102	73	-4.89796
13.2996	0.000414035	2.25977e-05	0.000414272	2.17653e-05		13.2996	0.000282479	7.69121e-05	0.000303058	4.45105e-05		13.2996	0.000444234	3.80255e-05	0.000289626	3.57814e-05			8.29468	101.934	108	-6.06631		8.29468	67.799	65	2.79898
13.3118	0.000414023	1.83817e-05	0.000410987	2.21764e-05		13.3118	0.000285975	7.20335e-05	0.000294737	6.79989e-05		13.3118	0.000440419	3.32108e-05	0.000288513	3.18963e-05			8.30688	101.497	85	16.4975		8.30688	67.5001	66	1.50015
13.324	0.000412614	1.92545e-05	0.000399323	2.27541e-05		13.324	0.000303168	6.96618e-05	0.000278548	7.40398e-05		13.324	0.000457136	3.14741e-05	0.000285728	3.67585e-05			8.31909	101.062	92	9.06198		8.31909	67.2019	58	9.20189
13.3362	0.000407892	2.3301e-05	0.000404021	2.35486e-05		13.3362	0.000271296	7.92588e-05	0.000316011	7.51831e-05		13.3362	0.000442413	3.1058e-05	0.000289273	3.36222e-05			8.3313	100.626	107	-6.37359		8.3313	66.9036	52	14.9036
13.3484	0.000408059	1.64051e-05	0.000406927	2.00778e-05		13.3484	0.000297373	8.25025e-05	0.000289091	5.38861e-05		13.3484	0.000441668	3.01653e-05	0.000273311	2.79972e-05			8.34351	100.196	99	1.19593		8.34351	66.6092	67	-0.390796
13.3606	0.000404113	2.39275e-05	0.000398946	2.97464e-05		13.3606	0.000298355	9.1711e-05	0.000273277	9.75688e-05		13.3606	0.00043808	4.45363e-05	0.000284955	2.566e-05			8.35571	99.7622	107	-7.23782		8.35571	66.3123	72	-5.68767
13.3728	0.000396505	1.69726e-05	0.000406663	2.49247e-05		13.3728	0.000303423	7.68342e-05	0.000290736	6.26164e-05		13.3728	0.000432093	2.82356e-05	0.000275457	2.75411e-05			8.36792	99.3351	109	-9.66491		8.36792	66.0206	65	1.02055
13.385	0.000408023	1.9846e-05	0.000399348	2.42788e-05		13.385	0.000282391	5.71635e-05	0.000307897	5.72075e-05		13.385	0.000436876	2.4664e-05	0.000273787	2.04971e-05			8.38013	98.9067	84	14.9067		8.38013	65.7278	74	-8.27221
13.3972	0.000412455	1.93946e-05	0.00038586	2.02989e-05		13.3972	0.000344404	6.51496e-05	0.000275427	6.54905e-05		13.3972	0.000430987	3.22123e-05	0.000274073	2.66457e-05			8.39233	98.4806	92	6.4806		8.39233	65.4368	70	-4.56322
13.4094	0.00041158	2.50155e-05	0.000398004	2.27436e-05		13.4094	0.00033453	9.49753e-05	0.000290596	6.34597e-05		13.4094	0.000435329	2.86572e-05	0.000271603	2.91731e-05			8.40454	98.0528	99	-0.947212		8.40454	65.1445	62	3.14447
13.4216	0.000396705	2.78438e-05	0.000377762	1.85685e-05		13.4216	0.000264054	7.25863e-05	0.000281122	8.11325e-05		13.4216	0.000438169	3.01588e-05	0.000275358	3.32249e-05			8.41675	97.6265	100	-2.37354		8.41675	64.8533	56	8.85329
13.4338	0.000399531	1.87007e-05	0.000375519	2.60844e-05		13.4338	0.000321571	6.15614e-05	0.000273389	5.07434e-05		13.4338	0.000424577	3.1739e-05	0.000265104	2.81593e-05			8.42896	97.2091	83	14.2091		8.42896	64.569	67	-2.431
13.446	0.000389856	2.43453e-05	0.000398714	2.33761e-05		13.446	0.000332954	7.54626e-05	0.000282588	6.18938e-05		13.446	0.000425912	2.91032e-05	0.000265691	2.67583e-05			8.44116	96.7913	104	-7.20873		8.44116	64.2843	69	-4.71572
13.4583	0.000395847	1.69747e-05	0.000381852	2.06863e-05		13.4583	0.000337953	7.26113e-05	0.000286004	7.47457e-05		13.4583	0.000427885	3.00138e-05	0.00027554	3.8364e-05			8.45337	96.3741	98	-1.62595		8.45337	64	64	3.39243e-05
13.4705	0.000388179	1.75446e-05	0.000394692	2.20179e-05		13.4705	0.000261742	7.52769e-05	0.000288998	6.61048e-05		13.4705	0.0004218	3.07781e-05	0.00026682	3.41246e-05			8.46558	95.9571	107	-11.0429		8.46558	63.716	72	-8.28403
13.4827	0.000400814	1.547e-05	0.000379602	3.06248e-05		13.4827	0.000265561	7.35424e-05	0.00029024	8.08723e-05		13.4827	0.000419202	3.59932e-05	0.000264418	2.06903e-05			8.47778	95.5451	88	7.5451		8.47778	63.4357	52	11.4357
13.4949	0.000388016	1.86621e-05	0.000384553	2.2247e-05		13.4949	0.000293513	6.76245e-05	0.000276092	6.56083e-05		13.4949	0.000418714	2.50719e-05	0.000262149	2.84825e-05			8.48999	95.1333	90	5.13334		8.48999	63.1556	53	10.1556
13.5071	0.000390214	2.3165e-05	0.000371505	1.75012e-05		13.5071	0.000295988	5.56704e-05	0.000283458	5.844e-05		13.5071	0.000424797	3.17541e-05	0.000262724	2.82281e-05			8.5022	94.7254	88	6.72538		8.5022	62.8784	61	1.87837
13.5193	0.000389163	1.55264e-05	0.000378039	2.48574e-05		13.5193	0.000290075	6.98043e-05	0.00027691	5.46139e-05		13.5193	0.000414317	2.92312e-05	0.000264915	2.16725e-05			8.5144	94.3164	90	4.31643		8.5144	62.6004	67	-4.39964
13.5315	0.000390759	1.86934e-05	0.000371855	2.58429e-05		13.5315	0.000253009	4.27478e-05	0.000280032	7.87063e-05		13.5315	0.00041855	2.85989e-05	0.000255766	3.06601e-05			8.52661	93.9132	85	8.91324		8.52661	62.3267	58	4.32673
13.5437	0.000387943	2.7595e-05	0.000371011	2.71207e-05		13.5437	0.00030841	7.89512e-05	0.000288996	5.60787e-05		13.5437	0.000413399	2.52199e-05	0.000260024	3.31224e-05			8.53882	93.5063	86	7.50627		8.53882	62.0502	57	5.05018
13.5559	0.00037891	1.5708e-05	0.000375923	2.08602e-05		13.5559	0.000286643	9.86819e-05	0.000261866	5.10289e-05		13.5559	0.000422842	2.83642e-05	0.000260657	2.35196e-05			8.55103	93.1003	90	3.10029		8.55103	61.7744	58	3.77436
13.5681	0.000385669	2.05913e-05	0.000368778	2.07142e-05		13.5681	0.000277288	9.58549e-05	0.000261018	8.40428e-05		13.5681	0.00040645	3.22855e-05	0.000257674	2.55659e-05			8.56323	92.6977	75	17.6977		8.56323	61.5011	50	11.5011
13.5803	0.00037921	1.94288e-05	0.000365698	2.08876e-05		13.5803	0.000313094	5.30761e-05	0.000276796	7.51149e-05		13.5803	0.000398247	2.52082e-05	0.000251107	3.39261e-05			8.57544	92.2964	96	-3.70357		8.57544	61.2288	54	7.22882
13.5925	0.000371216	1.79296e-05	0.000371436	2.64077e-05		13.5925	0.000276797	5.60312e-05	0.000239924	7.15023e-05		13.5925	0.000403735	2.84833e-05	0.000246602	3.41633e-05			8.58765	91.8981	105	-13.1019		8.58765	60.9588	68	-7.04121
13.6047	0.000378698	1.56456e-05	0.000374538	1.97165e-05		13.6047	0.000295688	7.49091e-05	0.000280294	6.20487e-05		13.6047	0.000410318	3.05284e-05	0.000261545	1.8932e-05			8.59985	91.4992	85	6.49922		8.59985	60.6882	76	-15.3118
13.6169	0.000364312	2.33847e-05	0.000371527	1.5501e-05		13.6169	0.000312564	6.10601e-05	0.0002695	5.9e-05		13.6169	0.00039348	2.789e-05	0.000251528	3.26767e-05			8.61206	91.1056	81	10.1056		8.61206	60.4217	65	-4.5783
13.6292	0.000371659	2.29452e-05	0.000363421	1.87841e-05		13.6292	0.000292943	7.4317e-05	0.000286356	6.54786e-05		13.6292	0.000408317	3.61375e-05	0.000247054	1.59615e-05			8.62427	90.7118	94	-3.28824		8.62427	60.1549	59	1.15494
13.6414	0.00038035	2.41476e-05	0.000362287	2.52215e-05		13.6414	0.000298672	6.11289e-05	0.000251911	6.73499e-05		13.6414	0.00040236	3.37221e-05	0.000247205	3.03245e-05			8.63647	90.3212	98	-7.67879		8.63647	59.8907	51	8.89066
13.6536	0.000368107	2.13494e-05	0.000362289	2.44755e-05		13.6536	0.000298944	5.9594e-05	0.000284835	7.42193e-05		13.6536	0.000392911	2.33936e-05	0.000246003	2.67482e-05			8.64868	89.928	72	17.928		8.64868	59.6243	55	4.62432
13.6658	0.000370493	2.01254e-05	0.00035419	2.37747e-05		13.6658	0.000270554	6.71367e-05	0.000273916	5.34154e-05		13.6658	0.00039834	3.4048e-05	0.000250856	2.51255e-05			8.66089	89.5373	89	0.537345		8.66089	59.3599	61	-1.64014
13.678	0.000375556	1.99209e-05	0.000360796	1.52553e-05		13.678	0.000280518	7.63118e-05	0.000262955	8.14239e-05		13.678	0.000384611	2.34141e-05	0.000251853	3.53678e-05			8.6731	89.1508	81	8.15076		8.6731	59.0985	66	-6.90152
13.6902	0.000356364	1.84408e-05	0.000350908	2.46544e-05		13.6902	0.000257242	7.2391e-05	0.000283169	5.65855e-05		13.6902	0.000391406	2.73905e-05	0.000255451	3.19634e-05			8.6853	88.7639	79	9.7639		8.6853	58.8368	56	2.83684
13.7024	0.000365188	2.40589e-05	0.000348424	2.36399e-05		13.7024	0.000252349	6.52148e-05	0.000252636	6.67988e-05		13.7024	0.00039015	2.46137e-05	0.000244085	2.62127e-05			8.69751	88.3815	72	16.3815		8.69751	58.5786	60	-1.42144
13.7146	0.000361703	2.03037e-05	0.000347416	1.76279e-05		13.7146	0.000255267	7.40164e-05	0.000259379	6.57463e-05		13.7146	0.000384812	2.41808e-05	0.00024421	2.29464e-05			8.70972	88	88	-2.19525e-06		8.70972	58.3209	66	-7.67909
13.7268	0.000372508	1.78153e-05	0.00035168	2.22541e-05		13.7268	0.000291806	8.91658e-05	0.000214989	4.36394e-05		13.7268	0.000387163	2.85641e-05	0.000247652	2.41316e-05			8.72192	87.6198	84	3.61977		8.72192	58.0642	56	2.06418
13.739	0.000356132	2.20538e-05	0.00035503	1.72153e-05		13.739	0.000278435	7.17896e-05	0.000263289	8.26031e-05		13.739	0.000388464	3.26438e-05	0.000245655	3.40455e-05			8.73413	87.2428	93	-5.75721		8.73413	57.8099	58	-0.190124
13.7512	0.000365999	1.68789e-05	0.000354133	1.51598e-05		13.7512	0.000271709	4.08721e-05	0.000270608	7.67776e-05		13.7512	0.000385584	2.38615e-05	0.000240487	3.12908e-05			8.74634	86.8639	96	-9.1361		8.74634	57.5541	55	2.55405
13.7634	0.000356495	1.57687e-05	0.000346014	2.14344e-05		13.7634	0.000251666	9.07128e-05	0.00023379	6.72024e-05		13.7634	0.000389725	2.66804e-05	0.000236383	2.08869e-05			8.75854	86.491	89	-2.50896		8.75854	57.3028	66	-8.69723
13.7756	0.000358131	2.35783e-05	0.000349843	1.47056e-05		13.7756	0.000283194	6.56686e-05	0.000288803	7.31508e-05		13.7756	0.000383489	2.52e-05	0.00023417	2.58695e-05			8.77075	86.1182	90	-3.88178		8.77075	57.0515	66	-8.94853
13.7878	0.000352582	2.18344e-05	0.000340498	1.94897e-05		13.7878	0.000244535	5.65443e-05	0.00022058	7.31082e-05		13.7878	0.000378888	2.28987e-05	0.000243866	2.60635e-05			8.78296	85.747	94	-8.25295		8.78296	56.8014	70	-13.1986
13.8	0.000352323	1.91834e-05	0.00034195	2.4657e-05		13.8	0.000282494	5.49819e-05	0.000277711	7.97387e-05		13.8	0.000367837	2.40801e-05	0.000238388	3.01924e-05			8.79517	85.3783	79	6.37829		8.79517	56.553	70	-13.447
13.8123	0.000355405	2.52304e-05	0.000343164	2.04981e-05		13.8123	0.000250174	6.35e-05	0.000269609	7.48964e-05		13.8123	0.000378204	3.71788e-05	0.000232603	2.72153e-05			8.80737	85.008	84	1.00798		8.80737	56.3034	56	0.303444
13.8245	0.000340699	1.76125e-05	0.000333115	1.51085e-05		13.8245	0.000272904	7.12988e-05	0.000271599	6.70934e-05		13.8245	0.000377784	1.6693e-05	0.000233411	2.78246e-05			8.81958	84.6385	89	-4.3615		8.81958	56.0544	62	-5.94557
13.8367	0.000333833	1.85201e-05	0.000341828	1.376e-05		13.8367	0.00027782	5.20164e-05	0.000263337	6.99937e-05		13.8367	0.000368815	2.53709e-05	0.000226941	1.57606e-05			8.83179	84.2742	73	11.2742		8.83179	55.8093	44	11.8093
13.8489	0.000347304	1.80075e-05	0.000338529	1.71737e-05		13.8489	0.000236773	6.54348e-05	0.000250462	6.81217e-05		13.8489	0.000364707	2.64382e-05	0.000232219	2.58433e-05			8.84399	83.9091	81	2.90914		8.84399	55.5635	57	-1.43645
13.8611	0.000344367	1.98807e-05	0.000339685	1.85437e-05		13.8611	0.0002425	6.24744e-05	0.000227943	3.5668e-05		13.8611	0.00036576	2.64917e-05	0.000224238	2.46397e-05			8.8562	83.5473	86	-2.45274		8.8562	55.3201	49	6.32014
13.8733	0.000335573	2.8057e-05	0.000331349	2.10354e-05		13.8733	0.000285781	6.16134e-05	0.000269818	9.07959e-05		13.8733	0.000372439	2.06736e-05	0.000226876	2.92883e-05			8.86841	83.1858	68	15.1858		8.86841	55.077	61	-5.92303
13.8855	0.000335314	1.90353e-05	0.000335211	2.11524e-05		13.8855	0.00027316	6.66492e-05	0.000258261	9.28665e-05		13.8855	0.000365405	2.30982e-05	0.000229955	2.37487e-05			8.88062	82.8271	62	20.8271		8.88062	54.8358	52	2.83585
13.8977	0.000342906	1.57968e-05	0.000332539	1.75059e-05		13.8977	0.00025514	8.35353e-05	0.000274124	8.56523e-05		13.8977	0.000365573	3.09787e-05	0.000223985	2.53254e-05			8.89282	82.4695	92	-9.53046		8.89282	54.5955	49	5.59555
13.9099	0.000331195	2.06721e-05	0.000335107	1.86088e-05		13.9099	0.000267499	6.56566e-05	0.00021354	5.00543e-05		13.9099	0.000361083	2.14555e-05	0.000220804	2.4367e-05			8.90503	82.1124	52	30.1124		8.90503	54.3555	46	8.35547
13.9221	0.000334822	1.75505e-05	0.000320734	3.22168e-05		13.9221	0.000279618	9.36413e-05	0.000234312	9.07641e-05		13.9221	0.000357442	2.35147e-05	0.00023012	2.6884e-05			8.91724	81.7552	63	18.7552		8.91724	54.1153	56	-1.8847
13.9343	0.000340556	1.92847e-05	0.000338568	2.19235e-05		13.9343	0.000238365	5.33251e-05	0.000241857	4.20325e-05		13.9343	0.000351297	2.60453e-05	0.000223115	2.18165e-05			8.92944	81.3976	93	-11.6024		8.92944	53.8747	52	1.87474
13.9465	0.000335613	1.30465e-05	0.000325941	2.27195e-05		13.9465	0.00024838	6.55457e-05	0.000216099	5.93454e-05		13.9465	0.000361089	2.16207e-05	0.000223954	2.04902e-05			8.94165	81.0432	78	3.0432		8.94165	53.6365	54	-0.363474
13.9587	0.000333279	1.83865e-05	0.000318928	2.12913e-05		13.9587	0.000242869	6.97284e-05	0.000254339	5.21406e-05		13.9587	0.000362241	2.06747e-05	0.000227188	2.61898e-05			8.95386	80.6935	95	-14.3065		8.95386	53.4018	60	-6.59815
13.9709	0.000334938	1.92089e-05	0.000312684	2.59856e-05		13.9709	0.000283443	7.61259e-05	0.000271383	7.84396e-05		13.9709	0.000357601	3.23324e-05	0.000222816	1.88654e-05			8.96606	80.343	83	-2.65705		8.96606	53.1664	47	6.16645
13.9832	0.000327585	1.86385e-05	0.00031837	1.45106e-05		13.9832	0.000242675	6.8712e-05	0.000245871	7.19605e-05		13.9832	0.000348397	2.75924e-05	0.000217744	2.23167e-05			8.97827	79.9971	91	-11.0029		8.97827	52.9346	45	7.93457
13.9954	0.000322304	2.44773e-05	0.000317503	1.79648e-05		13.9954	0.000246573	5.23805e-05	0.000236207	6.98916e-05		13.9954	0.000344522	2.3736e-05	0.000219716	2.36624e-05			8.99048	79.6492	74	5.64923		8.99048	52.701	69	-16.299
14.0076	0.000331195	1.84973e-05	0.000316059	2.18443e-05		14.0076	0.000251555	5.30665e-05	0.00023395	7.49818e-05		14.0076	0.000342437	2.82231e-05	0.000213943	1.94873e-05			9.00269	79.3053	77	2.30525		9.00269	52.4704	45	7.47042
14.0198	0.000322921	1.75089e-05	0.000316059	1.8569e-05		14.0198	0.000226557	5.81223e-05	0.00020613	5.2977e-05		14.0198	0.00034884	2.11094e-05	0.000219758	1.44458e-05			9.01489	78.962	72	6.96199		9.01489	52.2403	45	7.24026
14.032	0.000324903	2.37635e-05	0.000316866	1.76886e-05		14.032	0.000236827	6.91697e-05	0.000214001	8.07001e-05		14.032	0.00034128	1.91025e-05	0.00022259	3.1913e-05			9.0271	78.6202	83	-4.37977		9.0271	52.0112	56	-3.98883
14.0442	0.000320114	2.40214e-05	0.000311245	1.4641e-05		14.0442	0.00024386	6.5245e-05	0.000247467	9.3321e-05		14.0442	0.000340901	2.31316e-05	0.000205759	2.10849e-05			9.03931	78.278	59	19.278		9.03931	51.7816	55	-3.21837
14.0564	0.000311509	1.82033e-05	0.000315822	1.88396e-05		14.0564	0.000225639	4.96402e-05	0.000220384	6.36875e-05		14.0564	0.000347545	2.16803e-05	0.000216882	2.51461e-05			9.05151	77.9365	95	-17.0635		9.05151	51.5526	65	-13.4474
14.0686	0.000322719	1.72963e-05	0.000313363	2.24282e-05		14.0686	0.00024108	5.74921e-05	0.000210532	6.85906e-05		14.0686	0.000344075	2.66955e-05	0.000208134	1.59479e-05			9.06372	77.5976	82	-4.40239		9.06372	51.3255	50	1.32545
14.0808	0.000326067	1.57558e-05	0.000317965	1.76647e-05		14.0808	0.000255178	8.75664e-05	0.000250875	6.51877e-05		14.0808	0.000345079	1.50161e-05	0.00020913	2.13407e-05			9.07593	77.2622	69	8.26224		9.07593	51.1009	44	7.10092
14.093	0.000318425	1.89661e-05	0.000313483	2.06655e-05		14.093	0.000244879	6.44187e-05	0.000205328	5.51288e-05		14.093	0.000346288	2.94863e-05	0.000213107	1.94292e-05			9.08813	76.9279	70	6.92794		9.08813	50.8771	41	9.87712
14.1052	0.000317613	2.12969e-05	0.00031155	2.17032e-05		14.1052	0.000265743	6.63994e-05	0.000208698	5.27682e-05		14.1052	0.000343018	2.21069e-05	0.000205291	2.52443e-05			9.10034	76.5943	73	3.59431		9.10034	50.6537	48	2.65375
14.1174	0.000316839	1.81119e-05	0.000310761	1.8872e-05		14.1174	0.000258925	6.66812e-05	0.000239938	6.3179e-05		14.1174	0.000330739	2.73311e-05	0.000217288	2.52627e-05			9.11255	76.2625	70	6.26255		9.11255	50.4317	54	-3.56829
14.1296	0.000318424	2.61717e-05	0.000306293	2.31085e-05		14.1296	0.000231234	7.30483e-05	0.000208849	4.93543e-05		14.1296	0.000329016	2.84426e-05	0.000217126	2.48175e-05			9.12476	75.9303	62	13.9303		9.12476	50.2092	50	0.209187
14.1418	0.000313541	2.3666e-05	0.000301916	1.82557e-05		14.1418	0.000260865	6.04188e-05	0.000250537	9.34164e-05		14.1418	0.000328438	2.90669e-05	0.000199186	2.3957e-05			9.13696	75.6018	68	7.6018		9.13696	49.9895	52	-2.01049
14.1541	0.000313326	1.29377e-05	0.000312198	2.1787e-05		14.1541	0.000217333	5.95435e-05	0.000218452	6.77745e-05		14.1541	0.00033446	1.8146e-05	0.000199248	2.42765e-05			9.14917	75.2736	72	3.2736		9.14917	49.7699	45	4.76994
14.1663	0.000307241	1.66225e-05	0.000301352	1.91708e-05		14.1663	0.000264959	4.42732e-05	0.000245809	5.66963e-05		14.1663	0.000327319	2.84698e-05	0.000209248	2.6356e-05			9.16138	74.9472	81	-6.05276		9.16138	49.5517	54	-4.44832
14.1785	0.000312729	2.11167e-05	0.000304749	1.80218e-05		14.1785	0.000209377	6.4401e-05	0.000199562	5.71961e-05		14.1785	0.000316926	2.27313e-05	0.000202939	1.5867e-05			9.17358	74.6215	83	-8.37849		9.17358	49.3338	52	-2.66618
14.1907	0.000309264	1.99792e-05	0.000303448	2.18449e-05		14.1907	0.000216871	7.61652e-05	0.000199747	6.3674e-05		14.1907	0.000321462	2.30307e-05	0.000201491	2.25193e-05			9.18579	74.2952	67	7.29523		9.18579	49.1155	45	4.11545
14.2029	0.000303273	2.42565e-05	0.000296784	2.25616e-05		14.2029	0.000232081	6.78435e-05	0.000233357	6.32053e-05		14.2029	0.000332385	2.41335e-05	0.000201235	2.53396e-05			9.198	73.9724	69	4.97236		9.198	48.8996	43	5.89961
14.2151	0.000306425	2.06893e-05	0.000294147	2.04457e-05		14.2151	0.000264634	4.57212e-05	0.00019473	5.19777e-05		14.2151	0.000322472	2.30834e-05	0.000198481	2.9425e-05			9.21021	73.6521	77	-3.3479		9.21021	48.6857	38	10.6857
14.2273	0.000306737	2.2256e-05	0.000301402	2.12392e-05		14.2273	0.000256633	7.40739e-05	0.000234621	5.19644e-05		14.2273	0.000326397	2.2888e-05	0.000208186	2.9556e-05			9.22241	73.3321	65	8.33206		9.22241	48.4718	47	1.4718
14.2395	0.000296619	1.89e-05	0.000288375	2.31882e-05		14.2395	0.000227289	6.57061e-05	0.000245483	7.42789e-05		14.2395	0.000328268	2.6423e-05	0.000199129	1.92706e-05			9.23462	73.0166	59	14.0166		9.23462	48.2613	46	2.26133
14.2517	0.000303047	1.55348e-05	0.000291324	1.9605e-05		14.2517	0.000227074	5.02992e-05	0.00021043	6.94822e-05		14.2517	0.000312107	2.94783e-05	0.000199999	2.60202e-05			9.24683	72.7009	73	-0.299069		9.24683	48.0506	42	6.05062
14.2639	0.000307964	1.4343e-05	0.000292096	2.24495e-05		14.2639	0.000213089	6.60515e-05	0.000222276	6.35129e-05		14.2639	0.000323277	2.93413e-05	0.000199057	1.70328e-05			9.25903	72.3866	73	-0.61335		9.25903	47.8409	54	-6.15913
14.2761	0.000299542	1.45985e-05	0.000301451	2.12197e-05		14.2761	0.000239792	7.05545e-05	0.000233266	4.95559e-05		14.2761	0.000317858	2.47746e-05	0.000188174	2.39121e-05			9.27124	72.0714	84	-11.9286		9.27124	47.6303	51	-3.36973
14.2883	0.000291806	2.31169e-05	0.00029053	1.36426e-05		14.2883	0.000226115	6.88144e-05	0.000203024	6.54469e-05		14.2883	0.000312249	2.70785e-05	0.000191607	2.27664e-05			9.28345	71.7583	65	6.75826		9.28345	47.4212	35	12.4212
14.3005	0.000287562	2.54672e-05	0.000297051	1.74424e-05		14.3005	0.000223608	5.37955e-05	0.000244753	6.91268e-05		14.3005	0.000310442	1.62245e-05	0.000195162	2.45484e-05			9.29565	71.4497	68	3.4497		9.29565	47.2156	46	1.21558
14.3127	0.000293454	1.99368e-05	0.000289044	2.11712e-05		14.3127	0.00019782	5.14966e-05	0.000216996	3.90237e-05		14.3127	0.000320261	3.23862e-05	0.000193729	1.74126e-05			9.30786	71.1405	69	2.14052		9.30786	47.0094	53	-5.99065
14.325	0.000300574	1.88212e-05	0.000295169	1.79084e-05		14.325	0.000220843	6.78825e-05	0.000207974	5.09949e-05		14.325	0.000314439	2.48509e-05	0.000187424	2.54597e-05			9.32007	70.8319	73	-2.16811		9.32007	46.8035	49	-2.19654
14.3372	0.00028831	2.07299e-05	0.000291421	2.35625e-05		14.3372	0.00024176	8.73098e-05	0.000205238	4.40635e-05		14.3372	0.000314324	2.70381e-05	0.000181328	2.55818e-05			9.33228	70.5266	53	17.5266		9.33228	46.6	45	1.60002
14.3494	0.000292431	2.78754e-05	0.000297635	2.44648e-05		14.3494	0.000197148	3.66306e-05	0.000225813	6.51733e-05		14.3494	0.000310485	2.50942e-05	0.000195182	2.43919e-05			9.34448	70.2199	86	-15.7801		9.34448	46.3954	53	-6.60461
14.3616	0.000291548	1.36702e-05	0.000278043	1.88686e-05		14.3616	0.000242456	7.11905e-05	0.000190558	7.47772e-05		14.3616	0.000304755	2.76484e-05	0.00019126	1.92986e-05			9.35669	69.9165	67	2.91649		9.35669	46.1932	52	-5.80679
14.3738	0.000288109	1.81752e-05	0.000283956	2.90061e-05		14.3738	0.00022021	4.60643e-05	0.000188153	5.28552e-05		14.3738	0.000303576	2.18e-05	0.000189697	2.62284e-05			9.3689	69.614	65	4.61403		9.3689	45.9917	43	2.99165
14.386	0.000285646	2.56169e-05	0.000276512	1.78562e-05		14.386	0.00023348	6.66886e-05	0.000208709	6.39231e-05		14.386	0.00030215	2.27265e-05	0.000179067	2.9508e-05			9.3811	69.3129	57	12.3129		9.3811	45.791	42	3.79101
14.3982	0.000285863	1.54734e-05	0.00027557	2.10045e-05		14.3982	0.000203239	6.21025e-05	0.000215742	5.28729e-05		14.3982	0.000297632	1.80874e-05	0.000195006	1.94498e-05			9.39331	69.0143	82	-12.9857		9.39331	45.5922	34	11.5922
14.4104	0.000282143	1.87102e-05	0.000267875	1.51247e-05		14.4104	0.000215713	6.28247e-05	0.00022557	4.29427e-05		14.4104	0.000310906	2.66425e-05	0.000187379	2.32044e-05			9.40552	68.7162	72	-3.28383		9.40552	45.3937	46	-0.606339
14.4226	0.000288571	2.33106e-05	0.000278796	1.5328e-05		14.4226	0.000220117	7.59092e-05	0.000222233	6.90741e-05		14.4226	0.000307229	1.96994e-05	0.000183043	2.077e-05			9.41772	68.419	59	9.41898		9.41772	45.1957	40	5.19574
14.4348	0.000281984	1.51773e-05	0.000283182	2.26216e-05		14.4348	0.000207423	7.3612e-05	0.000197775	4.30967e-05		14.4348	0.000305085	1.97159e-05	0.000178814	2.4841e-05			9.42993	68.1243	63	5.12429		9.42993	44.9996	43	1.99962
14.447	0.000279023	1.78298e-05	0.000284151	1.83967e-05		14.447	0.000204939	5.56342e-05	0.000171489	5.40533e-05		14.447	0.00030431	2.59796e-05	0.000182488	1.42462e-05			9.44214	67.8281	68	-0.171895		9.44214	44.8023	36	8.80227
14.4592	0.000276537	1.71867e-05	0.000278603	1.47492e-05		14.4592	0.000227654	4.57242e-05	0.000177767	6.59018e-05		14.4592	0.000310656	1.84423e-05	0.000187247	2.07348e-05			9.45435	67.5324	76	-8.46757		9.45435	44.6052	52	-7.39478
14.4714	0.000286366	1.01742e-05	0.00026887	1.69487e-05		14.4714	0.000219033	5.98022e-05	0.00020201	6.12638e-05		14.4714	0.000297589	2.0923e-05	0.000170518	2.76969e-05			9.46655	67.2381	64	3.23805		9.46655	44.4091	46	-1.59094
14.4836	0.000278638	1.3281e-05	0.000273881	2.69581e-05		14.4836	0.000222792	7.10305e-05	0.000216102	5.72133e-05		14.4836	0.000286307	2.78943e-05	0.000179168	2.23332e-05			9.47876	66.9477	66	0.947744		9.47876	44.2159	48	-3.78408
14.4958	0.000281687	2.23836e-05	0.000273324	2.37198e-05		14.4958	0.000217615	6.97591e-05	0.000210802	5.90366e-05		14.4958	0.000296609	2.51916e-05	0.000180145	2.4413e-05			9.49097	66.6583	43	23.6583		9.49097	44.0233	45	-0.976655
14.5081	0.000277353	1.47084e-05	0.000276333	1.87356e-05		14.5081	0.000193077	6.29109e-05	0.000203208	6.891e-05		14.5081	0.000292829	3.56897e-05	0.000182773	3.16801e-05			9.50317	66.369	64	2.36896		9.50317	43.8307	51	-7.16926
14.5203	0.000283624	1.84056e-05	0.000263544	2.06824e-05		14.5203	0.000210805	4.99322e-05	0.000179051	5.66294e-05		14.5203	0.000292519	1.79126e-05	0.000178719	1.99689e-05			9.51538	66.0813	67	-0.918722		9.51538	43.6393	45	-1.36069
14.5325	0.000271819	1.91991e-05	0.00027198	1.79035e-05		14.5325	0.000222786	4.53523e-05	0.000209687	4.66296e-05		14.5325	0.000287128	2.05339e-05	0.00016641	2.58271e-05			9.52759	65.7945	64	1.79446		9.52759	43.4484	43	0.448443
14.5447	0.00027606	1.80234e-05	0.000265829	1.81848e-05		14.5447	0.000197773	5.98777e-05	0.00018544	4.40629e-05		14.5447	0.000289386	2.07455e-05	0.000176323	1.5278e-05			9.53979	65.5081	60	5.50811		9.53979	43.2578	45	-1.74216
14.5569	0.000266542	1.27209e-05	0.000264254	1.85266e-05		14.5569	0.000204801	4.44834e-05	0.00021762	5.60016e-05		14.5569	0.000289189	2.53269e-05	0.000172736	2.094e-05			9.552	65.2218	55	10.2218		9.552	43.0672	38	5.06719
14.5691	0.000271805	1.70907e-05	0.000261508	1.38049e-05		14.5691	0.000222295	8.42479e-05	0.000191238	5.79719e-05		14.5691	0.000290244	3.06225e-05	0.000170741	1.84267e-05			9.56421	64.9412	67	-2.05885		9.56421	42.8807	46	-3.11926
14.5813	0.000268062	2.13704e-05	0.000261809	1.94482e-05		14.5813	0.000202232	6.71334e-05	0.000192005	7.90444e-05		14.5813	0.000289771	2.18092e-05	0.000171444	2.37828e-05			9.57642	64.6593	66	-1.34066		9.57642	42.6933	39	3.69331
14.5935	0.000263281	1.58784e-05	0.000259706	1.20787e-05		14.5935	0.000195888	6.01369e-05	0.000208206	5.82072e-05		14.5935	0.000280566	1.55844e-05	0.000174482	2.20745e-05			9.58862	64.3784	45	19.3784		9.58862	42.5064	38	4.50643
14.6057	0.000264118	9.34298e-06	0.000269992	1.19108e-05		14.6057	0.000192733	5.05446e-05	0.000197779	5.47153e-05		14.6057	0.000275539	2.22802e-05	0.000169386	1.80172e-05			9.60083	64.0982	72	-7.90178		9.60083	42.3201	55	-12.6799
14.6179	0.000269166	1.80788e-05	0.000260676	2.053e-05		14.6179	0.000185404	4.7893e-05	0.000231773	6.43311e-05		14.6179	0.000275834	2.05394e-05	0.000168514	2.37127e-05			9.61304	63.8209	61	2.8209		9.61304	42.1358	35	7.13581
14.6301	0.00026305	1.82433e-05	0.000257584	2.27139e-05		14.6301	0.000204803	6.43438e-05	0.000204625	7.79603e-05		14.6301	0.000284296	1.66012e-05	0.000170016	1.84424e-05			9.62524	63.5432	62	1.54321		9.62524	41.9511	39	2.95114
14.6423	0.000264667	1.81324e-05	0.000261993	2.24016e-05		14.6423	0.000183458	5.73627e-05	0.000186232	6.90623e-05		14.6423	0.000280811	2.1028e-05	0.000167675	1.87037e-05			9.63745	63.2671	66	-2.73287		9.63745	41.7676	36	5.76762
14.6545	0.000259987	1.86709e-05	0.000259516	1.79622e-05		14.6545	0.000178443	5.77885e-05	0.000196817	6.98959e-05		14.6545	0.000280954	2.12323e-05	0.000162546	1.99569e-05			9.64966	62.9899	57	5.98988		9.64966	41.5831	37	4.58311
14.6667	0.000257212	2.1556e-05	0.000261832	2.16362e-05		14.6667	0.000192088	5.26814e-05	0.00018283	4.91837e-05		14.6667	0.00027851	2.61037e-05	0.000163152	1.60477e-05			9.66187	62.7162	81	-18.2838		9.66187	41.4012	50	-8.59875
14.679	0.00025795	1.05285e-05	0.000249504	1.91316e-05		14.679	0.000202282	5.74505e-05	0.000227258	5.69763e-05		14.679	0.000272282	1.98207e-05	0.000168535	2.71817e-05			9.67407	62.4426	53	9.44259		9.67407	41.2193	40	1.2193
14.6912	0.000258382	1.75262e-05	0.00024602	1.51697e-05		14.6912	0.000179934	3.66442e-05	0.000162587	4.83033e-05		14.6912	0.000276123	1.77365e-05	0.000180567	3.43955e-05			9.68628	62.1706	71	-8.82945		9.68628	41.0385	37	4.03848
14.7034	0.000256625	2.02889e-05	0.000252645	1.80795e-05		14.7034	0.00019099	6.30898e-05	0.00020386	5.33566e-05		14.7034	0.00027423	2.12808e-05	0.000165156	2.58442e-05			9.69849	61.9009	55	6.90089		9.69849	40.8594	41	-0.140613
14.7156	0.000250719	1.27428e-05	0.000249723	2.32273e-05		14.7156	0.000202	5.70967e-05	0.000190323	6.65479e-05		14.7156	0.000267472	2.03797e-05	0.000170052	1.46404e-05			9.71069	61.6324	67	-5.36758		9.71069	40.6811	37	3.6811
14.7278	0.000259162	1.46668e-05	0.000244042	1.46858e-05		14.7278	0.000185758	3.50107e-05	0.000195069	4.1549e-05		14.7278	0.000266441	2.1446e-05	0.000161391	2.15038e-05			9.7229	61.3655	54	7.36552		9.7229	40.5039	48	-7.49608
14.74	0.000252279	1.64666e-05	0.000244595	1.22446e-05		14.74	0.000175883	4.47112e-05	0.00018643	6.9455e-05		14.74	0.000262274	2.13202e-05	0.000164907	2.16221e-05			9.73511	61.0998	54	7.0998		9.73511	40.3275	44	-3.67247
14.7522	0.00025844	2.00647e-05	0.000240601	2.52916e-05		14.7522	0.00018423	5.12769e-05	0.000187054	7.78936e-05		14.7522	0.000272874	2.37519e-05	0.000159109	1.08489e-05			9.74731	60.8352	62	-1.16477		9.74731	40.1519	30	10.1519
14.7644	0.00024424	1.64953e-05	0.000245312	1.37799e-05		14.7644	0.000197879	5.63759e-05	0.000199242	6.45867e-05		14.7644	0.000269591	2.05167e-05	0.000164627	2.05134e-05			9.75952	60.573	62	-1.42698		9.75952	39.978	55	-15.022
14.7766	0.000249273	1.4429e-05	0.000248026	2.06442e-05		14.7766	0.000195758	4.50412e-05	0.00020456	6.65741e-05		14.7766	0.000271198	1.96151e-05	0.000154821	1.69224e-05			9.77173	60.3124	54	6.31236		9.77173	39.8052	44	-4.19476
14.7888	0.000251058	1.76285e-05	0.000238294	2.02907e-05		14.7888	0.000161398	4.8788e-05	0.000181341	4.04321e-05		14.7888	0.000273469	2.07839e-05	0.000156899	1.91135e-05			9.78394	60.0521	57	3.05205		9.78394	39.6326	40	-0.367406
14.801	0.000260711	1.63697e-05	0.000247952	1.5353e-05		14.801	0.000183576	4.84055e-05	0.000181196	6.66948e-05		14.801	0.000262568	2.69208e-05	0.000155742	1.8369e-05			9.79614	59.7929	73	-13.2071		9.79614	39.4607	43	-3.53927
14.8132	0.000255727	1.80196e-05	0.000241461	1.36172e-05		14.8132	0.000187316	8.11406e-05	0.00017054	7.04792e-05		14.8132	0.000264727	2.62635e-05	0.000157705	1.80825e-05			9.80835	59.5317	54	5.53167		9.80835	39.2872	51	-11.7128
14.8254	0.000246106	1.96265e-05	0.000247944	1.96203e-05		14.8254	0.000188137	6.49984e-05	0.000190577	3.98013e-05		14.8254	0.000263738	2.15215e-05	0.000156243	1.45015e-05			9.82056	59.2728	61	-1.7272		9.82056	39.1154	38	1.11537
14.8376	0.0002449	1.56855e-05	0.000241319	1.94889e-05		14.8376	0.000174124	4.50437e-05	0.000167461	6.06512e-05		14.8376	0.000257606	2.17603e-05	0.000154543	2.76147e-05			9.83276	59.0163	66	-6.98374		9.83276	38.9452	46	-7.05477
14.8499	0.000247541	1.62299e-05	0.000237914	1.51743e-05		14.8499	0.00017411	4.56816e-05	0.000151852	4.95808e-05		14.8499	0.000248541	1.83875e-05	0.000145138	2.20477e-05			9.84497	58.76	70	-11.24		9.84497	38.7752	32	6.77524
14.8621	0.000243455	1.87171e-05	0.00023332	1.75284e-05		14.8621	0.000195536	6.67216e-05	0.000209542	7.13543e-05		14.8621	0.000268974	1.64555e-05	0.000155384	1.77524e-05			9.85718	58.5069	55	3.50695		9.85718	38.6075	47	-8.39248
14.8743	0.000241086	1.73881e-05	0.000243973	1.88753e-05		14.8743	0.000177881	4.21611e-05	0.000158248	4.53443e-05		14.8743	0.000264926	3.14694e-05	0.000152719	1.36253e-05			9.86938	58.2514	84	-25.7486		9.86938	38.4378	23	15.4378
14.8865	0.00024705	1.92597e-05	0.000244921	2.08156e-05		14.8865	0.000209792	5.01579e-05	0.000176967	4.1743e-05		14.8865	0.000264049	1.95703e-05	0.000155261	1.83681e-05			9.88159	57.9981	66	-8.00187		9.88159	38.2698	50	-11.7302
14.8987	0.000241497	1.71307e-05	0.00023791	1.17707e-05		14.8987	0.00016628	3.69331e-05	0.000168927	5.48372e-05		14.8987	0.000260345	3.29906e-05	0.000153184	1.81304e-05			9.8938	57.7456	53	4.74559		9.8938	38.1023	49	-10.8977
14.9109	0.000241704	2.03885e-05	0.000237585	1.71189e-05		14.9109	0.000166888	7.1675e-05	0.00014857	5.15206e-05		14.9109	0.000250388	2.72324e-05	0.000157458	2.18996e-05			9.90601	57.493	55	2.49298		9.90601	37.9345	39	-1.06547
14.9231	0.000234088	2.09366e-05	0.000235646	1.67375e-05		14.9231	0.00019625	5.95625e-05	0.00017069	6.77322e-05		14.9231	0.000252154	1.82264e-05	0.000158688	2.06755e-05			9.91821	57.2427	51	6.24266		9.91821	37.7685	34	3.76847
14.9353	0.000242951	1.27528e-05	0.000232989	1.83703e-05		14.9353	0.00019381	6.30521e-05	0.00016079	6.01962e-05		14.9353	0.000256711	2.2584e-05	0.000148853	2.62492e-05			9.93042	56.9942	66	-9.00577		9.93042	37.6038	37	0.603767
14.9475	0.000233314	1.82477e-05	0.000236979	2.10672e-05		14.9475	0.000191929	4.69528e-05	0.00016813	5.54101e-05		14.9475	0.000247243	2.15086e-05	0.000149779	2.05974e-05			9.94263	56.7481	43	13.7481		9.94263	37.4407	36	1.44071
14.9597	0.000233049	1.5594e-05	0.000230217	1.41709e-05		14.9597	0.000183143	6.78582e-05	0.000170987	5.21248e-05		14.9597	0.000249946	2.24862e-05	0.000144697	1.66631e-05			9.95483	56.503	60	-3.49699		9.95483	37.2784	34	3.27838
14.9719	0.000235377	1.28921e-05	0.000229826	1.46531e-05		14.9719	0.000176208	3.86572e-05	0.00016596	5.11951e-05		14.9719	0.00025252	2.2044e-05	0.000157234	1.91377e-05			9.96704	56.2586	51	5.25862		9.96704	37.1165	26	11.1165
14.9841	0.000241367	2.45874e-05	0.000231382	1.99033e-05		14.9841	0.000189176	5.26279e-05	0.000154717	5.01888e-05		14.9841	0.000241127	1.37258e-05	0.000149638	1.68579e-05			9.97925	56.0141	58	-1.98588		9.97925	36.9544	34	2.95437
14.9963	0.000229755	1.68886e-05	0.000227493	2.36641e-05		14.9963	0.0001776	5.05703e-05	0.000176675	5.04055e-05		14.9963	0.000253339	3.24337e-05	0.000152524	1.72655e-05			9.99146	55.7711	56	-0.228918		9.99146	36.7933	50	-13.2067
15.0085	0.000232091	1.70067e-05	0.000237265	1.59984e-05		15.0085	0.000153299	4.82867e-05	0.000173517	7.09001e-05		15.0085	0.000256617	3.02594e-05	0.000143466	2.26556e-05			10.0037	55.5279	45	10.5279		10.0037	36.6321	41	-4.36794
15.0208	0.000231371	1.74711e-05	0.000230255	1.16693e-05		15.0208	0.00017125	5.95795e-05	0.00017951	5.65639e-05		15.0208	0.00024665	1.62674e-05	0.000138997	2.29438e-05			10.0159	55.2866	65	-9.71338		10.0159	36.4721	43	-6.52787
15.033	0.0002289	1.58288e-05	0.000227804	1.93085e-05		15.033	0.000183576	5.51737e-05	0.000155628	4.63409e-05		15.033	0.000247995	2.04536e-05	0.000146967	1.43307e-05			10.0281	55.0476	67	-11.9524		10.0281	36.3138	29	7.31383
15.0452	0.0002309	1.30436e-05	0.000231338	2.2319e-05		15.0452	0.000171842	7.076e-05	0.000141134	3.65873e-05		15.0452	0.00024569	2.48968e-05	0.000141615	2.31002e-05			10.0403	54.8088	62	-7.19122		10.0403	36.1556	36	0.155633
15.0574	0.000231965	1.42887e-05	0.000222581	1.32287e-05		15.0574	0.000174277	5.13429e-05	0.00015485	5.48402e-05		15.0574	0.000244948	1.99814e-05	0.000143673	1.9613e-05			10.0525	54.5714	69	-14.4286		10.0525	35.9984	48	-12.0016
15.0696	0.000229627	1.70281e-05	0.000220579	1.28038e-05		15.0696	0.000179208	5.51506e-05	0.000147035	4.98896e-05		15.0696	0.000242708	1.68571e-05	0.000141624	1.23511e-05			10.0647	54.3347	42	12.3347		10.0647	35.8417	33	2.84165
15.0818	0.000232556	1.59452e-05	0.000222099	1.16731e-05		15.0818	0.00016132	5.23034e-05	0.000155847	5.41845e-05		15.0818	0.000251504	2.3039e-05	0.000142296	2.08626e-05			10.0769	54.0998	68	-13.9002		10.0769	35.6862	40	-4.31383
15.094	0.000225171	1.72154e-05	0.000227806	1.4778e-05		15.094	0.000176114	5.36381e-05	0.000157052	4.79839e-05		15.094	0.000241409	2.22262e-05	0.000142743	2.0403e-05			10.0891	53.866	63	-9.134		10.0891	35.5314	24	11.5314
15.1062	0.00022397	2.07471e-05	0.00021182	9.62016e-06		15.1062	0.000169527	5.6474e-05	0.000171227	6.49997e-05		15.1062	0.0002368	2.0482e-05	0.000140091	2.25451e-05			10.1013	53.634	52	1.63398		10.1013	35.3779	37	-1.62212
15.1184	0.000224993	1.76919e-05	0.00021569	1.44865e-05		15.1184	0.00016637	6.28387e-05	0.000163263	4.63649e-05		15.1184	0.000234627	1.78905e-05	0.000143892	1.7661e-05			10.1135	53.4018	39	14.4018		10.1135	35.2242	34	1.22416
15.1306	0.000225816	2.38898e-05	0.000217331	2.2602e-05		15.1306	0.000161709	5.51808e-05	0.000159525	6.43951e-05		15.1306	0.000237631	2.08522e-05	0.000136684	2.64993e-05			10.1257	53.1706	55	-1.82939		10.1257	35.0711	33	2.07112
15.1428	0.000226581	1.32843e-05	0.000227028	2.08218e-05		15.1428	0.000188164	6.42479e-05	0.000180445	4.68541e-05		15.1428	0.000241425	1.65268e-05	0.000142621	1.16392e-05			10.1379	52.9385	51	1.93847		10.1379	34.9173	44	-9.08274
15.155	0.000218563	1.4937e-05	0.000217921	1.72122e-05		15.155	0.000164459	4.54496e-05	0.000171137	6.17261e-05		15.155	0.000235057	1.42778e-05	0.000138693	1.3925e-05			10.1501	52.7085	54	-1.29147		10.1501	34.765	41	-6.23501
15.1672	0.000220041	1.62697e-05	0.000220626	1.77075e-05		15.1672	0.000140148	4.87739e-05	0.000143935	3.02191e-05		15.1672	0.000232381	1.7761e-05	0.000136479	1.54486e-05			10.1624	52.4812	57	-4.51881		10.1624	34.6146	34	0.614606
15.1794	0.00021973	1.66062e-05	0.000216066	1.5931e-05		15.1794	0.000180771	5.47933e-05	0.000161251	5.09973e-05		15.1794	0.000233872	2.03975e-05	0.000132328	1.89114e-05			10.1746	52.2537	55	-2.74634		10.1746	34.464	33	1.46399
15.1917	0.000217039	1.36789e-05	0.000217144	1.94884e-05		15.1917	0.000179161	6.69686e-05	0.000177565	4.08909e-05		15.1917	0.000231853	1.45686e-05	0.000140011	1.76768e-05			10.1868	52.0287	50	2.02871		10.1868	34.3152	36	-1.68475
15.2039	0.000208348	2.15305e-05	0.000219294	1.78205e-05		15.2039	0.000152606	5.79904e-05	0.000167444	5.42694e-05		15.2039	0.000229393	2.18605e-05	0.000129484	1.76188e-05			10.199	51.8012	61	-9.19882		10.199	34.1644	25	9.16445
15.2161	0.000213447	1.3067e-05	0.000211798	1.86666e-05		15.2161	0.000174933	8.00065e-05	0.000148391	5.29342e-05		15.2161	0.000222873	2.03727e-05	0.000132225	1.22069e-05			10.2112	51.5758	59	-7.42416		10.2112	34.0152	45	-10.9848
15.2283	0.000222521	1.24862e-05	0.000215371	1.39411e-05		15.2283	0.000186778	4.9962e-05	0.00015383	4.36979e-05		15.2283	0.000226985	2.412e-05	0.000139464	1.89696e-05			10.2234	51.3511	46	5.35109		10.2234	33.8664	52	-18.1336
15.2405	0.000219764	1.57182e-05	0.000209997	2.1947e-05		15.2405	0.000156945	6.74747e-05	0.000172888	5.02814e-05		15.2405	0.000227752	1.88473e-05	0.000143143	2.2386e-05			10.2356	51.1277	42	9.12772		10.2356	33.7185	37	-3.28151
15.2527	0.000216407	1.0734e-05	0.000204686	1.77876e-05		15.2527	0.000191394	8.79983e-05	0.000157294	4.31315e-05		15.2527	0.000222142	1.58592e-05	0.000130792	1.33928e-05			10.2478	50.9073	50	0.907319		10.2478	33.5728	39	-5.42723
15.2649	0.000213345	1.55968e-05	0.000203953	1.40143e-05		15.2649	0.000180446	6.29296e-05	0.00018435	6.33493e-05		15.2649	0.000231158	2.31583e-05	0.000135769	2.06913e-05			10.26	50.6867	46	4.68669		10.26	33.4268	33	0.426796
15.2771	0.000217053	1.64202e-05	0.000212204	1.35719e-05		15.2771	0.000158347	4.14631e-05	0.000174002	5.25129e-05		15.2771	0.000216482	1.69573e-05	0.000133833	1.38221e-05			10.2722	50.4662	57	-6.53376		10.2722	33.2809	27	6.28086
15.2893	0.000203902	1.72271e-05	0.000213207	1.44366e-05		15.2893	0.000175518	5.63552e-05	0.000163561	7.29535e-05		15.2893	0.000222143	1.6527e-05	0.000134425	1.59305e-05			10.2844	50.2476	52	-1.75245		10.2844	33.1362	31	2.13619
15.3015	0.000210277	1.5208e-05	0.000215542	1.7088e-05		15.3015	0.000154576	6.54367e-05	0.000138381	4.2838e-05		15.3015	0.000219245	2.08864e-05	0.000131472	1.13779e-05			10.2966	50.0298	42	8.02982		10.2966	32.9922	28	4.99216
15.3137	0.000212516	1.90792e-05	0.000195522	1.68078e-05		15.3137	0.000142517	4.51385e-05	0.000161871	4.90971e-05		15.3137	0.000214121	1.89032e-05	0.000136598	1.97561e-05			10.3088	49.8138	50	-0.18616		10.3088	32.8494	31	1.84937
15.3259	0.000207244	2.27106e-05	0.000209889	9.53158e-06		15.3259	0.000159538	3.36542e-05	0.00014421	6.05883e-05		15.3259	0.000222572	1.71869e-05	0.000126107	2.20101e-05			10.321	49.5984	43	6.59841		10.321	32.7069	38	-5.29308
15.3381	0.000212624	1.76689e-05	0.000200016	1.20362e-05		15.3381	0.000143592	4.46123e-05	0.000154894	5.19201e-05		15.3381	0.000220986	2.64954e-05	0.000130986	1.91793e-05			10.3333	49.3823	35	14.3823		10.3333	32.5639	29	3.56388
15.3503	0.00020683	1.46386e-05	0.000196698	1.40786e-05		15.3503	0.000159533	4.8393e-05	0.000127083	5.44622e-05		15.3503	0.000221307	2.31476e-05	0.000127196	1.67121e-05			10.3455	49.168	36	13.168		10.3455	32.4221	24	8.42209
15.3625	0.000206258	2.13877e-05	0.00019931	1.59292e-05		15.3625	0.000156094	6.13774e-05	0.000140338	5.69714e-05		15.3625	0.000219633	1.83766e-05	0.000131479	1.70199e-05			10.3577	48.9554	39	9.95541		10.3577	32.2815	23	9.28154
15.3748	0.00020598	1.63753e-05	0.000202273	1.38842e-05		15.3748	0.000144169	5.13626e-05	0.000141302	4.71963e-05		15.3748	0.000218072	1.735e-05	0.000124944	1.29854e-05			10.3699	48.7441	46	2.74415		10.3699	32.1419	36	-3.85809
15.387	0.000201527	1.95169e-05	0.000210552	1.54377e-05		15.387	0.000155664	4.04627e-05	0.000175515	6.31713e-05		15.387	0.000218656	1.67812e-05	0.000128189	1.77469e-05			10.3821	48.533	55	-6.46699		10.3821	32.0023	29	3.0023
15.3992	0.000203372	1.57439e-05	0.000198023	1.0512e-05		15.3992	0.000169464	4.55915e-05	0.000149619	5.42244e-05		15.3992	0.00022149	2.08148e-05	0.000131931	1.53649e-05			10.3943	48.3224	49	-0.677591		10.3943	31.863	38	-6.13699
15.4114	0.0002046	1.31706e-05	0.000199218	1.39622e-05		15.4114	0.000165197	7.85194e-05	0.000129885	5.5173e-05		15.4114	0.00021421	1.4086e-05	0.000124395	1.82989e-05			10.4065	48.1111	53	-4.88886		10.4065	31.7231	31	0.723118
15.4236	0.000205436	1.62125e-05	0.000185974	1.74328e-05		15.4236	0.000168522	3.8722e-05	0.000151261	6.10758e-05		15.4236	0.000218375	1.54411e-05	0.000126249	1.76097e-05			10.4187	47.9024	53	-5.09761		10.4187	31.5851	44	-12.4149
15.4358	0.000197742	1.28854e-05	0.000203656	1.61864e-05		15.4358	0.000146378	6.45684e-05	0.00014296	3.92339e-05		15.4358	0.000212274	2.42035e-05	0.000122873	2.02565e-05			10.4309	47.6953	61	-13.3047		10.4309	31.4482	34	-2.55177
15.448	0.000196124	1.68427e-05	0.000199728	1.29497e-05		15.448	0.000148412	4.79257e-05	0.000150042	4.52703e-05		15.448	0.000208423	1.53361e-05	0.000125387	1.44669e-05			10.4431	47.49	60	-12.51		10.4431	31.3126	30	1.31261
15.4602	0.000194595	1.71321e-05	0.000199288	1.97988e-05		15.4602	0.000168837	5.43562e-05	0.000150104	4.48827e-05		15.4602	0.000218503	1.63769e-05	0.000127833	1.70923e-05			10.4553	47.2836	59	-11.7164		10.4553	31.1761	45	-13.8239
15.4724	0.000194829	1.59696e-05	0.000197982	1.30803e-05		15.4724	0.000160315	5.57925e-05	0.000160261	4.80646e-05		15.4724	0.000216855	2.26126e-05	0.00012359	1.63269e-05			10.4675	47.0777	53	-5.92233		10.4675	31.0398	31	0.0398464
15.4846	0.00019826	1.57951e-05	0.000191851	1.21299e-05		15.4846	0.000146546	5.0808e-05	0.000123715	4.04519e-05		15.4846	0.000210498	1.84745e-05	0.000115415	1.44787e-05			10.4797	46.8735	52	-5.12654		10.4797	30.9048	35	-4.09517
15.4968	0.000198658	1.30017e-05	0.000200342	1.61076e-05		15.4968	0.000133364	4.31545e-05	0.000125174	4.33212e-05		15.4968	0.000207208	1.30935e-05	0.000122946	2.12813e-05			10.4919	46.6689	41	5.66895		10.4919	30.7695	28	2.7695
15.509	0.000199636	1.71002e-05	0.000200502	1.98296e-05		15.509	0.000163772	3.72206e-05	0.00012743	4.54471e-05		15.509	0.000203478	1.30854e-05	0.000124073	1.39133e-05			10.5042	46.4661	47	-0.533873		10.5042	30.6354	25	5.63538
15.5212	0.000190086	1.10916e-05	0.000194795	1.21785e-05		15.5212	0.000174344	6.23455e-05	0.000133812	5.00524e-05		15.5212	0.000208712	1.23191e-05	0.000123147	1.40163e-05			10.5164	46.2658	44	2.26578		10.5164	30.5031	35	-4.49693
15.5334	0.00019692	1.16281e-05	0.000184669	1.94904e-05		15.5334	0.000146352	4.52853e-05	0.000143422	4.27803e-05		15.5334	0.0002074	1.42728e-05	0.000114939	1.16774e-05			10.5286	46.0667	40	6.06672		10.5286	30.3716	27	3.37164
15.5457	0.000194255	1.46164e-05	0.000196582	1.40863e-05		15.5457	0.000151093	5.14728e-05	0.000116407	4.48711e-05		15.5457	0.000193623	2.5072e-05	0.000116856	1.00966e-05			10.5408	45.8661	48	-2.13386		10.5408	30.239	41	-10.761
15.5579	0.000191917	1.5225e-05	0.000186096	1.76023e-05		15.5579	0.000147408	4.07105e-05	0.000153988	5.30292e-05		15.5579	0.000198042	1.53468e-05	0.000120184	2.07758e-05			10.553	45.6668	42	3.66685		10.553	30.1072	34	-3.89278
15.5701	0.000193801	1.78053e-05	0.000192858	1.602e-05		15.5701	0.000157816	5.8033e-05	0.000116705	6.524e-05		15.5701	0.000209227	1.41218e-05	0.000118838	1.39354e-05			10.5652	45.4704	43	2.47041		10.5652	29.9775	28	1.97755
15.5823	0.00019555	1.43696e-05	0.000183448	1.62644e-05		15.5823	0.000148846	4.72008e-05	0.000132231	3.83238e-05		15.5823	0.00020381	2.03843e-05	0.000117856	1.83914e-05			10.5774	45.2725	54	-8.72755		10.5774	29.8466	35	-5.15336
15.5945	0.000191605	1.37334e-05	0.000181226	1.63198e-05		15.5945	0.000149165	4.93205e-05	0.000144519	5.13852e-05		15.5945	0.000202809	9.06486e-06	0.00012098	1.81495e-05			10.5896	45.0762	51	-5.92384		10.5896	29.7169	29	0.71691
15.6067	0.000189042	1.21346e-05	0.00018434	1.60656e-05		15.6067	0.00014238	3.4766e-05	0.000131668	4.39186e-05		15.6067	0.000202431	1.92624e-05	0.00011868	1.66045e-05			10.6018	44.8811	50	-5.11888		10.6018	29.5881	24	5.58806
15.6189	0.000191014	1.57965e-05	0.000187143	2.07576e-05		15.6189	0.000153796	5.58855e-05	0.000158613	4.5059e-05		15.6189	0.000200724	1.40994e-05	0.000117162	1.75708e-05			10.614	44.6873	44	0.68734		10.614	29.4601	34	-4.53991
15.6311	0.000193228	1.47319e-05	0.000184919	1.25482e-05		15.6311	0.00015424	4.63669e-05	0.000135913	4.83761e-05		15.6311	0.000199219	1.69725e-05	0.000116112	1.66384e-05			10.6262	44.4936	48	-3.50639		10.6262	29.3321	23	6.33208
15.6433	0.000190278	1.81878e-05	0.000178078	1.66379e-05		15.6433	0.000155024	5.05838e-05	0.000128511	6.08118e-05		15.6433	0.000201999	2.29593e-05	0.000114953	1.60583e-05			10.6384	44.3007	39	5.30074		10.6384	29.2046	29	0.20463
15.6555	0.000181007	1.21436e-05	0.000180777	1.13344e-05		15.6555	0.000149487	4.26777e-05	0.000150248	4.73738e-05		15.6555	0.000201047	1.88087e-05	0.00011519	1.46301e-05			10.6506	44.1083	53	-8.89169		10.6506	29.0774	30	-0.922554
15.6677	0.000181663	1.51646e-05	0.000174616	1.87833e-05		15.6677	0.00015877	5.55199e-05	0.000135737	3.61286e-05		15.6677	0.000199919	1.73744e-05	0.000120947	1.54939e-05			10.6628	43.9179	48	-4.08208		10.6628	28.9517	29	-0.0482648
15.6799	0.000182218	1.20675e-05	0.000179884	1.34321e-05		15.6799	0.000147727	3.90338e-05	0.000123016	4.53091e-05		15.6799	0.000194394	1.64694e-05	0.000115446	1.65791e-05			10.675	43.7299	42	1.72995		10.675	28.8278	25	3.82779
15.6921	0.000187529	1.18898e-05	0.0001829	1.34798e-05		15.6921	0.000156014	6.23532e-05	0.000125635	5.53964e-05		15.6921	0.000204041	2.54298e-05	0.000114725	1.2141e-05			10.6873	43.5408	54	-10.4592		10.6873	28.7029	35	-6.29712
15.7043	0.000185888	1.58277e-05	0.000183767	1.36011e-05		15.7043	0.000163038	5.06493e-05	0.000147473	4.68454e-05		15.7043	0.00019625	1.66152e-05	0.000113657	1.11963e-05			10.6995	43.3509	46	-2.64907		10.6995	28.5773	30	-1.42269
15.7166	0.000182619	1.40489e-05	0.000179884	1.22635e-05		15.7166	0.000121474	5.37202e-05	0.000123704	3.86261e-05		15.7166	0.000196927	2.22108e-05	0.000114507	1.00457e-05			10.7117	43.1643	48	-4.83574		10.7117	28.4541	38	-9.54589
15.7288	0.000180334	1.33953e-05	0.000178618	1.45519e-05		15.7288	0.000135997	5.03453e-05	0.000147456	5.04292e-05		15.7288	0.000199749	1.7363e-05	0.000116188	1.96625e-05			10.7239	42.9764	30	12.9764		10.7239	28.3299	25	3.32994
15.741	0.000181891	1.55132e-05	0.000172939	1.45952e-05		15.741	0.000167405	6.65735e-05	0.000112388	4.41541e-05		15.741	0.00019105	1.7452e-05	0.000110099	1.59727e-05			10.7361	42.7906	37	5.79061		10.7361	28.2072	34	-5.79276
15.7532	0.000176129	1.3835e-05	0.000178022	1.31861e-05		15.7532	0.000130434	4.75316e-05	0.000115542	4.77323e-05		15.7532	0.000194818	2.10649e-05	0.000116099	2.30215e-05			10.7483	42.6056	35	7.6056		10.7483	28.0851	25	3.08507
15.7654	0.000179901	1.20514e-05	0.000182153	2.24379e-05		15.7654	0.000156703	4.42319e-05	0.000143487	4.17385e-05		15.7654	0.00018998	2.00457e-05	0.000100697	2.36003e-05			10.7605	42.4202	55	-12.5798		10.7605	27.9625	29	-1.03746
15.7776	0.00018066	9.88537e-06	0.000179389	1.4914e-05		15.7776	0.000140846	3.98743e-05	0.000141802	4.76461e-05		15.7776	0.000195036	2.04278e-05	0.000114447	1.57383e-05			10.7727	42.2352	45	-2.76475		10.7727	27.8402	24	3.84025
15.7898	0.000182841	1.03961e-05	0.000173134	1.3843e-05		15.7898	0.000112189	5.27302e-05	0.000148082	5.31432e-05		15.7898	0.000191605	1.93136e-05	0.000111459	1.86782e-05			10.7849	42.0519	34	8.05188		10.7849	27.7191	20	7.7191
15.802	0.000168765	1.89633e-05	0.000178102	1.0408e-05		15.802	0.000129751	4.99061e-05	0.000138719	2.88598e-05		15.802	0.000190731	1.53023e-05	0.000105421	1.62378e-05			10.7971	41.8693	39	2.86933		10.7971	27.5985	28	-0.401503
15.8142	0.000176356	1.22121e-05	0.000176934	1.29259e-05		15.8142	0.000125184	4.76748e-05	0.000123869	3.91e-05		15.8142	0.00019592	2.26762e-05	0.000102347	1.83219e-05			10.8093	41.688	40	1.68797		10.8093	27.4787	24	3.47873
15.8264	0.000178769	1.62109e-05	0.000172904	1.70815e-05		15.8264	0.00014562	5.21351e-05	0.00012705	5.13488e-05		15.8264	0.000184768	2.74782e-05	0.000105394	1.70046e-05			10.8215	41.5082	45	-3.4918		10.8215	27.3601	24	3.36009
15.8386	0.000170388	7.51699e-06	0.000164422	1.59617e-05		15.8386	0.000120653	4.52975e-05	0.000149167	4.37879e-05		15.8386	0.000188341	1.85088e-05	0.000104431	1.59444e-05			10.8337	41.3292	41	0.329214		10.8337	27.242	35	-7.75802
15.8508	0.000172056	1.28239e-05	0.000168515	1.38121e-05		15.8508	0.000148843	4.25462e-05	0.000138989	5.58397e-05		15.8508	0.000185338	1.63878e-05	0.000107067	1.61027e-05			10.8459	41.1502	50	-8.84978		10.8459	27.1238	37	-9.87621
15.863	0.000171542	9.92277e-06	0.000163306	1.19718e-05		15.863	0.000131328	5.61104e-05	0.000129479	3.04787e-05		15.863	0.000187495	1.67829e-05	0.000109134	1.00542e-05			10.8582	40.9716	45	-4.02838		10.8582	27.0058	34	-6.99419
15.8752	0.000172359	1.11112e-05	0.000168503	1.23513e-05		15.8752	0.00011563	3.92081e-05	0.000138929	3.94206e-05		15.8752	0.000179598	1.51925e-05	0.000108303	1.57789e-05			10.8704	40.7934	42	-1.20659		10.8704	26.8881	29	-2.11194
15.8875	0.000165136	1.37198e-05	0.000170678	1.86448e-05		15.8875	0.000154221	4.22375e-05	0.000153726	4.7084e-05		15.8875	0.00018299	1.06416e-05	0.000101005	9.49075e-06			10.8826	40.6176	28	12.6176		10.8826	26.772	23	3.77204
15.8997	0.000168742	1.15829e-05	0.000168319	1.51213e-05		15.8997	0.000132584	5.38489e-05	0.000131723	4.22305e-05		15.8997	0.000186795	1.35545e-05	0.000102924	1.33925e-05			10.8948	40.4417	46	-5.5583		10.8948	26.6559	30	-3.34408
15.9119	0.0001701	1.03384e-05	0.000169125	1.65832e-05		15.9119	0.000119885	5.4924e-05	0.000129488	3.71964e-05		15.9119	0.00018477	1.90671e-05	0.000106118	1.25687e-05			10.907	40.2654	48	-7.73459		10.907	26.5394	30	-3.46059
15.9241	0.000167521	1.67705e-05	0.00017044	9.9841e-06		15.9241	0.000162018	6.05773e-05	0.000106451	3.33462e-05		15.9241	0.000183197	1.31761e-05	0.000108674	1.88142e-05			10.9192	40.0915	48	-7.90851		10.9192	26.4246	30	-3.57537
15.9363	0.000167184	1.4156e-05	0.000163289	1.35153e-05		15.9363	0.000142356	4.67089e-05	0.000129088	3.95399e-05		15.9363	0.000174635	1.40535e-05	0.000107109	1.34705e-05			10.9314	39.9187	47	-7.08128		10.9314	26.3107	15	11.3107
15.9485	0.000171583	1.47785e-05	0.000165318	1.66874e-05		15.9485	0.000133245	4.92181e-05	0.000150199	5.89423e-05		15.9485	0.000178721	2.02478e-05	0.000100962	2.06554e-05			10.9436	39.7459	33	6.74592		10.9436	26.1966	24	2.19658
15.9607	0.000166746	1.1076e-05	0.000157426	1.96267e-05		15.9607	0.000113518	4.19845e-05	0.000124955	4.13979e-05		15.9607	0.000181098	1.60215e-05	0.000106687	1.32734e-05			10.9558	39.5735	49	-9.42651		10.9558	26.0827	22	4.0827
15.9729	0.000165739	1.54133e-05	0.000164972	1.20606e-05		15.9729	0.000120478	4.49982e-05	0.00013784	6.98196e-05		15.9729	0.000172042	1.40335e-05	9.65257e-05	1.39748e-05			10.968	39.401	41	-1.59899		10.968	25.9687	22	3.96872
15.9851	0.000165317	1.7924e-05	0.000160798	1.41572e-05		15.9851	0.00012704	6.82962e-05	0.000126084	3.21858e-05		15.9851	0.000169303	1.56287e-05	9.55231e-05	1.9288e-05			10.9802	39.2313	34	5.23128		10.9802	25.8568	33	-7.14323
15.9973	0.000161779	1.49007e-05	0.000161802	1.68507e-05		15.9973	0.000140822	3.6892e-05	0.000131749	3.85017e-05		15.9973	0.000178818	1.99161e-05	0.000103014	1.11078e-05			10.9924	39.0607	37	2.0607		10.9924	25.7441	31	-5.25591
16.0095	0.000163226	1.38564e-05	0.000162971	1.02868e-05		16.0095	0.000112468	3.99017e-05	0.000138516	4.4788e-05		16.0095	0.000171643	1.63745e-05	9.41934e-05	1.58408e-05			11.0046	38.8929	42	-3.10714		11.0046	25.6334	29	-3.36657
16.0217	0.000161122	1.58198e-05	0.000159818	1.3076e-05		16.0217	0.000108689	3.96822e-05	0.000115599	4.27296e-05		16.0217	0.00017336	1.96077e-05	9.92678e-05	1.49933e-05			11.0168	38.7226	32	6.72257		11.0168	25.5208	22	3.52083
16.0339	0.000159892	8.45878e-06	0.000160106	2.11478e-05		16.0339	0.000133001	5.43369e-05	0.000113112	4.41198e-05		16.0339	0.000177363	2.53704e-05	9.62338e-05	1.22517e-05			11.0291	38.5542	40	-1.44577		11.0291	25.4096	22	3.40964
16.0461	0.000164292	1.02453e-05	0.000151528	1.42402e-05		16.0461	0.000115385	4.78193e-05	0.000122102	4.2558e-05		16.0461	0.000168857	1.29477e-05	9.82779e-05	1.92337e-05			11.0413	38.3874	43	-4.61258		11.0413	25.2996	29	-3.70045
16.0583	0.000160415	1.35023e-05	0.000160509	1.86164e-05		16.0583	0.000126775	4.96492e-05	0.00010907	4.77509e-05		16.0583	0.000173663	1.40114e-05	9.57789e-05	1.66541e-05			11.0535	38.2221	37	1.22213		11.0535	25.1906	23	2.19055
16.0706	0.000156349	1.35221e-05	0.000158941	1.47412e-05		16.0706	0.000132051	3.82502e-05	0.000107863	4.42179e-05		16.0706	0.000171184	1.25741e-05	9.3932e-05	1.51169e-05			11.0657	38.0588	40	-1.94124		11.0657	25.0829	22	3.08294
16.0828	0.000159654	1.11494e-05	0.000156482	1.57845e-05		16.0828	0.00011107	3.95561e-05	0.000115904	5.34616e-05		16.0828	0.000173787	1.76991e-05	0.000103796	1.45033e-05			11.0779	37.8957	38	-0.104289		11.0779	24.9755	22	2.9755
16.095	0.000162079	1.00759e-05	0.000155405	1.70521e-05		16.095	0.000112895	5.21207e-05	0.000105556	4.21785e-05		16.095	0.000169325	1.47283e-05	9.63432e-05	1.26069e-05			11.0901	37.7322	34	3.73219		11.0901	24.8676	32	-7.13238
16.1072	0.000158828	1.26339e-05	0.00015466	1.7651e-05		16.1072	0.000116586	4.51933e-05	0.000132519	6.60239e-05		16.1072	0.000172511	1.37822e-05	9.20019e-05	1.32795e-05			11.1023	37.5686	43	-5.43142		11.1023	24.7596	25	-0.240389
16.1194	0.000156782	1.72571e-05	0.00015705	1.33852e-05		16.1194	0.000114352	3.92503e-05	0.000114387	4.70042e-05		16.1194	0.00017037	1.38313e-05	9.82698e-05	1.70548e-05			11.1145	37.4057	47	-9.5943		11.1145	24.6521	28	-3.34792
16.1316	0.000161275	1.40647e-05	0.0001634	1.9955e-05		16.1316	0.000128107	5.53691e-05	0.000115851	5.35867e-05		16.1316	0.000168177	1.66588e-05	9.25852e-05	1.50909e-05			11.1267	37.2455	28	9.24552		11.1267	24.5465	23	1.54654
16.1438	0.000156348	8.27526e-06	0.00015439	1.52897e-05		16.1438	0.00011826	5.76254e-05	0.000111605	4.86696e-05		16.1438	0.000169019	1.50572e-05	9.27502e-05	1.03409e-05			11.1389	37.0841	42	-4.91595		11.1389	24.4399	31	-6.56005
16.156	0.000150612	1.85305e-05	0.000157105	1.29002e-05		16.156	0.000129459	5.74968e-05	0.000126542	3.49232e-05		16.156	0.00016552	1.81694e-05	9.53479e-05	1.25624e-05			11.1511	36.9221	34	2.9221		11.1511	24.3329	29	-4.66708
16.1682	0.000160382	1.6821e-05	0.000151722	1.54786e-05		16.1682	0.000126537	6.61749e-05	0.00010507	6.81892e-05		16.1682	0.000160585	1.44542e-05	9.2518e-05	1.16069e-05			11.1633	36.7629	50	-13.2371		11.1633	24.2279	18	6.22787
16.1804	0.000158455	1.17364e-05	0.000147374	1.712e-05		16.1804	0.000128978	4.21671e-05	0.000108293	3.56411e-05		16.1804	0.00016812	1.20429e-05	8.76235e-05	1.20622e-05			11.1755	36.6043	30	6.6043		11.1755	24.1233	18	6.1233
16.1926	0.000156223	1.91987e-05	0.000154032	1.5931e-05		16.1926	0.000119514	7.00579e-05	9.42548e-05	4.08648e-05		16.1926	0.000166147	2.48168e-05	9.15307e-05	1.34552e-05			11.1877	36.4468	47	-10.5532		11.1877	24.0195	25	-0.980518
16.2048	0.000156197	1.5423e-05	0.000150716	1.48101e-05		16.2048	0.000133887	6.14509e-05	0.000100894	4.24326e-05		16.2048	0.000162262	1.56804e-05	9.44244e-05	1.21477e-05			11.2	36.2905	45	-8.70954		11.2	23.9164	24	-0.0835722
16.217	0.000151777	1.58711e-05	0.000145045	1.26959e-05		16.217	0.00011322	2.28097e-05	0.000125026	4.52682e-05		16.217	0.000159883	2.57934e-05	9.57611e-05	1.54026e-05			11.2122	36.1352	37	-0.864827		11.2122	23.8141	20	3.81413
16.2292	0.000153339	1.22744e-05	0.000153648	1.20435e-05		16.2292	0.000112826	4.15894e-05	0.000109822	5.01999e-05		16.2292	0.00016386	2.03002e-05	9.32631e-05	1.11682e-05			11.2244	35.9802	40	-4.01983		11.2244	23.712	24	-0.288024
16.2415	0.000150804	9.66522e-06	0.000143594	1.57587e-05		16.2415	0.000121136	3.34155e-05	0.000108881	4.83385e-05		16.2415	0.000160978	1.67745e-05	8.85884e-05	1.19964e-05			11.2366	35.8247	31	4.82465		11.2366	23.6094	26	-2.39064
16.2537	0.000151665	1.06248e-05	0.000154754	1.98324e-05		16.2537	0.000112	4.29171e-05	0.000116955	4.61906e-05		16.2537	0.000156814	1.53775e-05	9.04723e-05	1.51055e-05			11.2488	35.6694	48	-12.3306		11.2488	23.5069	36	-12.4931
16.2659	0.000144163	9.11581e-06	0.000146927	1.35697e-05		16.2659	0.000118957	4.69297e-05	0.000141225	5.32071e-05		16.2659	0.000163715	1.77501e-05	9.2313e-05	1.51874e-05			11.261	35.5161	49	-13.4839		11.261	23.4058	22	1.4058
16.2781	0.000151529	1.08816e-05	0.000142867	1.11621e-05		16.2781	0.000137385	6.67841e-05	0.000124377	3.29347e-05		16.2781	0.00016236	2.0118e-05	9.02616e-05	1.06718e-05			11.2732	35.363	50	-14.637		11.2732	23.3048	22	1.30484
16.2903	0.000151586	1.3307e-05	0.00014588	1.21021e-05		16.2903	0.000136071	3.06905e-05	0.000112392	4.52439e-05		16.2903	0.000159662	1.41338e-05	8.74244e-05	1.2568e-05			11.2854	35.2102	36	-0.789826		11.2854	23.204	29	-5.79598
16.3025	0.000147758	1.72165e-05	0.000146473	1.07556e-05		16.3025	0.000119576	4.4207e-05	0.000114221	3.87707e-05		16.3025	0.000168904	1.63448e-05	9.04001e-05	1.12222e-05			11.2976	35.0592	29	6.05923		11.2976	23.1046	31	-7.89544
16.3147	0.000145221	1.42863e-05	0.000146302	2.11582e-05		16.3147	9.5266e-05	5.22273e-05	0.000127952	3.36825e-05		16.3147	0.000163494	1.70459e-05	8.81152e-05	1.07465e-05			11.3098	34.907	28	6.90696		11.3098	23.004	25	-1.99598
16.3269	0.000149453	1.48673e-05	0.000138988	1.31409e-05		16.3269	0.000105799	4.48684e-05	0.000134845	4.37585e-05		16.3269	0.00015171	1.12906e-05	8.41847e-05	1.18664e-05			11.322	34.7562	38	-3.24385		11.322	22.9045	21	1.90453
16.3391	0.000148205	1.10272e-05	0.00014182	1.5322e-05		16.3391	0.000107193	4.06628e-05	0.000111606	5.30881e-05		16.3391	0.000157302	1.1737e-05	8.94214e-05	1.11586e-05			11.3342	34.6072	40	-5.3928		11.3342	22.8064	27	-4.19362
16.3513	0.000150474	1.90521e-05	0.000148818	1.61769e-05		16.3513	0.000117174	3.92695e-05	8.84462e-05	5.03227e-05		16.3513	0.000153472	1.54996e-05	8.75097e-05	1.48553e-05			11.3464	34.4589	28	6.4589		11.3464	22.7087	29	-6.29133
16.3635	0.000144711	1.29219e-05	0.000145502	1.43598e-05		16.3635	0.000115992	4.09683e-05	0.000143352	5.09346e-05		16.3635	0.000155376	1.00911e-05	8.55703e-05	1.39388e-05			11.3586	34.3105	31	3.31046		11.3586	22.6108	26	-3.38922
16.3757	0.000146855	1.22302e-05	0.000140156	1.05427e-05		16.3757	0.000123556	5.17038e-05	0.000114476	6.29035e-05		16.3757	0.000151035	1.71561e-05	8.79091e-05	1.87015e-05			11.3708	34.1631	41	-6.83694		11.3708	22.5136	28	-5.48638
16.3879	0.000147843	1.25185e-05	0.000143577	1.72356e-05		16.3879	0.000102015	5.49347e-05	0.000104818	6.09297e-05		16.3879	0.000151721	1.49309e-05	9.11306e-05	1.77795e-05			11.3831	34.0147	38	-3.98527		11.3831	22.4157	25	-2.58432
16.4001	0.000139366	1.08559e-05	0.000148781	1.77555e-05		16.4001	0.000115852	5.69369e-05	8.84024e-05	2.90705e-05		16.4001	0.000157025	1.27133e-05	8.74637e-05	1.24668e-05			11.3953	33.8694	46	-12.1306		11.3953	22.32	20	2.31999
16.4124	0.000144153	1.12165e-05	0.000139259	1.3041e-05		16.4124	0.000109615	4.11149e-05	0.000123567	3.88175e-05		16.4124	0.000152464	1.12101e-05	8.40946e-05	1.40045e-05			11.4075	33.722	35	-1.27802		11.4075	22.2226	26	-3.7774
16.4246	0.000140958	1.25846e-05	0.000142197	1.03575e-05		16.4246	0.00010272	4.64899e-05	0.000115429	4.32358e-05		16.4246	0.00015883	1.37499e-05	8.71547e-05	1.39639e-05			11.4197	33.5756	33	0.575581		11.4197	22.1259	27	-4.87405
16.4368	0.000141239	1.2244e-05	0.000142794	8.98974e-06		16.4368	0.000127396	4.7439e-05	9.95009e-05	3.39593e-05		16.4368	0.00015354	1.35219e-05	8.22216e-05	1.50158e-05			11.4319	33.4306	38	-4.56938		11.4319	22.0303	22	0.0303264
16.449	0.000141356	9.25863e-06	0.000140944	1.59566e-05		16.449	0.00010771	4.37048e-05	0.000101058	3.00543e-05		16.449	0.000153651	2.07411e-05	8.61297e-05	1.25295e-05			11.4441	33.2863	36	-2.71371		11.4441	21.9351	30	-8.06487
16.4612	0.000141935	1.29933e-05	0.000140921	1.19607e-05		16.4612	0.000105631	5.35569e-05	0.000106034	5.75209e-05		16.4612	0.000156761	1.49503e-05	8.87686e-05	1.03948e-05			11.4563	33.1438	33	0.143786		11.4563	21.8413	24	-2.15875
16.4734	0.000141921	1.50585e-05	0.000138268	1.45845e-05		16.4734	0.000117229	3.94842e-05	0.000103148	3.77708e-05		16.4734	0.000147622	1.29842e-05	8.66779e-05	1.82716e-05			11.4685	32.9995	35	-2.00047		11.4685	21.746	21	0.745975
16.4856	0.000141597	1.07025e-05	0.000146649	1.22347e-05		16.4856	0.000112323	3.41122e-05	8.96014e-05	3.32124e-05		16.4856	0.000147482	1.97555e-05	8.35503e-05	1.3135e-05			11.4807	32.8583	37	-4.14172		11.4807	21.6529	15	6.65294
16.4978	0.000142115	9.7488e-06	0.000135587	1.25752e-05		16.4978	9.45215e-05	4.94462e-05	0.000100857	3.9593e-05		16.4978	0.00015437	1.78357e-05	8.02977e-05	1.602e-05			11.4929	32.7181	28	4.71805		11.4929	21.5606	17	4.56061
16.51	0.000140564	1.04967e-05	0.000139869	1.32376e-05		16.51	0.000118435	4.76346e-05	0.000118273	4.32921e-05		16.51	0.000153023	2.40798e-05	8.33728e-05	1.37128e-05			11.5051	32.5773	39	-6.42275		11.5051	21.4678	26	-4.53222
16.5222	0.000141669	1.11801e-05	0.000132734	6.16843e-06		16.5222	0.000127009	3.90529e-05	0.000100319	4.10586e-05		16.5222	0.000155657	2.42913e-05	8.02512e-05	1.56967e-05			11.5173	32.4351	30	2.43508		11.5173	21.3738	33	-11.6262
16.5344	0.000145561	1.21192e-05	0.00013757	1.25242e-05		16.5344	0.000116034	5.88569e-05	9.25389e-05	3.20195e-05		16.5344	0.000151789	8.27539e-06	8.10617e-05	1.12121e-05			11.5295	32.2951	33	-0.704877		11.5295	21.2815	18	3.28153
16.5466	0.000136568	9.61884e-06	0.000130249	1.62064e-05		16.5466	0.000108448	3.641e-05	7.64701e-05	3.80062e-05		16.5466	0.000141677	1.28429e-05	8.61344e-05	1.17957e-05			11.5417	32.1562	21	11.1562		11.5417	21.1899	27	-5.81007
16.5588	0.000135491	1.54949e-05	0.000139769	1.55903e-05		16.5588	0.000104354	5.00853e-05	0.000109827	4.86155e-05		16.5588	0.000144264	1.2273e-05	8.17806e-05	1.02496e-05			11.554	32.0166	37	-4.98335		11.554	21.0978	20	1.09782
16.571	0.000138374	1.05601e-05	0.000139636	1.43083e-05		16.571	0.000115937	4.4994e-05	0.000106635	4.18251e-05		16.571	0.000142371	1.0583e-05	8.29563e-05	1.50317e-05			11.5662	31.8777	34	-2.12227		11.5662	21.0061	19	2.00613
16.5833	0.000136517	1.32573e-05	0.000141613	1.57562e-05		16.5833	0.000112726	4.85429e-05	9.53605e-05	4.68889e-05		16.5833	0.000148262	1.12194e-05	7.97321e-05	1.63885e-05			11.5784	31.7426	36	-4.2574		11.5784	20.9173	26	-5.08274
16.5955	0.000131745	1.01819e-05	0.000131502	1.2735e-05		16.5955	9.98981e-05	5.04363e-05	9.38816e-05	3.86302e-05		16.5955	0.00014896	1.80218e-05	7.92225e-05	1.71972e-05			11.5906	31.6077	37	-5.39234		11.5906	20.8285	28	-7.17153
16.6077	0.000138297	7.98748e-06	0.000135492	1.32448e-05		16.6077	0.00010263	3.78761e-05	0.000101641	4.00936e-05		16.6077	0.000142905	9.94272e-06	8.19669e-05	2.00902e-05			11.6028	31.4705	42	-10.5295		11.6028	20.738	25	-4.26205
16.6199	0.000132478	9.71686e-06	0.000131003	1.30764e-05		16.6199	9.21097e-05	4.01852e-05	0.000104017	3.07425e-05		16.6199	0.000144829	2.66282e-05	7.33783e-05	1.85399e-05			11.615	31.3344	32	-0.665579		11.615	20.6481	20	0.64814
16.6321	0.000138	1.25718e-05	0.000130479	8.23402e-06		16.6321	9.94116e-05	5.48221e-05	8.78204e-05	3.22063e-05		16.6321	0.000141447	1.70061e-05	8.05539e-05	1.39309e-05			11.6272	31.1977	35	-3.80229		11.6272	20.5578	15	5.55781
16.6443	0.000132803	1.26457e-05	0.000132061	1.27122e-05		16.6443	0.000100907	2.63981e-05	9.13816e-05	3.35927e-05		16.6443	0.000147563	1.28698e-05	8.51973e-05	2.08061e-05			11.6394	31.0632	29	2.06318		11.6394	20.4691	30	-9.5309
16.6565	0.000133166	1.17069e-05	0.000129636	8.72707e-06		16.6565	9.33496e-05	4.23886e-05	9.49253e-05	4.27642e-05		16.6565	0.000140958	1.11764e-05	7.45586e-05	1.23119e-05			11.6516	30.9288	28	2.92884		11.6516	20.3805	31	-10.6195
16.6687	0.000135552	1.02298e-05	0.000135828	1.44431e-05		16.6687	0.000130643	2.90636e-05	9.8222e-05	2.43553e-05		16.6687	0.000136043	1.23213e-05	7.60242e-05	1.42308e-05			11.6638	30.7963	28	2.79629		11.6638	20.2931	19	1.29315
16.6809	0.000133887	7.16986e-06	0.000123297	1.59697e-05		16.6809	9.21439e-05	2.81743e-05	0.000106457	4.83843e-05		16.6809	0.000139224	9.49909e-06	7.90797e-05	1.368e-05			11.676	30.6631	30	0.663125		11.676	20.2053	14	6.20529
16.6931	0.000127324	1.10175e-05	0.000130755	1.61387e-05		16.6931	0.000120282	3.16493e-05	9.37807e-05	4.82436e-05		16.6931	0.000136723	1.5716e-05	7.89156e-05	1.46059e-05			11.6882	30.5313	30	0.531339		11.6882	20.1184	16	4.11844
16.7053	0.000130295	8.886e-06	0.000126812	1.55199e-05		16.7053	8.84323e-05	3.97581e-05	0.000106426	5.41593e-05		16.7053	0.000143928	1.59546e-05	7.42038e-05	1.20608e-05			11.7004	30.3993	29	1.39934		11.7004	20.0314	16	4.03135
16.7175	0.000133661	1.41597e-05	0.000129847	1.33596e-05		16.7175	0.000106141	2.93954e-05	0.000107715	4.34598e-05		16.7175	0.000140923	1.55492e-05	7.55235e-05	1.05292e-05			11.7126	30.2691	19	11.2691		11.7126	19.9456	19	0.945563
16.7297	0.000126649	1.49924e-05	0.000125178	1.04241e-05		16.7297	0.000110039	3.4513e-05	0.000105534	6.10436e-05		16.7297	0.000136704	1.14892e-05	7.65314e-05	1.37761e-05			11.7249	30.1375	40	-9.86254		11.7249	19.8586	11	8.85864
16.7419	0.000133065	9.80547e-06	0.000123141	1.39223e-05		16.7419	8.59961e-05	4.00279e-05	9.87e-05	3.7938e-05		16.7419	0.000141617	1.74024e-05	7.51857e-05	9.59251e-06			11.7371	30.008	32	-1.99201		11.7371	19.7733	30	-10.2267
16.7542	0.000128839	1.50028e-05	0.000122083	8.8701e-06		16.7542	0.000106369	3.86718e-05	9.24062e-05	4.44551e-05		16.7542	0.000134216	1.53682e-05	7.60068e-05	1.48689e-05			11.7493	29.8775	29	0.877488		11.7493	19.6871	25	-5.31286
16.7664	0.000130334	1.32074e-05	0.000125011	1.02719e-05		16.7664	8.6276e-05	4.25582e-05	9.32262e-05	4.70288e-05		16.7664	0.000143277	1.90865e-05	7.32624e-05	2.47983e-05			11.7615	29.7468	28	1.74677		11.7615	19.6007	25	-5.39926
16.7786	0.000128504	1.52351e-05	0.00012525	1.63617e-05		16.7786	7.38125e-05	2.73461e-05	9.67902e-05	3.03036e-05		16.7786	0.000137285	1.63737e-05	7.70112e-05	1.72078e-05			11.7737	29.6194	27	2.6194		11.7737	19.5169	24	-4.48314
16.7908	0.000127693	1.24194e-05	0.000128013	1.46493e-05		16.7908	9.30551e-05	5.12742e-05	8.00098e-05	2.40627e-05		16.7908	0.000131024	1.45459e-05	7.20887e-05	1.21128e-05			11.7859	29.4906	31	-1.50939		11.7859	19.4318	20	-0.568179
16.803	0.00012253	1.23578e-05	0.00012254	1.41844e-05		16.803	9.09657e-05	5.95851e-05	0.000105607	4.10938e-05		16.803	0.000134044	1.35886e-05	7.05237e-05	1.00939e-05			11.7981	29.3644	34	-4.63563		11.7981	19.3487	17	2.34868
16.8152	0.00012265	9.39984e-06	0.000127426	1.02454e-05		16.8152	9.38449e-05	3.31409e-05	7.2569e-05	3.2167e-05		16.8152	0.000129853	1.2368e-05	7.65376e-05	1.03138e-05			11.8103	29.2395	36	-6.76053		11.8103	19.2665	16	3.2665
16.8274	0.00012844	1.6237e-05	0.00012378	1.32946e-05		16.8274	9.7402e-05	3.76765e-05	0.000102017	4.31166e-05		16.8274	0.00013989	1.73305e-05	7.20271e-05	1.21066e-05			11.8225	29.1139	24	5.11393		11.8225	19.1838	25	-5.81622
16.8396	0.000130485	1.36092e-05	0.000121628	1.07142e-05		16.8396	7.73894e-05	3.14588e-05	8.96999e-05	4.01688e-05		16.8396	0.000133983	1.27823e-05	7.16796e-05	9.60986e-06			11.8347	28.9882	31	-2.01185		11.8347	19.1008	14	5.10082
16.8518	0.000123948	1.1103e-05	0.00012279	1.32647e-05		16.8518	6.96434e-05	2.71238e-05	9.37837e-05	3.93882e-05		16.8518	0.000132825	1.19905e-05	7.24587e-05	9.7431e-06			11.8469	28.8625	36	-7.13747		11.8469	19.0179	22	-2.98209
16.864	0.000129084	1.69524e-05	0.000119057	9.83073e-06		16.864	0.000101392	4.28385e-05	9.56863e-05	3.96959e-05		16.864	0.000131464	1.08685e-05	7.37439e-05	1.48839e-05			11.8591	28.7378	32	-3.26215		11.8591	18.9357	28	-9.06432
16.8762	0.000120079	1.45941e-05	0.000127041	1.5292e-05		16.8762	9.70933e-05	4.0305e-05	7.46924e-05	2.60373e-05		16.8762	0.000130555	1.24234e-05	7.661e-05	7.85555e-06			11.8713	28.6161	46	-17.3839		11.8713	18.8556	23	-4.14437
16.8884	0.000126511	1.04708e-05	0.000120754	1.37862e-05		16.8884	9.33433e-05	4.49717e-05	0.000100255	4.01118e-05		16.8884	0.000133505	1.30591e-05	6.60306e-05	1.03916e-05			11.8835	28.4921	32	-3.50789		11.8835	18.7738	24	-5.2262
16.9006	0.000123572	1.08413e-05	0.000114813	1.09114e-05		16.9006	8.69074e-05	4.03918e-05	0.000108134	4.8013e-05		16.9006	0.000126886	9.10662e-06	6.82308e-05	1.69143e-05			11.8958	28.3687	31	-2.63134		11.8958	18.6923	17	1.69234
16.9128	0.000126331	1.49512e-05	0.00011865	1.42885e-05		16.9128	9.03945e-05	4.49795e-05	8.50138e-05	3.02195e-05		16.9128	0.000128038	1.38749e-05	7.0644e-05	1.27361e-05			11.908	28.2469	30	-1.75306		11.908	18.6121	20	-1.38786
16.925	0.000126063	1.39452e-05	0.000122639	1.25997e-05		16.925	8.82785e-05	3.40687e-05	9.07511e-05	3.59877e-05		16.925	0.000133806	2.06571e-05	7.35873e-05	7.7787e-06			11.9202	28.1246	28	0.12457		11.9202	18.5314	26	-7.46861
16.9373	0.000125921	1.41311e-05	0.000115073	1.11749e-05		16.9373	7.46803e-05	2.76084e-05	8.08921e-05	4.3042e-05		16.9373	0.000132977	1.38213e-05	7.46439e-05	1.35258e-05			11.9324	28.0031	28	0.00313148		11.9324	18.4513	16	2.4513
16.9495	0.000115176	1.04726e-05	0.00012105	2.09041e-05		16.9495	9.00123e-05	3.12774e-05	9.17717e-05	5.63601e-05		16.9495	0.000124353	1.28973e-05	7.11469e-05	1.00351e-05			11.9446	27.8826	23	4.88262		11.9446	18.3719	18	0.371865
16.9617	0.000121989	1.29621e-05	0.000111834	1.49248e-05		16.9617	7.86895e-05	3.46629e-05	0.000111528	4.60849e-05		16.9617	0.000117835	1.75759e-05	6.97591e-05	1.27079e-05			11.9568	27.7622	18	9.76225		11.9568	18.2925	17	1.29248
16.9739	0.000116929	1.28377e-05	0.000124128	1.04138e-05		16.9739	8.93609e-05	4.55324e-05	8.10144e-05	3.02423e-05		16.9739	0.000127666	1.58053e-05	7.26073e-05	1.16901e-05			11.969	27.6428	20	7.64279		11.969	18.2137	19	-0.78626
16.9861	0.000118553	1.0309e-05	0.000115555	1.02101e-05		16.9861	8.30206e-05	2.80203e-05	8.8926e-05	3.32333e-05		16.9861	0.000120211	1.26032e-05	7.18084e-05	1.01387e-05			11.9812	27.5231	34	-6.47693		11.9812	18.1347	16	2.13474
16.9983	0.000118415	1.04002e-05	0.000111833	1.42187e-05		16.9983	8.79792e-05	4.35377e-05	9.45168e-05	2.11488e-05		16.9983	0.00012268	1.13858e-05	6.8446e-05	1.17246e-05			11.9934	27.4039	31	-3.59612		11.9934	18.0561	24	-5.9439
17.0105	0.000111499	1.32753e-05	0.000118098	9.8979e-06		17.0105	8.75657e-05	4.32303e-05	8.94544e-05	4.62971e-05		17.0105	0.000126703	1.05101e-05	6.95139e-05	1.4202e-05			12.0056	27.2872	25	2.28719		12.0056	17.9793	19	-1.02069
17.0227	0.000114393	1.24231e-05	0.00011311	1.70133e-05		17.0227	0.000103776	3.74207e-05	9.1886e-05	3.44594e-05		17.0227	0.000125009	1.54518e-05	6.825e-05	1.51565e-05			12.0178	27.1698	23	4.16982		12.0178	17.902	16	1.90195
17.0349	0.00012112	8.83714e-06	0.000118404	1.51801e-05		17.0349	9.99195e-05	4.30046e-05	9.26602e-05	2.97889e-05		17.0349	0.000124434	1.03632e-05	7.27159e-05	1.30819e-05			12.03	27.055	33	-5.94505		12.03	17.8265	21	-3.17355
17.0471	0.000116783	8.70744e-06	0.000115536	1.47262e-05		17.0471	7.68703e-05	4.59887e-05	8.50503e-05	2.8688e-05		17.0471	0.000120464	1.28869e-05	7.0226e-05	1.60839e-05			12.0422	26.9382	30	-3.06179		12.0422	17.7495	15	2.74946
17.0593	0.000121382	1.0406e-05	0.000116133	1.2142e-05		17.0593	9.88967e-05	4.83699e-05	7.9436e-05	2.92459e-05		17.0593	0.000124413	8.79624e-06	6.69576e-05	1.08978e-05			12.0544	26.8216	27	-0.178422		12.0544	17.6725	21	-3.3275
17.0715	0.000115525	1.13401e-05	0.000114592	1.07087e-05		17.0715	9.13972e-05	4.79453e-05	9.43695e-05	5.5753e-05		17.0715	0.000119748	1.24687e-05	6.34773e-05	1.59257e-05			12.0667	26.7055	31	-4.29454		12.0667	17.5959	19	-1.40411
17.0837	0.000116109	1.1209e-05	0.00010849	1.04028e-05		17.0837	0.000107035	3.96821e-05	0.000112026	3.60929e-05		17.0837	0.000119788	1.54328e-05	6.75038e-05	1.21232e-05			12.0789	26.5899	36	-9.41015		12.0789	17.5196	19	-1.48039
17.0959	0.000116381	9.77067e-06	0.000116866	1.21491e-05		17.0959	8.96845e-05	5.21529e-05	8.59611e-05	3.44508e-05		17.0959	0.000123531	1.12457e-05	6.50789e-05	1.78905e-05			12.0911	26.474	27	-0.526042		12.0911	17.4431	18	-0.556934
17.1082	0.000119491	7.7734e-06	0.000109087	9.71555e-06		17.1082	8.47159e-05	5.62823e-05	7.52887e-05	5.01541e-05		17.1082	0.000120044	1.42289e-05	6.41039e-05	1.54597e-05			12.1033	26.3586	37	-10.6414		12.1033	17.3669	23	-5.63314
17.1204	0.00011313	1.02168e-05	0.000109369	1.05404e-05		17.1204	0.000103421	2.67492e-05	7.72046e-05	3.70965e-05		17.1204	0.000119907	1.27501e-05	7.02525e-05	1.98326e-05			12.1155	26.2429	26	0.2429		12.1155	17.2904	26	-8.70962
17.1326	0.000119952	1.08299e-05	0.000109169	1.06785e-05		17.1326	7.55129e-05	3.22566e-05	7.25611e-05	2.94634e-05		17.1326	0.000116818	9.62654e-06	6.91443e-05	1.42916e-05			12.1277	26.1309	35	-8.86909		12.1277	17.2167	9	8.21667
17.1448	0.000113565	1.28881e-05	0.000110386	1.05327e-05		17.1448	8.19501e-05	3.28935e-05	7.98611e-05	2.676e-05		17.1448	0.000122671	1.60022e-05	6.82629e-05	9.50945e-06			12.1399	26.019	17	9.01901		12.1399	17.143	9	8.14298
17.157	0.000115357	1.41483e-05	0.00010832	1.48344e-05		17.157	9.6022e-05	4.28369e-05	7.87069e-05	3.98182e-05		17.157	0.000118745	1.22376e-05	6.84041e-05	8.18718e-06			12.1521	25.9072	33	-7.09279		12.1521	17.0693	23	-5.93069
17.1692	0.000110924	1.10611e-05	0.000107906	1.09279e-05		17.1692	7.72898e-05	2.73088e-05	8.14148e-05	3.23577e-05		17.1692	0.000120724	1.04269e-05	6.53539e-05	1.40954e-05			12.1643	25.7947	19	6.79471		12.1643	16.9951	15	1.99505
17.1814	0.000111593	1.34037e-05	0.000106201	1.06717e-05		17.1814	9.46335e-05	4.42138e-05	7.75768e-05	3.52781e-05		17.1814	0.00011536	1.56449e-05	6.56219e-05	9.79184e-06			12.1765	25.6823	31	-5.3177		12.1765	16.9208	18	-1.07918
17.1936	0.000111776	9.25299e-06	0.000109544	9.9937e-06		17.1936	8.10673e-05	4.00294e-05	7.59613e-05	3.6776e-05		17.1936	0.000115473	1.15658e-05	6.29853e-05	9.84655e-06			12.1887	25.572	30	-4.42802		12.1887	16.8481	21	-4.15187
17.2058	0.000107737	1.17947e-05	0.000104482	1.0234e-05		17.2058	8.62623e-05	3.41854e-05	6.81122e-05	2.76226e-05		17.2058	0.000120427	2.09197e-05	7.11496e-05	1.46953e-05			12.2009	25.4621	21	4.46214		12.2009	16.7758	21	-4.22424
17.218	0.000113266	1.21228e-05	0.000111549	1.29306e-05		17.218	6.98424e-05	3.306e-05	8.76072e-05	5.02781e-05		17.218	0.000116172	1.42189e-05	6.58819e-05	1.32021e-05			12.2131	25.3512	29	-3.64881		12.2131	16.7025	17	-0.297508
17.2302	0.000110806	1.41743e-05	0.000109881	8.64491e-06		17.2302	8.42442e-05	4.49799e-05	6.86993e-05	2.43738e-05		17.2302	0.000115441	1.0261e-05	6.64046e-05	1.84257e-05			12.2253	25.2415	18	7.24153		12.2253	16.6302	20	-3.36984
17.2424	0.000110842	1.05492e-05	0.000107587	1.20635e-05		17.2424	8.26489e-05	2.52216e-05	6.68696e-05	3.54996e-05		17.2424	0.000118956	1.34157e-05	6.47089e-05	1.27191e-05			12.2375	25.1319	22	3.13195		12.2375	16.5578	21	-4.44216
17.2546	0.0001083	1.0389e-05	0.000104782	1.16163e-05		17.2546	8.95574e-05	3.28807e-05	6.44928e-05	3.31233e-05		17.2546	0.000115212	1.3971e-05	6.68783e-05	1.38459e-05			12.2498	25.0272	31	-5.97279		12.2498	16.4892	10	6.48917
17.2668	0.000108831	1.26146e-05	0.000114279	1.21771e-05		17.2668	8.17516e-05	2.88198e-05	8.31681e-05	3.31898e-05		17.2668	0.000114797	1.16273e-05	6.06419e-05	1.19236e-05			12.262	24.9206	29	-4.07944		12.262	16.419	18	-1.58102
17.2791	0.000112254	1.04183e-05	0.000107428	1.46705e-05		17.2791	7.28154e-05	3.33678e-05	6.57232e-05	4.18369e-05		17.2791	0.000112831	1.26031e-05	6.36494e-05	6.59861e-06			12.2742	24.812	27	-2.18801		12.2742	16.3473	16	0.347285
17.2913	0.00010749	1.12337e-05	0.000105021	1.03853e-05		17.2913	7.20382e-05	3.28917e-05	6.56666e-05	2.43e-05		17.2913	0.000117097	1.01267e-05	6.1264e-05	8.98556e-06			12.2864	24.7059	20	4.70588		12.2864	16.2774	10	6.27742
17.3035	0.000105123	1.15537e-05	0.000110919	1.52437e-05		17.3035	8.32836e-05	3.93082e-05	7.82463e-05	3.97286e-05		17.3035	0.000114695	1.39979e-05	6.05582e-05	1.4027e-05			12.2986	24.5998	18	6.59984		12.2986	16.2076	20	-3.79244
17.3157	0.000106639	9.56247e-06	0.000105133	1.22553e-05		17.3157	7.51064e-05	3.01776e-05	9.63018e-05	3.36949e-05		17.3157	0.000110585	8.25493e-06	6.25023e-05	1.03386e-05			12.3108	24.4951	27	-2.50494		12.3108	16.1386	10	6.13861
17.3279	0.000107892	1.35766e-05	0.000105285	7.06412e-06		17.3279	8.94512e-05	4.29108e-05	8.03297e-05	4.39715e-05		17.3279	0.000112397	1.4983e-05	6.86446e-05	1.17641e-05			12.323	24.3899	27	-2.61005		12.323	16.0694	20	-3.93065
17.3401	0.000105434	1.29788e-05	0.000104264	1.16151e-05		17.3401	7.56155e-05	2.92404e-05	8.43282e-05	3.9851e-05		17.3401	0.000110146	1.45431e-05	6.41076e-05	1.59264e-05			12.3352	24.2849	25	-0.715101		12.3352	16.0001	11	5.0001
17.3523	0.000105209	1.12148e-05	9.76544e-05	1.10905e-05		17.3523	8.35464e-05	3.54577e-05	7.79588e-05	3.32333e-05		17.3523	0.00010929	1.36898e-05	6.27901e-05	1.42417e-05			12.3474	24.1795	17	7.17952		12.3474	15.9305	18	-2.06945
17.3645	0.000108105	1.13785e-05	0.000100722	7.58447e-06		17.3645	8.34945e-05	3.59527e-05	6.91208e-05	4.27399e-05		17.3645	0.00011044	1.07119e-05	6.23934e-05	1.00477e-05			12.3596	24.0766	22	2.07658		12.3596	15.8628	25	-9.13719
17.3767	0.000106985	9.88626e-06	0.000101489	1.05277e-05		17.3767	6.06474e-05	3.79961e-05	9.36558e-05	3.65854e-05		17.3767	0.000114661	1.83724e-05	5.48891e-05	1.30577e-05			12.3718	23.9737	24	-0.0263001		12.3718	15.7951	11	4.79508
17.3889	0.000105994	1.04188e-05	0.000102943	1.09273e-05		17.3889	6.95287e-05	4.57855e-05	7.05807e-05	2.98728e-05		17.3889	0.000106248	1.06214e-05	5.99616e-05	9.26595e-06			12.384	23.8697	22	1.86968		12.384	15.7264	17	-1.27358
17.4011	0.000104566	1.24566e-05	0.000102858	1.28245e-05		17.4011	7.96532e-05	3.41937e-05	9.27098e-05	4.08253e-05		17.4011	0.000112221	1.59208e-05	6.02797e-05	1.48293e-05			12.3962	23.7665	24	-0.23348		12.3962	15.6584	13	2.65838
17.4133	0.000102485	1.13528e-05	9.67568e-05	1.38082e-05		17.4133	6.98074e-05	2.64261e-05	8.03939e-05	4.74963e-05		17.4133	0.000111864	1.78548e-05	5.79873e-05	1.19903e-05			12.4084	23.6638	17	6.66381		12.4084	15.5906	24	-8.40937
17.4255	0.000104797	9.10359e-06	0.000101706	8.93746e-06		17.4255	7.62844e-05	4.48568e-05	7.27398e-05	4.46558e-05		17.4255	0.000110325	1.86543e-05	5.85942e-05	1.32683e-05			12.4207	23.5627	14	9.56274		12.4207	15.5241	14	1.52409
17.4377	9.69187e-05	1.09092e-05	0.000100528	1.08842e-05		17.4377	8.33123e-05	4.24705e-05	7.56191e-05	3.44928e-05		17.4377	0.000107945	1.87937e-05	5.3917e-05	1.18848e-05			12.4329	23.4613	18	5.46132		12.4329	15.4572	14	1.45724
17.45	0.000102125	1.36843e-05	0.000105166	1.12174e-05		17.45	6.79338e-05	4.14484e-05	6.56145e-05	3.52124e-05		17.45	0.000108464	1.13064e-05	5.69044e-05	1.1215e-05			12.4451	23.3607	18	5.36074		12.4451	15.391	16	-0.609017
17.4622	0.000102285	1.25994e-05	9.85263e-05	7.48258e-06		17.4622	7.13327e-05	2.33975e-05	8.28957e-05	3.4087e-05		17.4622	0.000108726	9.60731e-06	5.65638e-05	1.02187e-05			12.4573	23.2614	24	-0.7386		12.4573	15.3256	10	5.32562
17.4744	0.000100844	8.1836e-06	0.00010092	6.79299e-06		17.4744	8.87712e-05	4.64342e-05	8.57027e-05	3.89741e-05		17.4744	0.00010893	1.6441e-05	6.09161e-05	1.12313e-05			12.4695	23.1625	19	4.16249		12.4695	15.2606	17	-1.73945
17.4866	9.5956e-05	1.12774e-05	9.65215e-05	1.17567e-05		17.4866	8.63191e-05	3.56094e-05	7.28148e-05	4.10373e-05		17.4866	0.000104531	1.08176e-05	5.39276e-05	7.94698e-06			12.4817	23.064	17	6.06402		12.4817	15.1958	19	-3.80424
17.4988	0.000102653	1.35445e-05	0.000100842	9.48998e-06		17.4988	7.93082e-05	2.56398e-05	7.04983e-05	3.28202e-05		17.4988	0.000103449	1.36471e-05	5.31712e-05	9.18702e-06			12.4939	22.9644	27	-4.03561		12.4939	15.13	18	-2.86995
17.511	9.82465e-05	1.10733e-05	9.42411e-05	1.24804e-05		17.511	8.62653e-05	3.53562e-05	8.46633e-05	2.56593e-05		17.511	0.000109251	1.05491e-05	5.82077e-05	1.04091e-05			12.5061	22.8668	29	-6.13321		12.5061	15.0658	19	-3.93417
17.5232	0.00010002	8.47267e-06	9.16874e-05	1.42977e-05		17.5232	6.61774e-05	3.23163e-05	7.63135e-05	3.79154e-05		17.5232	0.000109038	1.49011e-05	5.61344e-05	9.66455e-06			12.5183	22.7672	28	-5.23277		12.5183	15.0001	8	7.00008
17.5354	9.61126e-05	1.0713e-05	9.91315e-05	7.77648e-06		17.5354	8.54005e-05	4.0685e-05	7.40854e-05	2.75701e-05		17.5354	0.000103694	9.316e-06	5.74071e-05	1.23224e-05			12.5305	22.6689	22	0.668909		12.5305	14.9352	18	-3.06478
17.5476	0.000101759	9.58987e-06	9.96395e-05	1.18316e-05		17.5476	7.71698e-05	3.99868e-05	6.43276e-05	5.01624e-05		17.5476	0.00010654	1.44437e-05	5.49952e-05	8.94676e-06			12.5427	22.571	21	1.57101		12.5427	14.8707	10	4.87066
17.5598	9.72081e-05	8.20985e-06	9.35981e-05	1.2082e-05		17.5598	7.27089e-05	3.62204e-05	6.8288e-05	2.80333e-05		17.5598	0.000102486	1.06411e-05	5.61705e-05	1.18055e-05			12.5549	22.4736	21	1.47355		12.5549	14.8064	17	-2.19363
17.572	9.86301e-05	9.01036e-06	9.84514e-05	1.39021e-05		17.572	6.89878e-05	3.02083e-05	7.3331e-05	2.74938e-05		17.572	0.00010371	8.84357e-06	5.89638e-05	9.53869e-06			12.5671	22.3769	17	5.37691		12.5671	14.7427	13	1.74268
17.5842	9.66927e-05	6.85657e-06	9.44818e-05	1.16435e-05		17.5842	9.03029e-05	3.80927e-05	7.14835e-05	2.47622e-05		17.5842	9.74619e-05	1.11354e-05	5.19421e-05	1.08129e-05			12.5793	22.2799	17	5.2799		12.5793	14.6787	10	4.67865
17.5964	9.65039e-05	8.35199e-06	9.46692e-05	1.15519e-05		17.5964	7.73534e-05	3.38481e-05	8.29946e-05	3.57602e-05		17.5964	0.000102026	1.16026e-05	5.69707e-05	5.55874e-06			12.5916	22.1833	23	-0.816682		12.5916	14.6149	12	2.61491
17.6086	9.83751e-05	9.48529e-06	9.80263e-05	1.24476e-05		17.6086	7.4445e-05	3.30741e-05	8.44007e-05	4.4021e-05		17.6086	9.82383e-05	1.28255e-05	5.69075e-05	1.46454e-05			12.6038	22.0876	26	-3.91244		12.6038	14.5518	17	-2.44824
17.6208	9.78064e-05	8.67362e-06	9.64055e-05	1.2642e-05		17.6208	5.86943e-05	3.52257e-05	5.63478e-05	3.78515e-05		17.6208	0.000100008	1.27048e-05	5.91788e-05	1.7635e-05			12.616	21.9922	22	-0.00778692		12.616	14.4889	18	-3.51112
17.6331	9.48946e-05	9.46931e-06	9.26198e-05	1.22599e-05		17.6331	8.41041e-05	4.54919e-05	7.79517e-05	3.95988e-05		17.6331	9.94836e-05	1.0673e-05	5.31863e-05	9.96494e-06			12.6282	21.8973	22	-0.102711		12.6282	14.4263	17	-2.57372
17.6453	9.61242e-05	8.00088e-06	9.56945e-05	1.2293e-05		17.6453	6.19134e-05	4.18071e-05	7.32722e-05	4.01998e-05		17.6453	9.91564e-05	9.35781e-06	5.53971e-05	8.94258e-06			12.6404	21.8028	20	1.80278		12.6404	14.364	18	-3.63604
17.6575	9.47705e-05	6.58897e-06	9.52779e-05	9.66597e-06		17.6575	6.79544e-05	3.25873e-05	7.94626e-05	2.93411e-05		17.6575	9.79748e-05	1.69004e-05	5.38756e-05	8.20716e-06			12.6526	21.7095	17	4.70948		12.6526	14.3025	17	-2.69748
17.6697	9.72076e-05	1.22494e-05	9.80033e-05	1.23866e-05		17.6697	8.19239e-05	3.58715e-05	7.48947e-05	2.71485e-05		17.6697	9.73926e-05	5.65682e-06	5.6955e-05	1.54669e-05			12.6648	21.617	16	5.61699		12.6648	14.2416	12	2.24165
17.6819	9.53015e-05	9.56621e-06	9.6066e-05	1.25118e-05		17.6819	7.34852e-05	3.88714e-05	6.76013e-05	3.00614e-05		17.6819	0.000102966	9.4542e-06	5.33481e-05	3.80351e-06			12.677	21.5229	13	8.52292		12.677	14.1795	12	2.17953
17.6941	9.53344e-05	1.11515e-05	9.37619e-05	8.8997e-06		17.6941	7.14195e-05	3.49468e-05	8.91355e-05	4.06372e-05		17.6941	9.68939e-05	9.9928e-06	5.27287e-05	9.80157e-06			12.6892	21.4308	25	-3.56915		12.6892	14.1189	9	5.1189
17.7063	9.14225e-05	9.70949e-06	8.79634e-05	1.61856e-05		17.7063	7.02188e-05	3.46748e-05	5.289e-05	2.90273e-05		17.7063	0.000100157	1.42868e-05	5.594e-05	1.03793e-05			12.7014	21.3372	29	-7.6628		12.7014	14.057	21	-6.94298
17.7185	9.78656e-05	1.02715e-05	9.41638e-05	9.81585e-06		17.7185	6.11452e-05	4.31533e-05	5.43276e-05	2.63739e-05		17.7185	9.91267e-05	1.2779e-05	5.01939e-05	1.51399e-05			12.7136	21.2463	13	8.24634		12.7136	13.9972	20	-6.00277
17.7307	9.42803e-05	8.57587e-06	9.21315e-05	1.39726e-05		17.7307	6.30602e-05	3.85895e-05	8.16502e-05	2.56927e-05		17.7307	9.77178e-05	1.18868e-05	5.55997e-05	9.17864e-06			12.7258	21.1547	16	5.15469		12.7258	13.9368	15	-1.06321
17.7429	9.32002e-05	1.38673e-05	8.65751e-05	1.01502e-05		17.7429	7.28168e-05	3.60333e-05	7.04799e-05	2.62191e-05		17.7429	9.50401e-05	1.21144e-05	5.28521e-05	1.11265e-05			12.738	21.0634	19	2.06344		12.738	13.8766	25	-11.1234
17.7551	9.20523e-05	1.05751e-05	8.79371e-05	7.61117e-06		17.7551	6.33628e-05	4.16983e-05	7.15191e-05	3.2119e-05		17.7551	9.7508e-05	1.35715e-05	5.2117e-05	8.99778e-06			12.7502	20.9738	26	-5.02622		12.7502	13.8176	20	-6.18237
17.7673	9.3456e-05	7.98342e-06	8.63896e-05	1.09199e-05		17.7673	6.87424e-05	3.94363e-05	7.63256e-05	3.14151e-05		17.7673	9.51776e-05	1.29616e-05	5.25478e-05	1.1276e-05			12.7625	20.8845	23	-2.11549		12.7625	13.7589	17	-3.2411
17.7795	9.23906e-05	1.15398e-05	8.87224e-05	8.55619e-06		17.7795	7.35237e-05	3.5699e-05	7.12246e-05	3.68127e-05		17.7795	9.21105e-05	7.50805e-06	5.31105e-05	1.09933e-05			12.7747	20.7972	20	0.797229		12.7747	13.7016	14	-0.298373
17.7917	9.54122e-05	1.01379e-05	8.89331e-05	9.92613e-06		17.7917	4.52856e-05	3.20614e-05	6.51229e-05	3.78768e-05		17.7917	9.70478e-05	9.85729e-06	5.43506e-05	1.55122e-05			12.7869	20.7072	23	-2.29285		12.7869	13.6422	17	-3.35782
17.804	9.29651e-05	9.9197e-06	8.43978e-05	1.20427e-05		17.804	8.05033e-05	3.2022e-05	8.35832e-05	2.09814e-05		17.804	9.71794e-05	9.5235e-06	5.456e-05	1.3094e-05			12.7991	20.6199	28	-7.38015		12.7991	13.5848	13	0.584822
17.8162	9.15021e-05	8.82227e-06	9.08125e-05	7.53069e-06		17.8162	6.28367e-05	2.31067e-05	7.57668e-05	2.85859e-05		17.8162	9.92766e-05	1.41079e-05	4.95834e-05	9.3013e-06			12.8113	20.5325	16	4.53254		12.8113	13.5274	14	-0.472594
17.8284	8.85243e-05	1.02095e-05	9.15985e-05	1.08642e-05		17.8284	6.34914e-05	3.73092e-05	7.99255e-05	3.41479e-05		17.8284	9.29258e-05	9.64892e-06	5.22224e-05	1.14929e-05			12.8235	20.4444	21	-0.555585		12.8235	13.4693	14	-0.530667
17.8406	8.67858e-05	8.78776e-06	8.69608e-05	1.13865e-05		17.8406	6.64817e-05	2.34373e-05	7.60111e-05	3.37123e-05		17.8406	9.15883e-05	1.34209e-05	5.10399e-05	9.13692e-06			12.8357	20.3563	18	2.35628		12.8357	13.4112	13	0.411211
17.8528	9.00613e-05	6.08266e-06	9.43609e-05	1.33126e-05		17.8528	5.99172e-05	3.4365e-05	6.29613e-05	3.31908e-05		17.8528	9.03562e-05	9.49602e-06	5.00941e-05	1.16546e-05			12.8479	20.2697	21	-0.730271		12.8479	13.3543	11	2.35426
17.865	8.67922e-05	9.19517e-06	8.80072e-05	8.93014e-06		17.865	7.06176e-05	3.18969e-05	7.13093e-05	3.16657e-05		17.865	9.01443e-05	1.09638e-05	4.84404e-05	1.07843e-05			12.8601	20.1836	23	-2.81645		12.8601	13.2975	10	3.29755
17.8772	8.77343e-05	7.48058e-06	8.46978e-05	1.3753e-05		17.8772	5.84651e-05	1.90959e-05	8.53701e-05	3.36939e-05		17.8772	9.02912e-05	8.41876e-06	5.18887e-05	1.19432e-05			12.8723	20.0954	21	-0.904623		12.8723	13.2393	15	-1.76073
17.8894	8.73907e-05	8.70364e-06	8.26139e-05	1.08318e-05		17.8894	7.1358e-05	3.81978e-05	5.81612e-05	5.34685e-05		17.8894	9.21817e-05	1.49456e-05	5.0259e-05	1.02998e-05			12.8845	20.008	23	-2.99202		12.8845	13.1816	15	-1.81844
17.9016	8.78783e-05	1.02767e-05	8.64483e-05	1.27831e-05		17.9016	6.03657e-05	2.77934e-05	5.22333e-05	2.18117e-05		17.9016	9.4678e-05	1.04028e-05	4.79077e-05	1.30061e-05			12.8967	19.923	15	4.92296		12.8967	13.1256	12	1.12561
17.9138	8.43051e-05	8.52111e-06	8.47639e-05	1.05907e-05		17.9138	7.01734e-05	4.18461e-05	5.48569e-05	3.63351e-05		17.9138	8.87476e-05	1.13369e-05	4.8933e-05	1.63832e-05			12.9089	19.8395	18	1.83949		12.9089	13.0708	9	4.07082
17.926	8.63273e-05	1.21335e-05	8.47114e-05	7.98284e-06		17.926	7.03847e-05	3.51866e-05	6.72107e-05	3.54119e-05		17.926	9.09193e-05	1.18529e-05	5.09155e-05	9.38891e-06			12.9211	19.7536	16	3.75362		12.9211	13.0142	12	1.01415
17.9382	8.94566e-05	9.30674e-06	8.64228e-05	8.60598e-06		17.9382	6.92962e-05	3.84656e-05	6.63932e-05	2.95142e-05		17.9382	9.42293e-05	1.08514e-05	4.81246e-05	1.17001e-05			12.9333	19.6701	15	4.67011		12.9333	12.9592	14	-1.04076
17.9504	8.75733e-05	8.81805e-06	8.53745e-05	9.79911e-06		17.9504	6.66402e-05	4.23185e-05	6.7848e-05	3.34609e-05		17.9504	9.31637e-05	9.08092e-06	5.29207e-05	1.11394e-05			12.9456	19.5858	15	4.58577		12.9456	12.9037	10	2.90367
17.9626	8.44682e-05	7.2144e-06	8.5316e-05	6.64816e-06		17.9626	7.22154e-05	2.58078e-05	5.44524e-05	2.86261e-05		17.9626	8.70726e-05	1.27312e-05	4.49969e-05	1.09565e-05			12.9578	19.5026	16	3.5026		12.9578	12.8489	15	-2.15106
17.9749	8.58715e-05	1.12158e-05	8.80663e-05	1.31431e-05		17.9749	6.05005e-05	3.77637e-05	6.52387e-05	3.44734e-05		17.9749	9.13288e-05	1.27923e-05	4.89334e-05	1.09484e-05			12.97	19.4194	13	6.41939		12.97	12.7941	18	-5.20585
17.9871	8.83437e-05	1.05452e-05	8.23076e-05	8.39205e-06		17.9871	5.21246e-05	3.61479e-05	5.36994e-05	3.24251e-05		17.9871	9.0988e-05	9.53738e-06	4.9933e-05	9.57096e-06			12.9822	19.335	24	-4.66503		12.9822	12.7384	11	1.73839
17.9993	8.49189e-05	6.2277e-06	8.88697e-05	9.01689e-06		17.9993	6.55515e-05	2.68238e-05	5.99834e-05	3.56242e-05		17.9993	9.04912e-05	1.69923e-05	4.70068e-05	1.14862e-05			12.9944	19.2509	25	-5.74909		12.9944	12.6829	16	-3.31713
18.0115	8.19427e-05	9.87828e-06	7.84116e-05	1.06743e-05		18.0115	7.18253e-05	3.28866e-05	6.14002e-05	4.12536e-05		18.0115	8.9402e-05	1.15444e-05	4.67618e-05	1.23298e-05			13.0066	19.168	19	0.168015		13.0066	12.6282	11	1.62821
18.0237	8.21072e-05	8.76765e-06	8.19892e-05	1.05463e-05		18.0237	6.20703e-05	3.30324e-05	8.25773e-05	3.79254e-05		18.0237	8.93312e-05	1.14648e-05	5.0261e-05	1.07649e-05			13.0188	19.0871	22	-2.91293		13.0188	12.575	8	4.575
18.0359	8.71758e-05	8.71972e-06	8.67395e-05	9.94619e-06		18.0359	6.94616e-05	3.78292e-05	5.88298e-05	2.85048e-05		18.0359	9.32101e-05	9.70717e-06	4.8607e-05	1.18037e-05			13.031	19.0057	26	-6.99431		13.031	12.5214	14	-1.47858
18.0481	8.79619e-05	1.15605e-05	8.15959e-05	1.08699e-05		18.0481	5.59661e-05	3.9878e-05	6.47031e-05	3.17366e-05		18.0481	8.86384e-05	1.00927e-05	4.77493e-05	9.84164e-06			13.0432	18.9235	12	6.92348		13.0432	12.4672	14	-1.53284
18.0603	7.74931e-05	1.28969e-05	8.36745e-05	8.06114e-06		18.0603	6.93478e-05	3.11809e-05	5.54279e-05	2.91997e-05		18.0603	8.75699e-05	8.83819e-06	4.94257e-05	8.68231e-06			13.0554	18.8432	19	-0.156792		13.0554	12.4144	9	3.41436
18.0725	8.16797e-05	9.55107e-06	8.69124e-05	1.59246e-05		18.0725	5.8696e-05	3.74712e-05	6.51068e-05	2.63148e-05		18.0725	8.84212e-05	7.92843e-06	4.91396e-05	1.11747e-05			13.0676	18.7637	21	-2.23631		13.0676	12.3621	11	1.36209
18.0847	8.02551e-05	6.25013e-06	7.87839e-05	9.03463e-06		18.0847	6.71286e-05	4.2e-05	5.56652e-05	2.4703e-05		18.0847	8.51424e-05	1.04287e-05	4.42307e-05	1.03768e-05			13.0798	18.6833	15	3.68333		13.0798	12.3091	12	0.309135
18.0969	8.38393e-05	8.51754e-06	7.96748e-05	9.73282e-06		18.0969	6.34539e-05	3.75145e-05	6.12817e-05	2.73543e-05		18.0969	8.79923e-05	1.17314e-05	4.91694e-05	6.33251e-06			13.092	18.6037	15	3.60372		13.092	12.2567	17	-4.74328
18.1091	8.17925e-05	9.24685e-06	7.99808e-05	9.55332e-06		18.1091	5.89787e-05	3.57774e-05	8.24432e-05	2.86634e-05		18.1091	8.81748e-05	1.23697e-05	4.47518e-05	8.0204e-06			13.1042	18.5233	24	-5.47673		13.1042	12.2036	6	6.20362
18.1213	8.09991e-05	1.22187e-05	8.16197e-05	1.11853e-05		18.1213	6.8666e-05	4.79838e-05	5.55156e-05	2.78925e-05		18.1213	9.01278e-05	1.38544e-05	4.49702e-05	1.05594e-05			13.1165	18.444	17	1.44397		13.1165	12.1514	10	2.15137
18.1335	8.01618e-05	8.3246e-06	8.0855e-05	8.1786e-06		18.1335	5.54238e-05	2.90977e-05	8.38752e-05	5.19085e-05		18.1335	8.23152e-05	9.1439e-06	4.70712e-05	1.4589e-05			13.1287	18.3658	23	-4.6342		13.1287	12.1	12	0.0999509
18.1458	7.94423e-05	1.0085e-05	7.67001e-05	8.06519e-06		18.1458	5.66623e-05	3.59934e-05	4.43933e-05	3.42889e-05		18.1458	8.8649e-05	1.08278e-05	4.17649e-05	1.22957e-05			13.1409	18.2872	14	4.28719		13.1409	12.0482	8	4.04815
18.158	8.60687e-05	1.15909e-05	8.26223e-05	1.44623e-05		18.158	5.02261e-05	2.88584e-05	7.58266e-05	2.7551e-05		18.158	8.4102e-05	1.03151e-05	4.103e-05	8.0394e-06			13.1531	18.2101	15	3.21011		13.1531	11.9975	11	0.997488
18.1702	7.7873e-05	8.70437e-06	7.79233e-05	8.02264e-06		18.1702	7.91759e-05	3.85491e-05	7.58097e-05	4.35059e-05		18.1702	8.55442e-05	1.24254e-05	4.12433e-05	9.2873e-06			13.1653	18.1334	18	0.133374		13.1653	11.947	12	-0.0529539
18.1824	8.05216e-05	1.15524e-05	7.98428e-05	1.05457e-05		18.1824	5.48792e-05	3.43071e-05	6.40365e-05	3.97981e-05		18.1824	8.58897e-05	1.20934e-05	4.39638e-05	1.26992e-05			13.1775	18.0546	16	2.05459		13.1775	11.895	9	2.89501
18.1946	7.79786e-05	6.81748e-06	8.13255e-05	1.0189e-05		18.1946	6.3747e-05	3.94184e-05	7.1812e-05	3.34818e-05		18.1946	8.22697e-05	6.44763e-06	4.73692e-05	1.31998e-05			13.1897	17.9789	14	3.97893		13.1897	11.8453	11	0.845318
18.2068	8.14463e-05	8.05804e-06	7.82155e-05	1.01112e-05		18.2068	5.00683e-05	2.90392e-05	6.4276e-05	5.04431e-05		18.2068	8.20411e-05	1.26732e-05	4.72915e-05	7.02752e-06			13.2019	17.902	22	-4.09799		13.2019	11.7946	14	-2.20537
18.219	7.85881e-05	1.06712e-05	8.44458e-05	1.09662e-05		18.219	5.34013e-05	3.69179e-05	7.80684e-05	4.51238e-05		18.219	8.56027e-05	1.22119e-05	4.51262e-05	7.73601e-06			13.2141	17.8262	16	1.82623		13.2141	11.7448	15	-3.25522
18.2312	7.97208e-05	8.21057e-06	7.56769e-05	9.54826e-06		18.2312	5.83332e-05	3.45181e-05	5.13455e-05	3.27029e-05		18.2312	8.42025e-05	1.08772e-05	4.777e-05	6.13845e-06			13.2263	17.7488	20	-2.2512		13.2263	11.6936	14	-2.30637
18.2434	7.72963e-05	1.22774e-05	7.73542e-05	9.44024e-06		18.2434	4.92246e-05	3.13499e-05	6.73723e-05	3.60451e-05		18.2434	8.27902e-05	9.51089e-06	4.39838e-05	9.05035e-06			13.2385	17.6753	17	0.67527		13.2385	11.6454	13	-1.35457
18.2556	7.69589e-05	9.19689e-06	7.78231e-05	9.09509e-06		18.2556	7.43975e-05	4.3992e-05	4.66632e-05	2.86848e-05		18.2556	7.66475e-05	8.65307e-06	4.29633e-05	1.08259e-05			13.2507	17.5997	21	-3.40031		13.2507	11.5956	11	0.595622
18.2678	7.28329e-05	7.2173e-06	7.42634e-05	9.65994e-06		18.2678	4.94107e-05	2.15761e-05	5.97146e-05	2.78122e-05		18.2678	7.95997e-05	1.15866e-05	4.66136e-05	1.21599e-05			13.2629	17.5244	16	1.52444		13.2629	11.546	14	-2.45397
18.28	7.74353e-05	7.72161e-06	7.57882e-05	9.64493e-06		18.28	5.13287e-05	2.3988e-05	4.64709e-05	2.76525e-05		18.28	8.34427e-05	1.05734e-05	4.53562e-05	8.86963e-06			13.2751	17.4495	15	2.44952		13.2751	11.4967	8	3.49666
18.2922	7.59152e-05	1.19797e-05	7.6847e-05	9.12347e-06		18.2922	7.01864e-05	2.80721e-05	5.83331e-05	4.51773e-05		18.2922	8.07555e-05	1.24371e-05	4.32754e-05	6.69821e-06			13.2874	17.3749	25	-7.62508		13.2874	11.4475	10	1.44751
18.3044	7.60212e-05	9.33719e-06	7.02888e-05	7.7787e-06		18.3044	5.39495e-05	3.66059e-05	5.71071e-05	3.02408e-05		18.3044	7.91094e-05	1.24314e-05	4.72888e-05	7.05266e-06			13.2996	17.3011	17	0.301056		13.2996	11.3989	13	-1.60112
18.3167	7.69893e-05	6.83092e-06	7.89621e-05	9.40214e-06		18.3167	5.14282e-05	3.18669e-05	5.24764e-05	3.01079e-05		18.3167	8.04099e-05	9.23762e-06	4.01137e-05	1.09094e-05			13.3118	17.2279	16	1.22791		13.3118	11.3508	13	-1.64924
18.3289	7.48517e-05	1.1015e-05	7.30372e-05	7.37103e-06		18.3289	6.5086e-05	3.61861e-05	5.51248e-05	3.15629e-05		18.3289	8.12175e-05	1.37573e-05	3.96032e-05	6.25257e-06			13.324	17.1539	13	4.15389		13.324	11.3019	10	1.30194
18.3411	7.69789e-05	1.17532e-05	7.00566e-05	1.28947e-05		18.3411	5.46555e-05	2.58992e-05	6.84337e-05	3.33637e-05		18.3411	8.05345e-05	1.15859e-05	4.23035e-05	6.64146e-06			13.3362	17.079	14	3.07901		13.3362	11.2524	11	0.252434
18.3533	7.53675e-05	8.35138e-06	7.67966e-05	8.51239e-06		18.3533	5.18588e-05	2.77264e-05	5.63643e-05	3.2368e-05		18.3533	7.88777e-05	8.62928e-06	4.11726e-05	9.13664e-06			13.3484	17.0056	17	0.00564782		13.3484	11.2041	14	-2.79595
18.3655	7.88154e-05	9.69497e-06	7.38491e-05	8.81026e-06		18.3655	4.95604e-05	3.67263e-05	6.56628e-05	2.87951e-05		18.3655	8.14758e-05	1.33468e-05	3.67908e-05	1.03168e-05			13.3606	16.9338	21	-4.0662		13.3606	11.1568	3	8.1568
18.3777	7.58739e-05	1.07717e-05	7.60278e-05	8.25818e-06		18.3777	4.58508e-05	2.77544e-05	7.07776e-05	4.40951e-05		18.3777	8.30699e-05	1.51712e-05	4.06722e-05	8.67696e-06			13.3728	16.8607	16	0.860675		13.3728	11.1085	11	0.108533
18.3899	7.40409e-05	9.07077e-06	7.49824e-05	9.46578e-06		18.3899	7.04575e-05	3.29208e-05	6.21293e-05	2.93794e-05		18.3899	7.56572e-05	1.28032e-05	4.33609e-05	9.60432e-06			13.385	16.7883	12	4.78827		13.385	11.0608	14	-2.93921
18.4021	7.30682e-05	9.63934e-06	7.14804e-05	8.32319e-06		18.4021	5.45687e-05	4.2235e-05	5.20762e-05	4.3957e-05		18.4021	7.65096e-05	8.00746e-06	4.48085e-05	8.27818e-06			13.3972	16.717	25	-8.28302		13.3972	11.0139	15	-3.98614
18.4143	7.63398e-05	8.53535e-06	7.33737e-05	1.04218e-05		18.4143	3.96199e-05	3.81246e-05	5.1311e-05	2.95621e-05		18.4143	7.74633e-05	7.90242e-06	3.95488e-05	1.00357e-05			13.4094	16.6444	19	-2.35559		13.4094	10.9659	15	-4.03408
18.4265	7.48843e-05	6.68379e-06	7.16133e-05	8.99173e-06		18.4265	5.54948e-05	3.34809e-05	5.50459e-05	2.89907e-05		18.4265	7.57246e-05	1.10284e-05	4.13142e-05	1.03932e-05			13.4216	16.5749	13	3.57494		13.4216	10.9203	8	2.92032
18.4387	7.20437e-05	1.29298e-05	6.75919e-05	1.1719e-05		18.4387	5.89775e-05	3.23941e-05	4.58577e-05	2.76569e-05		18.4387	7.31799e-05	5.90732e-06	4.12821e-05	9.53825e-06			13.4338	16.5046	18	-1.49542		13.4338	10.874	11	-0.125996
18.4509	7.39571e-05	1.22643e-05	7.16785e-05	9.23473e-06		18.4509	6.23325e-05	4.90762e-05	4.71949e-05	2.2316e-05		18.4509	7.63458e-05	1.10655e-05	4.003e-05	9.39012e-06			13.446	16.4341	22	-5.56587		13.446	10.8276	10	0.827591
18.4631	7.09415e-05	6.7807e-06	7.25608e-05	1.16126e-05		18.4631	6.13188e-05	3.82429e-05	6.16521e-05	4.30824e-05		18.4631	7.50658e-05	8.28331e-06	3.94749e-05	8.95693e-06			13.4583	16.3628	25	-8.63719		13.4583	10.7805	12	-1.21953
18.4753	7.35088e-05	6.65993e-06	7.00377e-05	9.36772e-06		18.4753	5.14112e-05	2.66962e-05	4.85623e-05	2.89301e-05		18.4753	7.73114e-05	9.11205e-06	4.11372e-05	1.03029e-05			13.4705	16.2926	14	2.29259		13.4705	10.7342	8	2.73417
18.4875	7.51655e-05	8.44089e-06	7.29215e-05	8.57868e-06		18.4875	5.14049e-05	3.21415e-05	5.54155e-05	3.98924e-05		18.4875	7.5213e-05	8.37878e-06	4.18253e-05	1.19055e-05			13.4827	16.2231	13	3.22307		13.4827	10.6884	14	-3.31163
18.4998	7.39476e-05	9.40914e-06	7.22985e-05	1.21524e-05		18.4998	6.76437e-05	2.74858e-05	6.25294e-05	2.35175e-05		18.4998	7.89496e-05	1.10531e-05	4.03359e-05	5.17759e-06			13.4949	16.1527	16	0.152673		13.4949	10.6419	10	0.64187
18.512	7.84349e-05	1.02668e-05	6.79961e-05	1.07715e-05		18.512	5.09833e-05	3.23759e-05	5.48745e-05	4.19439e-05		18.512	7.88469e-05	1.24487e-05	3.78853e-05	6.76953e-06			13.5071	16.0834	17	-0.916625		13.5071	10.5962	9	1.59618
18.5242	7.35555e-05	1.00976e-05	6.68975e-05	1.01548e-05		18.5242	4.97096e-05	2.40646e-05	4.045e-05	2.11041e-05		18.5242	7.33688e-05	5.14037e-06	4.06056e-05	9.73961e-06			13.5193	16.0152	14	2.01518		13.5193	10.5513	10	0.551295
18.5364	7.18747e-05	7.13007e-06	6.55046e-05	7.9908e-06		18.5364	5.35994e-05	3.92356e-05	4.15732e-05	2.35829e-05		18.5364	7.42709e-05	1.61864e-05	3.99956e-05	6.992e-06			13.5315	15.9469	11	4.94688		13.5315	10.5063	16	-5.49369
18.5486	6.85184e-05	9.09907e-06	7.0353e-05	1.02491e-05		18.5486	5.43029e-05	3.20178e-05	5.09919e-05	2.62886e-05		18.5486	7.72595e-05	1.32445e-05	4.01647e-05	7.41873e-06			13.5437	15.8785	13	2.87848		13.5437	10.4612	10	0.46121
18.5608	7.19846e-05	9.62891e-06	6.8184e-05	1.48249e-05		18.5608	4.49429e-05	2.6827e-05	5.42589e-05	1.56684e-05		18.5608	7.25093e-05	6.59653e-06	4.02106e-05	7.66065e-06			13.5559	15.8112	14	1.81118		13.5559	10.4169	8	2.41692
18.573	7.33855e-05	8.63534e-06	6.81046e-05	1.29244e-05		18.573	7.17174e-05	4.04117e-05	5.58772e-05	3.41677e-05		18.573	7.39055e-05	1.05033e-05	4.0371e-05	1.00869e-05			13.5681	15.7446	11	4.74457		13.5681	10.3731	16	-5.62687
18.5852	6.91482e-05	9.57955e-06	7.3582e-05	1.27498e-05		18.5852	5.69476e-05	2.94289e-05	5.37176e-05	3.36831e-05		18.5852	7.8486e-05	1.42144e-05	3.84877e-05	1.08615e-05			13.5803	15.6775	14	1.67746		13.5803	10.3289	9	1.32892
18.5974	7.0327e-05	9.83242e-06	7.09538e-05	8.60567e-06		18.5974	5.28028e-05	2.78272e-05	6.44543e-05	3.89372e-05		18.5974	7.74958e-05	1.29167e-05	3.71487e-05	1.05246e-05			13.5925	15.6095	16	-0.390542		13.5925	10.284	16	-5.716
18.6096	6.71213e-05	7.47131e-06	6.91616e-05	1.11655e-05		18.6096	5.49483e-05	2.88849e-05	5.15501e-05	3.46329e-05		18.6096	7.20762e-05	1.1358e-05	3.76503e-05	3.67508e-06			13.6047	15.5414	14	1.54135		13.6047	10.239	10	0.238969
18.6218	6.89286e-05	8.60211e-06	6.54044e-05	8.82977e-06		18.6218	5.34616e-05	2.19777e-05	4.84725e-05	3.99782e-05		18.6218	7.29224e-05	8.80694e-06	3.41757e-05	8.61108e-06			13.6169	15.4751	14	1.47514		13.6169	10.1954	15	-4.80465
18.634	7.20242e-05	1.32736e-05	6.44102e-05	8.9147e-06		18.634	6.73879e-05	4.33514e-05	5.89363e-05	3.00392e-05		18.634	7.17438e-05	9.83183e-06	3.89693e-05	8.67564e-06			13.6292	15.4096	26	-10.5904		13.6292	10.1522	10	0.152235
18.6462	7.1677e-05	8.80084e-06	6.54827e-05	8.90407e-06		18.6462	4.31049e-05	2.76891e-05	5.6077e-05	2.93636e-05		18.6462	6.75182e-05	1.2575e-05	3.8144e-05	9.10321e-06			13.6414	15.3459	15	0.345949		13.6414	10.1105	7	3.11052
18.6584	6.95156e-05	7.31313e-06	6.48682e-05	7.37369e-06		18.6584	4.85207e-05	2.89982e-05	4.63953e-05	3.20972e-05		18.6584	7.21799e-05	7.89218e-06	4.03051e-05	4.76297e-06			13.6536	15.2794	20	-4.7206		13.6536	10.0666	9	1.06655
18.6707	6.39965e-05	6.94364e-06	6.57512e-05	1.06321e-05		18.6707	4.89883e-05	2.89457e-05	5.34144e-05	2.33114e-05		18.6707	7.32829e-05	1.13442e-05	3.74852e-05	7.28721e-06			13.6658	15.2135	12	3.21354		13.6658	10.0231	11	-0.97691
18.6829	7.07198e-05	1.15906e-05	6.82328e-05	7.87803e-06		18.6829	5.58281e-05	3.40586e-05	4.22972e-05	2.39225e-05		18.6829	7.2384e-05	9.03535e-06	3.35842e-05	1.11799e-05			13.678	15.1488	15	0.148756		13.678	9.98042	11	-1.01958
18.6951	6.81349e-05	1.03655e-05	6.7891e-05	1.21283e-05		18.6951	4.78114e-05	3.18632e-05	4.25835e-05	2.56638e-05		18.6951	7.47696e-05	1.35431e-05	3.39993e-05	7.47158e-06			13.6902	15.0847	11	4.08466		13.6902	9.93825	10	-0.0617517
18.7073	6.29833e-05	8.00648e-06	6.43205e-05	8.54336e-06		18.7073	4.865e-05	2.74051e-05	4.30909e-05	2.15047e-05		18.7073	7.0607e-05	7.91176e-06	3.78789e-05	7.74902e-06			13.7024	15.0204	16	-0.979557		13.7024	9.89595	12	-2.10405
18.7195	7.00564e-05	6.44295e-06	6.86566e-05	1.37263e-05		18.7195	6.61487e-05	3.24221e-05	5.56847e-05	2.53681e-05		18.7195	7.09747e-05	7.1378e-06	3.52158e-05	8.69702e-06			13.7146	14.9569	11	3.95691		13.7146	9.85415	7	2.85415
18.7317	6.54404e-05	7.09455e-06	6.88784e-05	1.00117e-05		18.7317	5.27236e-05	3.86785e-05	4.64003e-05	2.33421e-05		18.7317	6.6643e-05	7.64579e-06	3.72969e-05	7.75047e-06			13.7268	14.8944	13	1.89444		13.7268	9.81313	10	-0.186867
18.7439	6.92211e-05	7.94141e-06	6.28892e-05	1.21147e-05		18.7439	4.5477e-05	2.07046e-05	5.17388e-05	1.98495e-05		18.7439	7.04641e-05	8.88253e-06	3.5777e-05	6.39047e-06			13.739	14.8295	11	3.82948		13.739	9.77017	6	3.77017
18.7561	6.43245e-05	9.88051e-06	6.71079e-05	7.47588e-06		18.7561	5.10772e-05	2.7806e-05	5.45496e-05	2.61089e-05		18.7561	6.49769e-05	9.07922e-06	3.44325e-05	8.96625e-06			13.7512	14.766	13	1.76599		13.7512	9.72832	9	0.728316
18.7683	6.72972e-05	7.62772e-06	6.50716e-05	7.70264e-06		18.7683	3.94927e-05	1.71055e-05	4.27129e-05	2.62084e-05		18.7683	7.06862e-05	1.17379e-05	3.89113e-05	9.68884e-06			13.7634	14.7032	8	6.70317		13.7634	9.68695	9	0.686946
18.7805	6.65193e-05	8.72107e-06	6.50791e-05	9.03249e-06		18.7805	5.82427e-05	2.25735e-05	4.71634e-05	3.52788e-05		18.7805	6.90131e-05	9.12128e-06	3.67816e-05	7.53568e-06			13.7756	14.6394	19	-4.36056		13.7756	9.64485	10	-0.355152
18.7927	6.70028e-05	8.09298e-06	6.541e-05	7.82087e-06		18.7927	4.5829e-05	1.90661e-05	6.47368e-05	4.00372e-05		18.7927	6.93827e-05	9.92095e-06	3.2546e-05	6.81347e-06			13.7878	14.5776	14	0.577578		13.7878	9.60415	9	0.604149
18.8049	6.30826e-05	1.02944e-05	6.53575e-05	1.07689e-05		18.8049	6.24553e-05	2.79042e-05	5.14504e-05	2.67813e-05		18.8049	7.04191e-05	1.11906e-05	3.79058e-05	6.74758e-06			13.8	14.5152	16	-1.48481		13.8	9.56302	18	-8.43698
18.8171	6.83333e-05	9.9002e-06	6.14784e-05	7.48302e-06		18.8171	4.72796e-05	2.45246e-05	4.51927e-05	2.5772e-05		18.8171	6.7014e-05	9.49915e-06	3.48041e-05	6.39802e-06			13.8123	14.4539	19	-4.54613		13.8123	9.52268	13	-3.47732
18.8293	6.41443e-05	8.78239e-06	6.2875e-05	7.63813e-06		18.8293	6.36549e-05	3.29785e-05	5.63538e-05	1.78661e-05		18.8293	6.91048e-05	8.68219e-06	3.32004e-05	1.17853e-05			13.8245	14.3924	23	-8.60757		13.8245	9.48222	14	-4.51778
18.8416	6.41188e-05	6.60074e-06	6.0221e-05	1.29182e-05		18.8416	3.99481e-05	3.06778e-05	6.27315e-05	3.64378e-05		18.8416	6.58724e-05	1.20427e-05	3.56702e-05	7.25394e-06			13.8367	14.3316	19	-4.66835		13.8367	9.44223	11	-1.55777
18.8538	6.54402e-05	1.09332e-05	6.88149e-05	1.12206e-05		18.8538	5.269e-05	2.18921e-05	4.78349e-05	2.36172e-05		18.8538	6.5294e-05	8.3197e-06	3.3749e-05	8.6311e-06			13.8489	14.2719	20	-5.72807		13.8489	9.40303	13	-3.59697
18.866	6.52962e-05	7.9254e-06	6.65913e-05	9.43663e-06		18.866	5.93818e-05	3.59667e-05	4.86344e-05	1.97143e-05		18.866	6.59133e-05	9.65923e-06	3.79751e-05	1.1233e-05			13.8611	14.2109	17	-2.78911		13.8611	9.36278	8	1.36278
18.8782	6.40011e-05	7.72301e-06	6.2776e-05	8.63859e-06		18.8782	5.41899e-05	1.9485e-05	5.26854e-05	2.5601e-05		18.8782	6.86461e-05	9.86605e-06	3.54469e-05	9.25443e-06			13.8733	14.1521	11	3.15209		13.8733	9.32423	12	-2.67577
18.8904	6.3828e-05	8.86356e-06	6.32359e-05	1.07192e-05		18.8904	3.91519e-05	2.26079e-05	6.29977e-05	3.95558e-05		18.8904	6.88619e-05	1.00904e-05	3.64228e-05	9.24732e-06			13.8855	14.0916	18	-3.90842		13.8855	9.28432	10	-0.715676
18.9026	6.51428e-05	5.83608e-06	6.21207e-05	1.04548e-05		18.9026	5.00374e-05	2.22644e-05	4.12758e-05	3.28539e-05		18.9026	6.48009e-05	9.50819e-06	3.68158e-05	9.09127e-06			13.8977	14.0313	14	0.0313224		13.8977	9.2446	14	-4.7554
18.9148	6.44236e-05	1.01288e-05	6.09786e-05	9.84693e-06		18.9148	5.46302e-05	3.01199e-05	4.85116e-05	2.42907e-05		18.9148	6.51451e-05	7.74906e-06	3.61098e-05	4.98702e-06			13.9099	13.9721	13	0.972128		13.9099	9.20565	6	3.20565
18.927	6.27034e-05	7.11852e-06	6.13747e-05	7.98364e-06		18.927	4.9416e-05	4.02715e-05	4.56847e-05	2.14714e-05		18.927	7.03233e-05	7.9962e-06	3.5336e-05	7.34186e-06			13.9221	13.9124	13	0.912399		13.9221	9.16627	11	-1.83373
18.9392	5.8558e-05	7.5777e-06	5.98371e-05	1.14771e-05		18.9392	6.13847e-05	2.73301e-05	4.16696e-05	2.71478e-05		18.9392	6.69707e-05	1.02751e-05	3.59521e-05	8.97098e-06			13.9343	13.8521	10	3.85214		13.9343	9.12646	9	0.126462
[truncated: 2,954 more rows]

## Sheet: Supplementary Fig. 4
Supplementary Figure 4B ((all values normalized to the average of the maximal values (plateau) of fluoresence signal of the control with catalysts)
[truncated: 121 more rows]

## Sheet: Supplementary Fig. 5
Supplementary Fig. 5A: Time in mitosis (min)					Supplementary Fig. 5B, Top: mNG signal per kinetochore (AU)			Supplementary Fig. 5B, Top: MAD2^mScarlet-I signal per kinetochore (AU)
[truncated: 299 more rows]
